# Supplementary material for: Synthesis, crystal structure and Hirshfeld surface analysis of (2Z,2′E)-2,2′-(3-meth­oxy-3-phenylpropane-1,2-diyl­idene)bis­(hydrazine-1-carbo­thioamide) di­methyl­formamide monosolvate
Source: Acta Crystallogr E Crystallogr Commun. 2023 Sep 14;79(Pt 10):910–5. doi: 10.1107/S2056989023007946 (PMC10561204; doi:10.1107/S2056989023007946)
Supplement: Supplementary file 1 [file e-79-00910-sup1.cif]

##############################################################################
#                                                                            #
# This CIF contains the data in a paper accepted for publication in          #
# Acta Crystallographica Section E. It conforms to the requirements of       #
# Notes for Authors for Acta Crystallographica Section E, and has been       #
# peer reviewed under the auspices of the IUCr Commission on Journals.       #
#                                                                            #
# Full details of the Crystallographic Information File format               #
# are given in the paper "The Crystallographic Information File (CIF):       #
# a New Standard Archive File for Crystallography" by S. R. Hall, F. H.      #
# Allen and I. D. Brown [Acta Cryst. (1991), A47, 655-685].                  #
#                                                                            #
# The current version of the core CIF dictionary is obtainable from          #
# ftp://ftp.iucr.org/pub/cif_core.dic.                                       #
#                                                                            #
# Software is freely available for graphical display of the structure(s)     #
# in this CIF. For information consult the CIF software page                 #
# http://www.iucr.org/resources/cif/software.                                #
#                                                                            #
# This file may be used for bona fide research purposes within the           #
# scientific community so long as proper attribution is given to the journal # 
# article from which it was obtained.                                        #
#                                                                            #
##############################################################################
data_I
_audit_creation_method     'SHELXL-2018/3'
_journal_date_recd_electronic     2023-08-04
_journal_date_accepted     2023-09-11
_journal_name_full     'Acta Crystallographica, Section E'
_journal_year     2023
_journal_volume     79
_journal_issue     10
_journal_page_first     0
_journal_page_last     0
_journal_paper_category     GO
_journal_paper_doi     10.1107/S2056989023007946
_journal_coeditor_code     YZ2041
_publ_contact_author_name     'Ajaya Bhattarai'
_publ_contact_author_address
;
Department of Chemistry,
M.M.A.M.C (Tribhuvan University)
Biratnagar,
Nepal
;
_publ_contact_author_email     'ajaya.bhattarai@mmamc.tu.edu.np'
_publ_contact_author_fax     ?
_publ_contact_author_phone     ?
_publ_section_title
;\
Synthesis, crystal structure and Hirshfeld surface analysis of
(2<i>Z</i>,2'<i>E</i>)-2,2'-(3-methoxy-3-phenylpropane-1,2-diylidene)\
bis(hydrazine-1-carbothioamide) dimethylformamide monosolvate
;
loop_
    _publ_author_name
    _publ_author_address
    'Firudin I. Guseinov'
;
Kosygin State University of Russia,
117997 Moscow, Russian Federation
N. D. Zelinsky Institute of Organic Chemistry,
Russian Academy of Sciences, 119991 Moscow,
Russian Federation
;
    'Aleksandr V. Knyazev'
;
N. D. Zelinsky Institute of Organic Chemistry,
Russian Academy of Sciences,
119991 Moscow,
Russian Federation
MIREA, Russian Technology University,
Lomonosov Institute of Fine Chemical Technology,
Moscow, 119571,
Russian Federation
;
    'Elena V.Shuvalova'
;
N. D. Zelinsky Institute of Organic Chemistry,
Russian Academy of Sciences, 119991 Moscow,
Russian Federation
;
    'Konstantin  I. Kobrakov'
;
Kosygin State University of Russia,
117997 Moscow,
Russian Federation
;
    'Aida I.Samigullina'
;
N. D. Zelinsky Institute of Organic Chemistry,
Russian Academy of Sciences, 119991 Moscow,
Russian Federation
;
    'Zeliha Atio\(glu'
;
Department of Aircraft Electrics and Electronics,
School of Applied Sciences,
Cappadocia University,
Mustafapa\,sa, 50420 \"Urg\"up, Nev\,sehir,
T\"urkiye
;
    'Akkurt, Mehmet'
;
Department of Physics,
Faculty of Sciences,
Erciyes University,
38039 Kayseri,
T\"urkiye
;
    'Ajaya Bhattarai'
;
Department of Chemistry,
M.M.A.M.C (Tribhuvan University)
Biratnagar,
Nepal
;
_publ_section_synopsis
;
In the crystal of the title compound, molecules are linked to each other and
solvent dimethylformamide molecules by N---H...S, N---H...O, C---H...O and
C---H...S hydrogen bonds, forming a three dimensional network.
;
_chemical_name_systematic
;\
(2<i>Z</i>,2'<i>E</i>)-2,2'-(3-Methoxy-3-phenylpropane-1,2-diylidene)\
bis(2-methylhydrazine-1-carbothioamide) dimethylformamide monosolvate
;
_chemical_name_common     ?
_chemical_formula_moiety     'C12 H16 N6 O S2, C3 H7 N O'
_chemical_formula_sum     'C15 H23 N7 O2 S2'
_chemical_formula_iupac     'C12 H16 N6 O S2, C3 H7 N O'
_chemical_formula_weight     397.52
_chemical_melting_point     ?
_chemical_absolute_configuration     ?
_space_group_crystal_system     monoclinic
_space_group_name_H-M_alt     'C c'
_space_group_name_Hall     'C -2yc'
loop_
    _space_group_symop_operation_xyz
    'x, y, z'
    'x, -y, z+1/2'
    'x+1/2, y+1/2, z'
    'x+1/2, -y+1/2, z+1/2'
_cell_length_a     8.45730(10)
_cell_length_b     23.5853(3)
_cell_length_c     11.00720(10)
_cell_angle_alpha     90
_cell_angle_beta     111.749(2)
_cell_angle_gamma     90
_cell_volume     2039.29(5)
_cell_formula_units_Z     4
_cell_measurement_reflns_used     9940
_cell_measurement_theta_min     3.7250
_cell_measurement_theta_max     77.5700
_cell_measurement_temperature     100(2)
_exptl_crystal_description     plate
_exptl_crystal_colour     colourless
_exptl_crystal_size_max     0.320
_exptl_crystal_size_mid     0.120
_exptl_crystal_size_min     0.020
_exptl_crystal_density_diffrn     1.295
_exptl_crystal_density_meas     ?
_exptl_crystal_density_method     ?
_exptl_crystal_F_000     840
loop_
    _exptl_crystal_face_index_h
    _exptl_crystal_face_index_k
    _exptl_crystal_face_index_l
    _exptl_crystal_face_perp_dist
    -1 0 0 0.0622
    1 0 0 0.0606
    0 0 1 0.1361
    0 0 -1 0.1171
    0 1 0 0.0102
    0 -1 0 0.0102
_exptl_absorpt_coefficient_mu     2.574
_exptl_absorpt_correction_type     gaussian
_exptl_absorpt_process_details
;
(CrysAlisPro; Rigaku OD, 2023)
;
_exptl_absorpt_correction_T_min     0.658
_exptl_absorpt_correction_T_max     1.000
_diffrn_ambient_temperature     100(2)
_diffrn_source     'micro-focus sealed X-ray tube'
_diffrn_radiation_type     'Cu K\a'
_diffrn_radiation_wavelength     1.54184
_diffrn_radiation_monochromator     mirror
_diffrn_measurement_device_type     'XtaLAB Synergy, Dualflex, HyPix'
_diffrn_measurement_device     'four-circle diffractometer'
_diffrn_measurement_method     '\w scans'
_diffrn_reflns_number     11141
_diffrn_reflns_av_R_equivalents     0.0297
_diffrn_reflns_av_unetI/netI     0.0223
_diffrn_reflns_theta_min     3.748
_diffrn_reflns_theta_max     77.792
_diffrn_reflns_theta_full     67.684
_diffrn_measured_fraction_theta_max     0.992
_diffrn_measured_fraction_theta_full     0.999
_diffrn_reflns_limit_h_min     -10
_diffrn_reflns_limit_h_max     10
_diffrn_reflns_limit_k_min     -29
_diffrn_reflns_limit_k_max     29
_diffrn_reflns_limit_l_min     -9
_diffrn_reflns_limit_l_max     13
_diffrn_standards_number     0
_diffrn_standards_interval_count     0
_diffrn_standards_interval_time     0
_diffrn_standards_decay_%     0
_diffrn_radiation_probe     x-ray
_refine_special_details     ?
_reflns_number_total     2776
_reflns_number_gt     2751
_reflns_threshold_expression     'I > 2\s(I)'
_refine_ls_structure_factor_coef     Fsqd
_refine_ls_matrix_type     full
_refine_ls_R_factor_all     0.0318
_refine_ls_R_factor_gt     0.0317
_refine_ls_wR_factor_gt     0.0874
_refine_ls_wR_factor_ref     0.0877
_refine_ls_goodness_of_fit_ref     1.067
_refine_ls_restrained_S_all     1.003
_refine_ls_number_reflns     2776
_refine_ls_number_parameters     317
_refine_ls_number_restraints     377
_refine_ls_hydrogen_treatment     mixed
_refine_ls_weighting_scheme     calc
_refine_ls_weighting_details
              'w=1/[\s^2^(Fo^2^)+(0.0653P)^2^+0.7217P] where P=(Fo^2^+2Fc^2^)/3'
_atom_sites_solution_hydrogens     mixed
_atom_sites_solution_primary     ?
_atom_sites_solution_secondary     ?
_refine_ls_shift/su_max     0.000
_refine_ls_shift/su_mean     0.000
_refine_diff_density_max     0.297
_refine_diff_density_min     -0.274
_refine_ls_extinction_method     none
_refine_ls_extinction_coef     .
_refine_ls_abs_structure_details
;
 Classical Flack method preferred over Parsons because s.u. lower
;
_refine_ls_abs_structure_Flack     0.000(16)
loop_
    _atom_type_symbol
    _atom_type_description
    _atom_type_scat_dispersion_real
    _atom_type_scat_dispersion_imag
    _atom_type_scat_source
    'C' 'C' 0.0181 0.0091
                         'International Tables Vol C Tables 4.2.6.8 and 6.1.1.4'
    'H' 'H' 0.0000 0.0000
                         'International Tables Vol C Tables 4.2.6.8 and 6.1.1.4'
    'N' 'N' 0.0311 0.0180
                         'International Tables Vol C Tables 4.2.6.8 and 6.1.1.4'
    'O' 'O' 0.0492 0.0322
                         'International Tables Vol C Tables 4.2.6.8 and 6.1.1.4'
    'S' 'S' 0.3331 0.5567
                         'International Tables Vol C Tables 4.2.6.8 and 6.1.1.4'
_computing_data_collection
;
CrysAlisPro 1.171.42.91a (Rigaku OD, 2023)
;
_computing_cell_refinement
;
CrysAlisPro 1.171.42.91a (Rigaku OD, 2023)
;
_computing_data_reduction
;
CrysAlisPro 1.171.42.91a (Rigaku OD, 2023)
;
_computing_structure_solution
;
<i>SHELXT2019/1</i> (Sheldrick, 2015<i>a</i>)
;
_computing_structure_refinement
;
<i>SHELXL2019/1</i> (Sheldrick, 2015<i>b</i>)
;
_computing_molecular_graphics
;
ORTEP-3 for Windows (Farrugia, 2012)
;
_computing_publication_material
;
PLATON (Spek, 2020)
;
loop_
    _atom_site_type_symbol
    _atom_site_label
    _atom_site_fract_x
    _atom_site_fract_y
    _atom_site_fract_z
    _atom_site_U_iso_or_equiv
    _atom_site_adp_type
    _atom_site_calc_flag
    _atom_site_occupancy
    _atom_site_disorder_assembly
    _atom_site_disorder_group
    S S2 0.28482(9) 0.88049(2) 0.35678(8) 0.02715(16) Uani d 1 . .
    S S9 0.62361(9) 0.43859(2) 0.67836(8) 0.02788(17) Uani d 1 . .
    O O18 0.3029(2) 0.69867(7) 0.22627(17) 0.0208(4) Uani d 1 . .
    N N1 0.3182(3) 0.82853(9) 0.5810(2) 0.0250(4) Uani d 1 . .
    H H1A 0.321(5) 0.7946(11) 0.623(4) 0.035(10) Uiso d 1 . .
    H H1B 0.277(5) 0.8600(14) 0.609(4) 0.050(12) Uiso d 1 . .
    N N3 0.3551(3) 0.77463(9) 0.4201(2) 0.0193(4) Uani d 1 . .
    H H3 0.338(4) 0.7707(16) 0.335(2) 0.030(9) Uiso d 1 . .
    N N4 0.3832(3) 0.72789(9) 0.4985(2) 0.0194(4) Uani d 1 . .
    N N7 0.5105(3) 0.58678(9) 0.5112(2) 0.0206(4) Uani d 1 . .
    N N8 0.5322(3) 0.54302(9) 0.5966(2) 0.0237(4) Uani d 1 . .
    H H8 0.494(4) 0.5441(15) 0.660(3) 0.025(8) Uiso d 1 . .
    N N10 0.6502(3) 0.49254(10) 0.4741(3) 0.0304(5) Uani d 1 . .
    H H10A 0.637(4) 0.5197(13) 0.412(3) 0.028(8) Uiso d 1 . .
    H H10B 0.689(5) 0.4610(13) 0.447(4) 0.042(10) Uiso d 1 . .
    C C2 0.3196(3) 0.82596(10) 0.4617(3) 0.0196(5) Uani d 1 . .
    C C5 0.4275(3) 0.68202(10) 0.4549(2) 0.0178(5) Uani d 1 . .
    C C6 0.4552(3) 0.63348(11) 0.5415(3) 0.0211(5) Uani d 1 . .
    H H6 0.432845 0.636140 0.619743 0.025 Uiso calc 1 . .
    C C9 0.6017(3) 0.49391(11) 0.5749(3) 0.0245(5) Uani d 1 . .
    C C11 0.4518(3) 0.67600(10) 0.3245(2) 0.0180(4) Uani d 1 . .
    H H11 0.462814 0.634948 0.306311 0.022 Uiso calc 1 A 1
    C C12 0.6115(14) 0.7087(7) 0.3235(18) 0.017(2) Uani d 0.57(4) B 1
    C C13 0.7717(16) 0.6857(6) 0.3961(17) 0.019(2) Uani d 0.57(4) B 1
    H H13 0.781040 0.650478 0.440053 0.023 Uiso calc 0.57(4) B 1
    C C14 0.9181(14) 0.7156(8) 0.4026(14) 0.025(2) Uani d 0.57(4) B 1
    H H14 1.027777 0.700727 0.451350 0.030 Uiso calc 0.57(4) B 1
    C C15 0.9025(17) 0.7670(7) 0.3378(13) 0.024(2) Uani d 0.57(4) B 1
    H H15 1.001690 0.787616 0.343977 0.029 Uiso calc 0.57(4) B 1
    C C16 0.7452(17) 0.7882(6) 0.2650(14) 0.0204(19) Uani d 0.57(4) B 1
    H H16 0.736384 0.822536 0.217843 0.025 Uiso calc 0.57(4) B 1
    C C17 0.5977(16) 0.7599(7) 0.2590(16) 0.0155(19) Uani d 0.57(4) B 1
    H H17 0.488928 0.775672 0.211265 0.019 Uiso calc 0.57(4) B 1
    C C12A 0.618(2) 0.7024(9) 0.339(2) 0.017(3) Uani d 0.43(4) B 2
    C C13A 0.771(2) 0.6743(9) 0.411(2) 0.022(3) Uani d 0.43(4) B 2
    H H13A 0.769780 0.639161 0.452901 0.026 Uiso calc 0.43(4) B 2
    C C14A 0.9259(19) 0.6998(9) 0.4195(19) 0.023(2) Uani d 0.43(4) B 2
    H H14A 1.030313 0.681309 0.467394 0.027 Uiso calc 0.43(4) B 2
    C C15A 0.9282(19) 0.7516(9) 0.3588(17) 0.020(2) Uani d 0.43(4) B 2
    H H15A 1.033708 0.767984 0.365263 0.025 Uiso calc 0.43(4) B 2
    C C16A 0.780(2) 0.7788(8) 0.290(2) 0.023(3) Uani d 0.43(4) B 2
    H H16A 0.781356 0.814671 0.251521 0.028 Uiso calc 0.43(4) B 2
    C C17A 0.625(2) 0.7534(9) 0.277(2) 0.021(3) Uani d 0.43(4) B 2
    H H17A 0.521200 0.771477 0.225499 0.025 Uiso calc 0.43(4) B 2
    C C19 0.2808(3) 0.67848(12) 0.0984(3) 0.0257(5) Uani d 1 . .
    H H19A 0.191339 0.700524 0.032715 0.039 Uiso calc 1 . .
    H H19B 0.248038 0.638391 0.091007 0.039 Uiso calc 1 . .
    H H19C 0.387790 0.682681 0.084046 0.039 Uiso calc 1 . .
    O O24 0.2984(3) 0.43619(10) 0.2226(3) 0.0449(6) Uani d 1 . .
    N N20 0.1627(4) 0.49731(13) 0.3120(3) 0.0405(6) Uani d 1 . .
    C C21 0.0784(5) 0.50587(19) 0.4044(5) 0.0551(10) Uani d 1 . .
    H H21A 0.075716 0.469985 0.448488 0.083 Uiso calc 1 . .
    H H21B -0.038264 0.519122 0.357418 0.083 Uiso calc 1 . .
    H H21C 0.140992 0.534251 0.469463 0.083 Uiso calc 1 . .
    C C22 0.1605(5) 0.54375(17) 0.2284(4) 0.0503(9) Uani d 1 . .
    H H22A 0.259076 0.541176 0.202153 0.075 Uiso calc 1 . .
    H H22B 0.165269 0.579467 0.275069 0.075 Uiso calc 1 . .
    H H22C 0.055571 0.542499 0.150377 0.075 Uiso calc 1 . .
    C C23 0.2273(5) 0.44708(17) 0.3000(4) 0.0456(8) Uani d 1 . .
    H H23 0.218115 0.417283 0.355074 0.055 Uiso calc 1 . .
loop_
    _atom_site_aniso_label
    _atom_site_aniso_U_11
    _atom_site_aniso_U_22
    _atom_site_aniso_U_33
    _atom_site_aniso_U_12
    _atom_site_aniso_U_13
    _atom_site_aniso_U_23
    S2 0.0435(3) 0.0159(3) 0.0262(3) 0.0076(2) 0.0178(3) 0.0043(2)
    S9 0.0488(3) 0.0145(3) 0.0281(3) 0.0061(2) 0.0234(3) 0.0048(2)
    O18 0.0219(7) 0.0219(8) 0.0180(9) 0.0023(7) 0.0067(6) 0.0003(7)
    N1 0.0383(11) 0.0165(9) 0.0250(11) 0.0039(8) 0.0172(9) 0.0016(9)
    N3 0.0264(9) 0.0145(9) 0.0198(10) 0.0028(7) 0.0117(8) 0.0030(8)
    N4 0.0233(8) 0.0140(9) 0.0230(10) 0.0021(7) 0.0112(8) 0.0016(8)
    N7 0.0298(9) 0.0144(9) 0.0200(10) 0.0022(8) 0.0120(8) 0.0017(8)
    N8 0.0390(11) 0.0148(10) 0.0236(11) 0.0044(9) 0.0191(9) 0.0029(9)
    N10 0.0538(14) 0.0157(10) 0.0324(13) 0.0092(10) 0.0287(11) 0.0052(9)
    C2 0.0205(9) 0.0158(11) 0.0232(12) 0.0015(8) 0.0090(9) -0.0009(9)
    C5 0.0221(10) 0.0135(10) 0.0192(11) 0.0007(8) 0.0093(9) 0.0007(8)
    C6 0.0307(11) 0.0158(11) 0.0208(11) 0.0010(9) 0.0141(9) 0.0012(10)
    C9 0.0345(12) 0.0169(12) 0.0248(12) 0.0016(9) 0.0141(10) 0.0011(10)
    C11 0.0199(9) 0.0165(10) 0.0186(11) 0.0023(8) 0.0081(8) 0.0007(9)
    C12 0.014(3) 0.023(5) 0.013(4) -0.002(3) 0.005(2) 0.002(3)
    C13 0.028(3) 0.015(4) 0.017(4) 0.001(2) 0.011(2) 0.007(3)
    C14 0.020(2) 0.031(5) 0.023(4) 0.004(3) 0.007(2) 0.004(4)
    C15 0.025(4) 0.025(5) 0.024(4) 0.000(3) 0.011(3) 0.003(3)
    C16 0.025(4) 0.021(4) 0.017(4) -0.002(3) 0.009(3) 0.002(3)
    C17 0.019(3) 0.016(4) 0.013(4) 0.000(3) 0.008(3) 0.004(2)
    C12A 0.033(5) 0.013(4) 0.011(5) 0.004(3) 0.014(3) 0.000(3)
    C13A 0.019(3) 0.028(6) 0.020(5) 0.004(3) 0.008(3) 0.005(4)
    C14A 0.023(3) 0.025(6) 0.021(5) 0.003(4) 0.008(3) 0.004(4)
    C15A 0.018(3) 0.022(6) 0.020(5) 0.002(4) 0.006(3) -0.004(4)
    C16A 0.030(5) 0.021(5) 0.018(5) -0.004(4) 0.009(4) 0.003(4)
    C17A 0.022(4) 0.020(5) 0.019(6) 0.008(4) 0.006(4) 0.001(4)
    C19 0.0297(11) 0.0270(13) 0.0184(12) 0.0000(10) 0.0065(10) -0.0003(10)
    O24 0.0539(13) 0.0453(14) 0.0487(15) 0.0031(11) 0.0343(12) 0.0024(11)
    N20 0.0429(13) 0.0399(15) 0.0428(16) -0.0030(11) 0.0206(12) -0.0034(13)
    C21 0.056(2) 0.060(2) 0.060(3) -0.0086(19) 0.0335(19) -0.013(2)
    C22 0.0547(19) 0.0407(18) 0.059(2) -0.0030(16) 0.0248(17) 0.0019(18)
    C23 0.0524(18) 0.0432(18) 0.050(2) -0.0031(15) 0.0299(17) -0.0010(16)
_geom_special_details
;
 All esds (except the esd in the dihedral angle between two l.s. planes)
 are estimated using the full covariance matrix.  The cell esds are taken
 into account individually in the estimation of esds in distances, angles
 and torsion angles; correlations between esds in cell parameters are only
 used when they are defined by crystal symmetry.  An approximate (isotropic)
 treatment of cell esds is used for estimating esds involving l.s. planes.
;
loop_
    _geom_bond_atom_site_label_1
    _geom_bond_atom_site_label_2
    _geom_bond_site_symmetry_2
    _geom_bond_distance
    _geom_bond_publ_flag
    S2 C2 . 1.680(3) ?
    S9 C9 . 1.697(3) ?
    O18 C11 . 1.426(3) ?
    O18 C19 . 1.430(3) ?
    N1 C2 . 1.319(4) ?
    N1 H1A . 0.92(2) ?
    N1 H1B . 0.92(2) ?
    N3 N4 . 1.365(3) ?
    N3 C2 . 1.366(3) ?
    N3 H3 . 0.90(2) ?
    N4 C5 . 1.294(3) ?
    N7 C6 . 1.288(3) ?
    N7 N8 . 1.362(3) ?
    N8 C9 . 1.360(3) ?
    N8 H8 . 0.88(2) ?
    N10 C9 . 1.318(4) ?
    N10 H10A . 0.91(2) ?
    N10 H10B . 0.90(2) ?
    C5 C6 . 1.452(3) ?
    C5 C11 . 1.530(3) ?
    C6 H6 . 0.9500 ?
    C11 C12A . 1.492(19) ?
    C11 C12 . 1.558(13) ?
    C11 H11 . 1.0000 ?
    C12 C17 . 1.384(10) ?
    C12 C13 . 1.402(10) ?
    C13 C14 . 1.404(10) ?
    C13 H13 . 0.9500 ?
    C14 C15 . 1.387(9) ?
    C14 H14 . 0.9500 ?
    C15 C16 . 1.368(9) ?
    C15 H15 . 0.9500 ?
    C16 C17 . 1.394(9) ?
    C16 H16 . 0.9500 ?
    C17 H17 . 0.9500 ?
    C12A C17A . 1.390(14) ?
    C12A C13A . 1.407(13) ?
    C13A C14A . 1.413(13) ?
    C13A H13A . 0.9500 ?
    C14A C15A . 1.398(12) ?
    C14A H14A . 0.9500 ?
    C15A C16A . 1.361(12) ?
    C15A H15A . 0.9500 ?
    C16A C17A . 1.401(13) ?
    C16A H16A . 0.9500 ?
    C17A H17A . 0.9500 ?
    C19 H19A . 0.9800 ?
    C19 H19B . 0.9800 ?
    C19 H19C . 0.9800 ?
    O24 C23 . 1.238(4) ?
    N20 C23 . 1.332(5) ?
    N20 C22 . 1.426(5) ?
    N20 C21 . 1.456(5) ?
    C21 H21A . 0.9800 ?
    C21 H21B . 0.9800 ?
    C21 H21C . 0.9800 ?
    C22 H22A . 0.9800 ?
    C22 H22B . 0.9800 ?
    C22 H22C . 0.9800 ?
    C23 H23 . 0.9500 ?
loop_
    _geom_angle_atom_site_label_1
    _geom_angle_atom_site_label_2
    _geom_angle_atom_site_label_3
    _geom_angle_site_symmetry_1
    _geom_angle_site_symmetry_3
    _geom_angle
    _geom_angle_publ_flag
    C11 O18 C19 . . 112.21(18) ?
    C2 N1 H1A . . 117(3) ?
    C2 N1 H1B . . 121(3) ?
    H1A N1 H1B . . 119(4) ?
    N4 N3 C2 . . 120.8(2) ?
    N4 N3 H3 . . 120(2) ?
    C2 N3 H3 . . 118(2) ?
    C5 N4 N3 . . 116.6(2) ?
    C6 N7 N8 . . 116.0(2) ?
    C9 N8 N7 . . 118.7(2) ?
    C9 N8 H8 . . 119(2) ?
    N7 N8 H8 . . 123(2) ?
    C9 N10 H10A . . 128(2) ?
    C9 N10 H10B . . 124(3) ?
    H10A N10 H10B . . 107(4) ?
    N1 C2 N3 . . 117.3(2) ?
    N1 C2 S2 . . 125.8(2) ?
    N3 C2 S2 . . 116.9(2) ?
    N4 C5 C6 . . 114.5(2) ?
    N4 C5 C11 . . 125.7(2) ?
    C6 C5 C11 . . 119.8(2) ?
    N7 C6 C5 . . 119.3(2) ?
    N7 C6 H6 . . 120.3 ?
    C5 C6 H6 . . 120.3 ?
    N10 C9 N8 . . 117.3(2) ?
    N10 C9 S9 . . 123.8(2) ?
    N8 C9 S9 . . 118.9(2) ?
    O18 C11 C12A . . 117.2(9) ?
    O18 C11 C5 . . 106.77(19) ?
    C12A C11 C5 . . 108.1(10) ?
    O18 C11 C12 . . 109.5(6) ?
    C5 C11 C12 . . 112.3(8) ?
    O18 C11 H11 . . 109.4 ?
    C5 C11 H11 . . 109.4 ?
    C12 C11 H11 . . 109.4 ?
    C17 C12 C13 . . 120.6(9) ?
    C17 C12 C11 . . 121.8(9) ?
    C13 C12 C11 . . 117.5(9) ?
    C12 C13 C14 . . 118.9(8) ?
    C12 C13 H13 . . 120.6 ?
    C14 C13 H13 . . 120.6 ?
    C15 C14 C13 . . 119.9(8) ?
    C15 C14 H14 . . 120.1 ?
    C13 C14 H14 . . 120.1 ?
    C16 C15 C14 . . 120.5(8) ?
    C16 C15 H15 . . 119.8 ?
    C14 C15 H15 . . 119.8 ?
    C15 C16 C17 . . 120.8(8) ?
    C15 C16 H16 . . 119.6 ?
    C17 C16 H16 . . 119.6 ?
    C12 C17 C16 . . 119.3(8) ?
    C12 C17 H17 . . 120.3 ?
    C16 C17 H17 . . 120.3 ?
    C17A C12A C13A . . 119.3(13) ?
    C17A C12A C11 . . 121.0(13) ?
    C13A C12A C11 . . 119.7(13) ?
    C12A C13A C14A . . 118.2(12) ?
    C12A C13A H13A . . 120.9 ?
    C14A C13A H13A . . 120.9 ?
    C15A C14A C13A . . 121.2(10) ?
    C15A C14A H14A . . 119.4 ?
    C13A C14A H14A . . 119.4 ?
    C16A C15A C14A . . 120.2(10) ?
    C16A C15A H15A . . 119.9 ?
    C14A C15A H15A . . 119.9 ?
    C15A C16A C17A . . 119.5(11) ?
    C15A C16A H16A . . 120.3 ?
    C17A C16A H16A . . 120.3 ?
    C12A C17A C16A . . 121.7(12) ?
    C12A C17A H17A . . 119.2 ?
    C16A C17A H17A . . 119.2 ?
    O18 C19 H19A . . 109.5 ?
    O18 C19 H19B . . 109.5 ?
    H19A C19 H19B . . 109.5 ?
    O18 C19 H19C . . 109.5 ?
    H19A C19 H19C . . 109.5 ?
    H19B C19 H19C . . 109.5 ?
    C23 N20 C22 . . 121.8(3) ?
    C23 N20 C21 . . 121.2(3) ?
    C22 N20 C21 . . 116.8(3) ?
    N20 C21 H21A . . 109.5 ?
    N20 C21 H21B . . 109.5 ?
    H21A C21 H21B . . 109.5 ?
    N20 C21 H21C . . 109.5 ?
    H21A C21 H21C . . 109.5 ?
    H21B C21 H21C . . 109.5 ?
    N20 C22 H22A . . 109.5 ?
    N20 C22 H22B . . 109.5 ?
    H22A C22 H22B . . 109.5 ?
    N20 C22 H22C . . 109.5 ?
    H22A C22 H22C . . 109.5 ?
    H22B C22 H22C . . 109.5 ?
    O24 C23 N20 . . 125.1(4) ?
    O24 C23 H23 . . 117.5 ?
    N20 C23 H23 . . 117.5 ?
loop_
    _geom_torsion_atom_site_label_1
    _geom_torsion_atom_site_label_2
    _geom_torsion_atom_site_label_3
    _geom_torsion_atom_site_label_4
    _geom_torsion_site_symmetry_1
    _geom_torsion_site_symmetry_2
    _geom_torsion_site_symmetry_3
    _geom_torsion_site_symmetry_4
    _geom_torsion
    _geom_torsion_publ_flag
    C2 N3 N4 C5 . . . . -175.4(2) ?
    C6 N7 N8 C9 . . . . -175.4(2) ?
    N4 N3 C2 N1 . . . . 1.7(3) ?
    N4 N3 C2 S2 . . . . -179.27(16) ?
    N3 N4 C5 C6 . . . . -179.78(19) ?
    N3 N4 C5 C11 . . . . 0.4(3) ?
    N8 N7 C6 C5 . . . . -179.5(2) ?
    N4 C5 C6 N7 . . . . -175.5(2) ?
    C11 C5 C6 N7 . . . . 4.3(3) ?
    N7 N8 C9 N10 . . . . 2.6(4) ?
    N7 N8 C9 S9 . . . . -178.22(17) ?
    C19 O18 C11 C12A . . . . 79.2(11) ?
    C19 O18 C11 C5 . . . . -159.5(2) ?
    C19 O18 C11 C12 . . . . 78.8(8) ?
    N4 C5 C11 O18 . . . . -50.3(3) ?
    C6 C5 C11 O18 . . . . 129.9(2) ?
    N4 C5 C11 C12A . . . . 76.6(9) ?
    C6 C5 C11 C12A . . . . -103.2(9) ?
    N4 C5 C11 C12 . . . . 69.6(6) ?
    C6 C5 C11 C12 . . . . -110.1(6) ?
    O18 C11 C12 C17 . . . . 14.8(19) ?
    C5 C11 C12 C17 . . . . -103.6(16) ?
    O18 C11 C12 C13 . . . . -168.3(13) ?
    C5 C11 C12 C13 . . . . 73.3(16) ?
    C17 C12 C13 C14 . . . . 0(3) ?
    C11 C12 C13 C14 . . . . -176.8(14) ?
    C12 C13 C14 C15 . . . . 0(2) ?
    C13 C14 C15 C16 . . . . -1.5(19) ?
    C14 C15 C16 C17 . . . . 2.8(19) ?
    C13 C12 C17 C16 . . . . 1(3) ?
    C11 C12 C17 C16 . . . . 178.0(14) ?
    C15 C16 C17 C12 . . . . -3(2) ?
    O18 C11 C12A C17A . . . . 12(2) ?
    C5 C11 C12A C17A . . . . -109(2) ?
    O18 C11 C12A C13A . . . . -165.2(16) ?
    C5 C11 C12A C13A . . . . 74(2) ?
    C17A C12A C13A C14A . . . . 1(3) ?
    C11 C12A C13A C14A . . . . 178.2(18) ?
    C12A C13A C14A C15A . . . . 0(3) ?
    C13A C14A C15A C16A . . . . 0(2) ?
    C14A C15A C16A C17A . . . . -2(2) ?
    C13A C12A C17A C16A . . . . -3(4) ?
    C11 C12A C17A C16A . . . . 179.8(19) ?
    C15A C16A C17A C12A . . . . 4(3) ?
    C22 N20 C23 O24 . . . . 4.0(6) ?
    C21 N20 C23 O24 . . . . 178.9(4) ?
loop_
    _geom_hbond_atom_site_label_D
    _geom_hbond_atom_site_label_H
    _geom_hbond_atom_site_label_A
    _geom_hbond_site_symmetry_A
    _geom_hbond_distance_DH
    _geom_hbond_distance_HA
    _geom_hbond_distance_DA
    _geom_hbond_angle_DHA
    _geom_hbond_publ_flag
    N1 H1A N4 . 0.92(3) 2.27(4) 2.670(3) 106(3) yes
    N1 H1B S9 3_455 0.92(4) 2.54(4) 3.450(2) 172(4) yes
    N3 H3 O18 . 0.90(2) 2.04(3) 2.694(3) 129(3) yes
    N8 H8 O24 2_565 0.87(3) 2.07(4) 2.847(4) 149(3) yes
    N10 H10A S9 2_564 0.91(3) 2.72(3) 3.570(3) 156(3) yes
    N10 H10B S2 3_545 0.91(4) 2.42(4) 3.322(3) 175(4) yes
    C6 H6 O24 2_565 0.95 2.54 3.224(4) 129 yes
    C11 H11 N7 . 1.00 2.42 2.853(3) 105 yes
    C11 H11 S9 2_564 1.00 2.87 3.706(2) 141 yes
    C17 H17 O18 . 0.95 2.45 2.787(16) 101 yes
    C21 H21B S9 2_464 0.98 2.98 3.951(5) 170.9 yes
_shelx_space_group_comment
;
The symmetry employed for this shelxl refinement is uniquely defined
by the following loop, which should always be used as a source of
symmetry information in preference to the above space-group names.
They are only intended as comments.
;
_shelx_estimated_absorpt_T_min     0.493
_shelx_estimated_absorpt_T_max     0.950
_shelx_hkl_file
;
 -10   0   1    0.30    0.43
 -10   0   2    5.58    0.85
 -10   0   3    0.04    0.57
 -10   0   3   -0.16    0.49
 -10   0   4   16.43    1.38
 -10   0   4   14.84    1.27
 -10   0   5    0.38    0.63
 -10   0   5   -0.30    0.50
 -10   0   6   24.51    1.62
 -10   0   6   23.06    1.17
 -10   0   7    0.15    0.53
 -10   0   7   -0.16    0.34
 -10   0   8   25.54    1.43
 -10   0   8   22.95    1.12
 -10   0   9    0.07    0.35
 -10  -2   1   31.31    1.48
 -10  -2   2   56.21    2.30
 -10  -2   3    8.24    0.97
 -10  -2   4   14.44    1.25
 -10   2   4   13.85    1.21
 -10  -2   4   12.46    1.16
 -10   2   5   29.00    1.38
 -10  -2   5   33.53    1.86
 -10   2   5   30.22    1.78
 -10  -2   5   27.39    1.70
 -10  -2   6    2.78    0.71
 -10   2   6    2.88    0.56
 -10   2   7   41.36    1.73
 -10  -2   7   36.17    1.43
 -10  -2   8   22.49    1.28
 -10   2   8   20.29    1.11
 -10  -2   9    8.98    0.69
 -10   2   9    8.69    0.62
 -10   4   1    5.29    0.61
 -10  -4   1    4.09    0.50
 -10   4   2   36.40    1.73
 -10  -4   2   35.28    1.62
 -10  -4   3   50.73    2.13
 -10   4   3   47.72    2.17
 -10   4   3   54.02    2.28
 -10   4   4   91.47    3.19
 -10  -4   4   93.52    3.12
 -10   4   5  111.74    3.72
 -10  -4   5  116.10    3.67
 -10   4   5  115.37    3.72
 -10  -4   6    5.98    0.79
 -10   4   6    4.33    0.78
 -10   4   6    4.83    0.67
 -10  -4   7   67.40    2.40
 -10   4   7   65.17    2.44
 -10   4   8   23.44    1.22
 -10  -4   8   23.79    1.18
 -10   4   8   21.71    1.16
 -10   4   9   22.51    1.00
 -10   6   2    2.65    0.50
 -10  -6   3   17.15    1.04
 -10   6   3   23.98    1.38
 -10  -6   4   34.32    1.54
 -10   6   4   32.40    1.45
 -10  -6   5   33.97    1.57
 -10   6   5   35.18    1.64
 -10  -6   6  117.91    3.36
 -10  -6   6  113.19    3.50
 -10   6   6  111.75    3.52
 -10  -6   7   65.86    2.13
 -10   6   7   66.72    2.39
 -10  -6   7   67.87    2.28
 -10   6   8   53.99    1.93
 -10   8   2    7.74    0.65
 -10   8   3    9.12    0.84
 -10   8   4   10.47    0.91
 -10   8   5    0.22    0.37
 -10   8   6   32.03    1.51
 -10  -8   6   34.32    1.50
 -10   8   7    3.31    0.51
 -10  -8   7    3.83    0.50
 -10  10   4    8.62    0.71
 -10  10   5    9.10    0.70
 -10 -10   5    9.66    0.70
 -10  10   6   34.64    1.40
  -9  -1  -2   32.14    1.57
  -9  -1  -1   25.32    1.61
  -9   1  -1   21.37    1.54
  -9   1   0   15.94    1.46
  -9  -1   0   18.31    1.54
  -9   1   1   29.39    1.93
  -9  -1   1   30.21    2.10
  -9   1   1   28.34    2.05
  -9  -1   2   76.24    3.40
  -9   1   2   73.62    3.38
  -9  -1   2   79.28    3.52
  -9   1   3   21.46    1.82
  -9  -1   3   19.60    1.75
  -9   1   3   16.45    1.71
  -9  -1   4   39.33    2.06
  -9   1   4   42.37    2.66
  -9  -1   5   24.76    2.17
  -9   1   5   24.30    2.04
  -9  -1   5   24.43    1.89
  -9  -1   5   21.77    1.60
  -9   1   5   25.78    1.95
  -9   1   6    1.72    0.74
  -9   1   6    1.88    0.84
  -9  -1   6    0.74    0.87
  -9   1   6    0.99    0.67
  -9  -1   6    1.09    0.63
  -9  -1   7   28.61    2.15
  -9   1   7   27.74    1.80
  -9   1   7   24.74    1.80
  -9  -1   7   25.14    1.71
  -9  -1   8   42.90    2.49
  -9   1   8   40.03    2.19
  -9  -1   8   40.27    2.10
  -9  -1   9   12.58    1.29
  -9   1   9   11.47    1.08
  -9  -1   9   10.65    1.00
  -9  -1  10   67.20    2.58
  -9  -1  10   60.12    2.27
  -9   3  -2    5.69    0.71
  -9  -3  -2    6.19    0.73
  -9  -3  -1    3.72    0.71
  -9  -3  -1    4.53    0.83
  -9   3  -1    4.09    0.85
  -9   3   0   27.51    1.83
  -9   3   0   25.85    1.77
  -9  -3   0   22.62    1.66
  -9  -3   0   28.60    1.82
  -9   3   0   24.87    1.61
  -9   3   1   77.25    3.49
  -9  -3   1   76.38    3.41
  -9  -3   1   87.13    3.51
  -9   3   1   88.70    3.54
  -9   3   1   82.38    3.46
  -9  -3   2   54.97    2.78
  -9  -3   2   46.19    2.65
  -9   3   2   56.54    2.83
  -9   3   2   44.65    2.65
  -9   3   2   49.43    2.76
  -9  -3   3   23.85    1.93
  -9   3   3   25.09    1.98
  -9   3   3   25.89    2.05
  -9  -3   4   13.78    1.60
  -9   3   4   13.57    1.36
  -9   3   4   15.22    1.57
  -9  -3   4   14.97    1.57
  -9   3   5   83.82    3.84
  -9  -3   5   78.20    3.67
  -9  -3   5   70.25    2.89
  -9   3   5   79.40    3.58
  -9  -3   5   83.48    3.71
  -9   3   5   77.63    3.63
  -9   3   5   83.72    3.45
  -9   3   6   40.00    2.28
  -9   3   6   38.93    2.31
  -9  -3   6   36.32    1.99
  -9   3   6   41.38    2.53
  -9  -3   6   41.79    2.51
  -9   3   6   42.92    2.63
  -9  -3   6   40.91    2.53
  -9  -3   7   26.16    1.98
  -9   3   7   24.87    1.95
  -9  -3   7   21.05    1.47
  -9   3   7   23.64    1.78
  -9   3   7   22.26    1.65
  -9   3   8   11.04    1.28
  -9  -3   8   11.73    1.29
  -9   3   8   10.34    1.08
  -9   3   8    9.22    1.13
  -9  -3   8    9.29    0.96
  -9  -3   9   60.13    2.59
  -9   3   9   60.57    2.64
  -9  -3   9   55.35    2.24
  -9   3   9   56.05    2.49
  -9   3  10   87.98    3.01
  -9  -3  10   88.86    2.98
  -9  -5  -2    9.77    0.74
  -9  -5  -1   41.45    1.87
  -9   5   0   43.45    2.10
  -9  -5   0   35.42    1.97
  -9   5   0   42.79    2.11
  -9  -5   0   43.10    2.10
  -9   5   0   37.66    2.07
  -9   5   1   29.90    1.99
  -9  -5   1   34.18    1.99
  -9  -5   1   28.95    1.87
  -9   5   1   31.69    1.98
  -9   5   1   27.76    1.90
  -9   5   2   21.31    1.78
  -9   5   2   17.62    1.56
  -9  -5   2   19.41    1.65
  -9  -5   2   16.74    1.51
  -9   5   3  157.01    5.51
  -9   5   3  145.82    5.14
  -9  -5   3  143.10    5.07
  -9   5   4  162.91    5.25
  -9   5   4  160.07    5.69
  -9   5   4  152.66    5.39
  -9  -5   4  158.17    5.42
  -9   5   4  156.82    5.57
  -9  -5   4  168.24    5.55
  -9   5   5   32.52    2.07
  -9   5   5   33.65    2.23
  -9  -5   5   31.51    2.09
  -9   5   5   30.55    2.09
  -9   5   5   32.61    2.22
  -9  -5   5   31.36    2.12
  -9   5   6   12.65    1.34
  -9   5   6   11.51    1.31
  -9  -5   6   12.75    1.33
  -9   5   6   12.55    1.40
  -9  -5   6   11.48    1.33
  -9   5   6   10.20    1.25
  -9  -5   6    9.40    0.91
  -9   5   7   45.75    2.46
  -9  -5   7   45.18    2.40
  -9  -5   7   41.75    1.94
  -9   5   7   49.22    2.24
  -9   5   8   89.02    3.10
  -9   5   8   87.04    3.27
  -9  -5   8   83.32    2.92
  -9   5   8   82.46    3.42
  -9  -5   8   82.45    3.32
  -9   5   8   93.89    3.46
  -9  -5   8   93.34    3.38
  -9   5   9   98.57    3.32
  -9  -5   9   96.45    3.40
  -9   5   9  113.74    3.61
  -9  -5   9  114.24    3.54
  -9   5  10   13.00    0.95
  -9  -7   0   93.55    3.14
  -9   7   0   98.21    3.37
  -9   7   1  100.22    3.68
  -9   7   1  120.71    4.19
  -9   7   2   13.02    1.24
  -9  -7   2   11.50    1.15
  -9   7   2   15.18    1.51
  -9  -7   3   28.39    1.81
  -9   7   3   27.05    1.87
  -9   7   3   26.16    2.02
  -9   7   3   24.76    1.72
  -9  -7   3   27.18    1.76
  -9   7   3   28.29    1.71
  -9   7   4   16.98    1.42
  -9   7   4   15.50    1.59
  -9   7   4   12.05    1.26
  -9  -7   4   14.02    1.31
  -9   7   4   14.42    1.41
  -9  -7   4   14.90    1.36
  -9   7   5   11.27    1.25
  -9   7   5   12.30    1.39
  -9   7   5   11.46    1.21
  -9  -7   5   11.69    1.19
  -9  -7   5   11.54    1.22
  -9   7   5   12.26    1.29
  -9   7   6  268.64    7.69
  -9   7   6  262.08    7.72
  -9   7   6  287.97    7.50
  -9   7   6  272.87    7.61
  -9  -7   6  268.33    7.46
  -9  -7   7   81.46    3.37
  -9  -7   7   85.84    3.15
  -9   7   7   81.41    3.18
  -9  -7   8   26.93    1.46
  -9   7   8   22.54    1.50
  -9  -7   8   23.40    1.57
  -9   7   8   24.51    1.45
  -9  -7   9   89.57    2.94
  -9   7   9   79.95    2.79
  -9  -7   9   83.43    2.62
  -9   7   9   83.62    2.72
  -9   7  10    2.73    0.45
  -9   9   0    5.51    0.75
  -9  -9   1   21.21    1.19
  -9   9   1   32.37    1.87
  -9  -9   2   47.59    2.04
  -9   9   2   55.85    2.77
  -9   9   3   25.38    1.55
  -9  -9   3   26.58    1.53
  -9  -9   4   25.77    1.52
  -9   9   4   28.04    1.74
  -9   9   4   26.70    1.59
  -9   9   4   28.76    2.04
  -9  -9   5    1.32    0.53
  -9   9   5    1.72    0.76
  -9   9   5    2.21    0.69
  -9   9   6   43.78    2.28
  -9   9   6   46.38    2.12
  -9  -9   6   38.48    1.82
  -9   9   7    8.99    1.07
  -9   9   7   11.78    1.06
  -9  -9   7    9.30    0.82
  -9   9   8   35.62    1.83
  -9   9   8   36.64    1.93
  -9  -9   8   32.51    1.36
  -9   9   9   69.67    2.47
  -9   9   9   68.28    2.52
  -9   9   9   79.82    2.48
  -9  -9   9   79.40    2.58
  -9  -9  10  224.56    5.36
  -9  11   0    1.12    0.39
  -9  11   1    4.12    0.75
  -9  11   2    1.78    0.70
  -9  11   3   16.61    1.06
  -9  11   4   16.92    1.49
  -9  11   4   17.73    1.29
  -9  11   5    4.66    0.78
  -9  11   5    5.95    0.94
  -9  11   6    4.30    0.69
  -9  11   6    4.84    0.83
  -9  11   7  129.33    4.23
  -9  11   7  137.51    4.05
  -9 -11   7  141.51    4.20
  -9  11   8   52.74    2.20
  -9  11   8   53.24    2.20
  -9  11   9  160.65    4.00
  -9  11   9  145.93    3.97
  -9  13   1    0.19    0.38
  -9  13   2   33.46    1.81
  -9  13   4   46.25    2.24
  -9  13   4   44.69    1.80
  -9  13   5   12.54    1.00
  -9 -13   5   12.03    0.99
  -9  13   6   57.97    2.30
  -9 -13   6   55.83    2.16
  -9  13   7  217.44    5.79
  -9  13   7  223.79    5.54
  -9 -13   7  216.65    5.58
  -9 -13   8    6.74    0.57
  -9  15   2   42.20    1.69
  -9  15   3   57.76    2.19
  -9  15   4   61.60    2.16
  -9 -15   4   47.94    1.69
  -9 -15   5   50.43    1.69
  -9  15   5   51.51    1.73
  -9 -15   6   19.63    0.90
  -9  15   6   21.36    1.04
  -8   0  -3    0.73    0.59
  -8   0  -2   14.85    1.49
  -8   0  -1   -0.10    0.64
  -8   0  -1   -0.33    0.73
  -8   0   0  115.58    4.56
  -8   0   0  102.68    4.57
  -8   0   1   -0.07    0.80
  -8   0   1    0.08    0.81
  -8   0   2   87.12    4.23
  -8   0   2   88.36    4.11
  -8   0   2   75.12    7.55
  -8   0   2   83.97    4.09
  -8   0   3    0.15    1.10
  -8   0   3   -0.08    0.84
  -8   0   3    0.69    0.86
  -8   0   3   -1.01    1.62
  -8   0   3    0.84    0.73
  -8   0   4    5.18    1.48
  -8   0   4    5.25    1.27
  -8   0   4    6.43    1.24
  -8   0   4    5.46    2.42
  -8   0   4    4.95    1.04
  -8   0   5    1.38    1.79
  -8   0   5    0.12    0.69
  -8   0   5    0.85    0.93
  -8   0   5    0.05    0.58
  -8   0   5    0.07    0.76
  -8   0   6  305.92    8.49
  -8   0   6  282.29   15.48
  -8   0   6  318.48    9.03
  -8   0   6  301.57    9.02
  -8   0   6  310.57    9.69
  -8   0   6  306.04    9.85
  -8   0   7    0.71    0.79
  -8   0   7    0.88    0.66
  -8   0   7    0.09    0.50
  -8   0   7    0.17    0.62
  -8   0   7    0.25    0.86
  -8   0   7    0.30    0.55
  -8   0   7   -0.08    0.98
  -8   0   8  249.45    7.36
  -8   0   8  258.05    7.40
  -8   0   8  256.54    7.18
  -8   0   8  250.44    8.28
  -8   0   8  264.03    7.06
  -8   0   8  252.64    7.71
  -8   0   9    0.88    0.89
  -8   0   9    0.05    0.62
  -8   0   9   -0.04    0.52
  -8   0  10  148.57    5.14
  -8   2  -4    5.06    0.74
  -8  -2  -4    5.48    0.74
  -8   2  -3   45.32    2.18
  -8   2  -3   38.32    2.15
  -8  -2  -3   47.03    2.21
  -8  -2  -3   37.49    2.10
  -8  -2  -2    5.53    1.14
  -8   2  -2    4.50    1.06
  -8   2  -2    4.99    0.98
  -8   2  -1    7.67    1.11
  -8  -2  -1    8.53    1.36
  -8   2  -1    8.91    1.39
  -8   2  -1    8.20    1.24
  -8   2   0   16.72    1.70
  -8  -2   0   15.61    1.59
  -8   2   0   18.39    1.85
  -8   2   0   15.93    1.73
  -8  -2   0   17.86    1.81
  -8  -2   1   19.76    1.84
  -8   2   1   19.65    1.97
  -8   2   1   16.70    1.81
  -8   2   1   21.69    2.02
  -8  -2   1   20.15    1.98
  -8   2   2   61.75    3.05
  -8   2   2   63.50    3.55
  -8  -2   2   66.12    3.49
  -8   2   2   54.45    6.29
  -8  -2   2   49.84    6.02
  -8  -2   2   66.39    3.47
  -8   2   2   66.18    3.46
  -8   2   2   58.05    3.37
  -8   2   3   80.94    3.67
  -8   2   3   82.60    4.02
  -8  -2   3   84.84    4.05
  -8   2   3   86.61    4.21
  -8  -2   3   87.72    4.11
  -8   2   3   75.96    4.01
  -8   2   3   70.39    7.33
  -8  -2   3   80.58    7.66
  -8  -2   4   99.01    8.61
  -8   2   4   92.33    8.40
  -8   2   4  116.28    4.60
  -8   2   4  112.78    4.29
  -8   2   4  108.99    4.90
  -8  -2   4  113.83    4.87
  -8   2   4  113.31    4.83
  -8   2   4  108.00    4.80
  -8  -2   4  117.12    4.54
  -8   2   5  248.38   14.37
  -8  -2   5  263.65   14.54
  -8   2   5  287.91    8.51
  -8  -2   5  280.36    9.09
  -8   2   5  287.18    9.02
  -8  -2   5  274.39    8.49
  -8   2   5  271.27    8.63
  -8  -2   6    0.25    0.69
  -8   2   6    0.53    0.70
  -8  -2   6    0.69    0.74
  -8  -2   6   -0.32    1.74
  -8   2   6    0.66    1.60
  -8   2   6    0.29    0.50
  -8  -2   6    1.04    0.71
  -8   2   6    1.44    0.96
  -8   2   6    1.39    0.67
  -8  -2   6    0.41    0.98
  -8  -2   7   40.25    2.35
  -8  -2   7   45.67    2.95
  -8   2   7   40.60    2.47
  -8   2   7   38.03    2.12
  -8  -2   7   40.45    2.46
  -8   2   7   36.32    2.28
  -8   2   7   46.58    2.95
  -8   2   7   39.16    2.20
  -8  -2   8  165.01    6.05
  -8   2   8  160.93    5.74
  -8  -2   8  175.33    5.64
  -8   2   8  161.68    5.42
  -8   2   8  156.94    5.17
  -8   2   8  168.09    5.17
  -8  -2   8  164.18    5.65
  -8  -2   9  169.15    5.72
  -8  -2   9  156.57    5.09
  -8   2   9  150.70    4.87
  -8   2   9  150.64    4.83
  -8   2   9  156.14    4.66
  -8  -2   9  154.99    5.06
  -8   2  10   17.11    1.26
  -8  -2  10   18.67    1.57
  -8   2  10   17.12    1.41
  -8  -2  10   16.37    1.31
  -8   2  11   89.19    3.04
  -8  -4  -4   32.50    1.49
  -8   4  -4   33.04    1.49
  -8  -4  -3    9.14    1.04
  -8  -4  -3    8.23    0.96
  -8   4  -3    7.36    0.95
  -8   4  -3    8.62    1.02
  -8  -4  -2    4.51    0.99
  -8   4  -2    6.34    1.04
  -8   4  -2    5.48    1.04
  -8  -4  -2    4.83    0.92
  -8   4  -2    4.83    0.74
  -8   4  -1  109.26    4.30
  -8  -4  -1  104.89    4.30
  -8   4  -1  126.07    4.45
  -8   4  -1  114.95    4.51
  -8  -4  -1  118.31    4.32
  -8   4   0   36.88    2.52
  -8   4   0   36.72    2.47
  -8  -4   0   37.36    2.40
  -8  -4   0   34.07    2.36
  -8   4   0   41.63    2.48
  -8   4   1   97.72    4.48
  -8  -4   1   94.72    4.16
  -8   4   1  103.65    4.25
  -8  -4   1  104.00    4.23
  -8   4   1   99.66    4.36
  -8  -4   1   94.10    4.24
  -8   4   2   53.46    2.78
  -8  -4   2   52.67    3.04
  -8   4   2   54.29    3.30
  -8  -4   2   53.98    3.04
  -8   4   2   51.20    3.05
  -8   4   2   56.12    3.07
  -8  -4   2   50.68    3.04
  -8   4   3  367.30   10.25
  -8  -4   3  376.11   10.69
  -8  -4   3  339.38   16.41
  -8   4   3  340.49   16.64
  -8   4   3  341.22   10.49
  -8  -4   3  373.78   10.72
  -8   4   3  374.17   10.48
  -8  -4   3  380.90   10.57
  -8   4   4   33.96    2.48
  -8  -4   4   35.13    2.53
  -8   4   4   38.13    2.46
  -8   4   4   34.97    2.18
  -8   4   4   26.92    4.46
  -8  -4   4   36.70    5.04
  -8  -4   4   32.28    1.99
  -8   4   4   34.13    2.58
  -8  -4   5   44.64    5.47
  -8   4   5   34.55    4.99
  -8  -4   5   38.31    2.55
  -8   4   5   40.34    2.72
  -8  -4   5   41.08    2.35
  -8   4   5   40.07    2.80
  -8  -4   5   40.83    2.81
  -8   4   5   39.46    2.34
  -8   4   5   40.82    2.60
  -8   4   5   41.91    2.73
  -8  -4   5   40.65    2.71
  -8  -4   6   65.91    3.47
  -8   4   6   62.88    3.48
  -8   4   6   65.96    3.43
  -8  -4   6   66.36    3.44
  -8   4   6   53.33    2.53
  -8  -4   6   58.66    2.94
  -8   4   6   58.82    3.19
  -8  -4   7   11.23    1.28
  -8   4   7   10.12    1.23
  -8   4   7   11.69    1.57
  -8  -4   7   10.09    1.48
  -8   4   7    8.50    1.09
  -8   4   7   11.18    1.37
  -8   4   7    9.61    1.15
  -8  -4   7   11.13    1.47
  -8  -4   8    6.32    1.18
  -8  -4   8    7.73    1.06
  -8  -4   8    9.21    1.31
  -8   4   8    9.23    1.39
  -8   4   8   10.12    1.12
  -8   4   8    6.87    1.08
  -8   4   8    6.47    1.00
  -8   4   9   36.39    2.28
  -8  -4   9   37.00    2.02
  -8   4   9   37.90    1.92
  -8   4   9   40.96    2.42
  -8  -4   9   39.30    2.30
  -8   4   9   32.79    1.94
  -8   4   9   33.86    1.96
  -8  -4   9   36.52    2.20
  -8   4  10   82.97    3.22
  -8  -4  10   82.01    3.15
  -8   4  10   68.09    2.81
  -8  -4  10   76.32    2.96
  -8   4  10   72.94    3.07
  -8   4  11   12.02    0.97
  -8   4  11   12.32    0.95
  -8  -6  -4    3.15    0.49
  -8  -6  -3   20.15    1.29
  -8   6  -2    8.58    1.09
  -8  -6  -2    9.34    1.11
  -8   6  -2    6.42    0.97
  -8  -6  -2    6.79    0.94
  -8   6  -2    6.78    0.84
  -8   6  -1   94.33    3.59
  -8  -6  -1   91.56    3.50
  -8   6  -1   83.00    3.62
  -8  -6  -1   84.28    3.55
  -8   6  -1   89.52    3.72
  -8  -6   0  138.10    5.08
  -8   6   0  140.20    5.19
  -8  -6   0  156.56    5.11
  -8   6   0  154.40    5.14
  -8   6   0  145.18    5.50
  -8  -6   1  107.55    4.10
  -8  -6   1   93.02    4.02
  -8   6   1   96.09    4.12
  -8   6   1  102.43    4.05
  -8   6   1   98.25    4.50
  -8   6   1   87.75    3.52
  -8   6   2    5.62    0.98
  -8   6   2    6.11    1.33
  -8  -6   2    7.34    1.31
  -8  -6   2    6.33    1.15
  -8   6   2    5.20    1.23
  -8   6   2    5.19    1.07
  -8   6   3   26.83    2.12
  -8   6   3   29.62    2.21
  -8  -6   3   31.54    2.24
  -8  -6   3   28.09    2.14
  -8   6   3   30.33    1.99
  -8   6   3   29.51    2.14
  -8  -6   4  111.51    4.56
  -8   6   4  107.16    4.52
  -8   6   4  118.34    4.38
  -8   6   4  108.89    4.57
  -8   6   4  116.74    5.04
  -8  -6   5  216.33    6.52
  -8   6   5  220.34    7.58
  -8  -6   5  238.09    7.45
  -8   6   5  225.36    7.46
  -8   6   5  242.42    7.07
  -8  -6   5  232.06    7.34
  -8   6   5  224.57    7.27
  -8   6   5  237.08    7.53
  -8   6   6  218.13    7.20
  -8  -6   6  228.73    6.59
  -8  -6   6  227.81    7.16
  -8   6   6  226.91    7.27
  -8  -6   6  235.25    7.21
  -8   6   6  225.10    7.13
  -8   6   6  213.35    7.15
  -8   6   6  204.93    6.26
  -8  -6   7  164.79    5.58
  -8   6   7  167.23    5.72
  -8   6   7  159.31    5.31
  -8   6   7  147.44    5.05
  -8   6   7  158.68    5.66
  -8  -6   7  161.11    5.15
  -8  -6   8   88.47    3.42
  -8   6   8   94.62    3.60
  -8  -6   8   97.93    3.82
  -8   6   8   98.37    3.90
  -8  -6   8   97.06    4.08
  -8   6   8   86.25    3.51
  -8   6   8   85.51    3.73
  -8  -6   9   17.75    1.33
  -8   6   9   18.09    1.63
  -8   6   9   17.45    1.33
  -8   6   9   19.84    1.54
  -8  -6   9   19.31    1.48
  -8   6   9   18.79    1.46
  -8   6   9   15.31    1.34
  -8  -6   9   18.09    1.57
  -8   6  10   16.37    1.25
  -8   6  10   14.37    1.19
  -8  -6  10   16.92    1.31
  -8   6  10   13.44    1.24
  -8   6  11    9.04    0.81
  -8  -8  -3    6.85    0.70
  -8   8  -2  114.63    3.65
  -8   8  -2  107.38    3.72
  -8   8  -1    3.50    0.88
  -8  -8  -1    4.70    0.92
  -8   8  -1    3.51    0.76
  -8   8   0    0.61    0.79
  -8  -8   0    0.40    0.76
  -8   8   0    0.54    0.77
  -8  -8   0    0.40    0.57
  -8   8   0    0.67    0.60
  -8   8   1    9.45    1.21
  -8  -8   1   10.72    1.30
  -8  -8   1   10.08    1.23
  -8   8   1   10.61    1.30
  -8   8   1    9.22    1.03
  -8   8   1   12.94    1.69
  -8   8   2   45.59    3.02
  -8   8   2   42.55    2.38
  -8  -8   2   38.31    2.34
  -8   8   2   40.95    2.39
  -8   8   2   38.69    2.39
  -8  -8   2   47.89    2.53
  -8   8   3   27.56    1.86
  -8   8   3   23.08    1.89
  -8  -8   3   23.54    1.83
  -8   8   3   22.82    1.82
  -8   8   4  241.58    8.00
  -8  -8   4  228.20    7.08
  -8   8   4  224.22    7.16
  -8   8   4  240.24    7.01
  -8  -8   4  221.21    6.98
  -8   8   4  219.94    7.00
  -8   8   4  241.92    7.48
  -8   8   5   45.66    2.94
  -8   8   5   45.52    2.64
  -8  -8   5   47.47    2.61
  -8   8   5   51.79    2.65
  -8  -8   5   45.16    2.51
  -8   8   5   43.64    2.52
  -8   8   5   45.03    2.80
  -8   8   6  798.00   19.63
  -8  -8   6  794.37   18.32
  -8  -8   6  841.06   19.12
  -8   8   6  805.36   19.17
  -8   8   6  880.23   19.28
  -8  -8   6  807.22   19.07
  -8   8   6  799.45   19.09
  -8   8   6  821.48   19.76
  -8  -8   7  163.68    5.17
  -8   8   7  156.53    5.23
  -8  -8   7  161.38    4.80
  -8  -8   8  141.62    4.50
  -8   8   8  144.76    4.66
  -8   8   8  129.03    4.82
  -8   8   8  123.35    4.45
  -8   8   8  142.19    4.67
  -8   8   9   31.74    2.09
  -8   8   9   34.69    1.88
  -8  -8   9   42.22    2.20
  -8   8   9   36.22    2.04
  -8   8   9   34.56    1.95
  -8  -8   9   38.98    1.85
  -8   8  10  175.34    4.93
  -8   8  10  163.95    5.06
  -8   8  11    9.34    0.77
  -8  10  -2   35.93    1.60
  -8 -10  -2   33.90    1.44
  -8  10  -1   20.14    1.61
  -8 -10  -1   20.22    1.29
  -8  10   0   35.80    2.40
  -8 -10   0   30.05    1.74
  -8  10   1   51.37    3.05
  -8 -10   1   53.26    2.39
  -8  10   2    1.44    1.01
  -8  10   2    0.75    0.57
  -8  10   2    0.43    0.57
  -8 -10   3   42.25    2.29
  -8  10   3   50.09    2.43
  -8  10   3   53.61    2.77
  -8  10   3   43.95    2.34
  -8  10   4   30.35    2.44
  -8 -10   4   29.86    1.85
  -8  10   4   30.02    1.94
  -8  10   4   25.09    1.76
  -8  10   4   27.94    2.12
  -8  10   5   20.70    1.99
  -8 -10   5   20.16    1.51
  -8  10   5   21.95    1.69
  -8  10   5   17.29    1.46
  -8  10   5   21.98    1.95
  -8 -10   6   32.02    1.85
  -8  10   6   35.67    2.42
  -8  10   6   31.20    2.24
  -8  10   6   33.88    2.11
  -8 -10   7   38.57    1.92
  -8 -10   7   43.14    2.43
  -8  10   7   42.42    2.29
  -8 -10   8   78.36    2.73
  -8  10   8   79.84    3.44
  -8  10   9   31.01    1.74
  -8  10   9   31.71    1.84
  -8  10   9   31.30    1.81
  -8  10   9   32.27    1.75
  -8  10  10   36.20    1.70
  -8  10  10   39.06    1.69
  -8  10  11   81.30    2.41
  -8  12  -1    9.18    1.05
  -8  12   0   27.29    1.99
  -8  12   1   62.78    3.32
  -8  12   2    7.03    1.33
  -8  12   2    6.67    0.91
  -8  12   3  103.80    3.60
  -8  12   3  100.65    3.94
  -8  12   4   82.39    4.01
  -8  12   4   84.91    3.27
  -8  12   4   80.94    3.61
  -8  12   5    5.88    1.17
  -8  12   5    8.87    1.07
  -8  12   5    7.29    1.20
  -8  12   6   86.28    3.37
  -8  12   6   79.71    3.67
  -8 -12   7   84.27    3.30
  -8  12   7   85.81    3.26
  -8 -12   8  225.41    6.04
  -8  12   8  195.13    6.20
  -8  12   8  192.76    5.66
  -8  12   8  219.45    6.03
  -8  12   9    0.03    0.42
  -8  12   9   -0.04    0.47
  -8 -12   9    0.18    0.44
  -8  12  10   29.25    1.31
  -8  12  10   27.20    1.27
  -8  14  -1   71.82    2.62
  -8  14   0  115.72    4.16
  -8  14   1   17.45    1.63
  -8  14   2    5.06    1.13
  -8  14   3    8.16    1.01
  -8  14   3    7.71    1.28
  -8  14   4   92.97    3.19
  -8  14   4   90.95    3.64
  -8  14   4   87.31    3.95
  -8  14   5  160.50    5.40
  -8  14   5  154.80    5.46
  -8  14   5  167.26    4.91
  -8  14   6   51.68    2.29
  -8  14   6   46.36    2.54
  -8 -14   6   48.27    2.30
  -8  14   7   31.55    1.70
  -8  14   7   27.34    1.86
  -8 -14   7   29.57    1.65
  -8  14   8   45.16    1.96
  -8  14   8   44.50    2.16
  -8 -14   8   47.76    1.92
  -8  14   9   27.87    1.39
  -8  14   9   24.67    1.13
  -8  16   0   22.38    1.40
  -8  16   1   13.10    1.28
  -8  16   3   46.66    2.54
  -8  16   3   45.58    1.92
  -8  16   4   39.69    2.26
  -8  16   4   38.23    1.95
  -8  16   5  106.26    3.72
  -8  16   5  109.33    3.22
  -8  16   6   23.55    1.57
  -8  16   6   25.48    1.35
  -8 -16   6   22.66    1.28
  -8  16   7   49.91    2.22
  -8  16   7   53.18    1.97
  -8 -16   7   45.66    1.81
  -8  16   8  172.92    4.42
  -8 -16   8  164.97    4.23
  -8  18   1    4.22    0.64
  -8  18   3    6.62    0.88
  -8  18   4   49.92    1.81
  -8  18   5  143.36    4.08
  -8  18   6   13.91    0.98
  -8  18   7   60.32    2.07
  -7  -1  -6   67.18    2.30
  -7  -1  -2   16.49    1.53
  -7   1  -2   17.19    1.64
  -7  -1  -1   69.54    6.15
  -7   1  -1   79.42    6.66
  -7   1  -1   77.55    6.84
  -7   1  -1   77.15    3.76
  -7  -1  -1   77.56    3.70
  -7  -1  -1   67.10    6.45
  -7   1  -1   78.83    6.95
  -7   1   0  109.55    8.10
  -7   1   0  118.75    8.30
  -7  -1   0  121.99    8.47
  -7   1   0  130.17    8.92
  -7  -1   0  104.39    8.47
  -7   1   0  123.45    5.12
  -7  -1   0  120.72    4.98
  -7   1   1  332.85    9.93
  -7  -1   1  321.61    9.73
  -7  -1   1  316.73    9.36
  -7   1   1  320.24    9.69
  -7   1   1  320.77    9.03
  -7   1   1  317.73   14.94
  -7  -1   1  317.43   15.36
  -7   1   1  297.09   13.57
  -7  -1   1  307.26   13.74
  -7   1   2  257.82    8.52
  -7  -1   2  271.55    8.50
  -7  -1   2  249.63    8.10
  -7   1   2  265.18    8.48
  -7  -1   2  281.10    8.03
  -7   1   2  269.36    7.99
  -7  -1   2  253.95   13.77
  -7   1   2  274.38   13.81
  -7   1   2  245.86   11.43
  -7  -1   2  249.65   11.46
  -7  -1   3   63.47    3.50
  -7   1   3   70.62    3.75
  -7  -1   3   69.01    7.01
  -7   1   3   71.79    3.46
  -7  -1   3   74.60    3.43
  -7   1   3   68.28    3.13
  -7  -1   4   29.98    1.96
  -7  -1   4   23.24    4.31
  -7  -1   4   29.28    2.30
  -7   1   4   29.02    2.32
  -7   1   4   31.93    2.52
  -7  -1   4   29.98    2.44
  -7  -1   4   33.14    2.23
  -7   1   4   30.47    2.23
  -7  -1   5   71.47    3.14
  -7   1   5   71.52    3.21
  -7  -1   5   71.41    7.25
  -7  -1   5   77.14    3.69
  -7   1   5   71.84    3.65
  -7   1   5   77.60    4.00
  -7  -1   5   73.94    3.05
  -7   1   5   75.33    3.16
  -7  -1   6  118.04    5.40
  -7  -1   6  113.74    9.29
  -7  -1   6  126.73    4.44
  -7   1   6  122.15    4.82
  -7   1   6  127.34    4.58
  -7  -1   6  126.53    4.77
  -7   1   6  123.07    5.26
  -7  -1   6  128.38    4.42
  -7   1   6  115.98    4.70
  -7  -1   6  118.94    4.72
  -7   1   6  123.86    4.46
  -7  -1   7   35.74    2.22
  -7   1   7   41.50    2.18
  -7   1   7   38.98    2.30
  -7  -1   7   40.09    2.16
  -7  -1   7   42.12    2.38
  -7   1   7   39.85    2.42
  -7  -1   7   38.94    2.39
  -7   1   7   39.86    2.48
  -7   1   7   40.70    2.26
  -7  -1   7   37.90    2.84
  -7  -1   7   39.83    5.51
  -7   1   7   39.98    2.88
  -7  -1   8   29.87    2.17
  -7   1   8   28.43    1.81
  -7  -1   8   28.51    1.71
  -7  -1   8   29.28    1.94
  -7  -1   8   30.10    2.00
  -7   1   8   29.40    2.08
  -7   1   8   26.26    1.91
  -7   1   8   27.44    1.78
  -7  -1   8   27.18    1.75
  -7  -1   8   25.64    4.55
  -7  -1   8   28.36    2.46
  -7   1   8   29.33    3.43
  -7  -1   8   26.78    2.05
  -7   1   8   29.04    1.93
  -7  -1   9  156.70    5.17
  -7   1   9  139.49    4.79
  -7   1   9  153.97    5.28
  -7   1   9  148.13    4.71
  -7  -1   9  154.24    5.87
  -7   1   9  157.32    5.79
  -7  -1   9  151.02    4.78
  -7   1   9  146.97    4.82
  -7  -1   9  162.51    5.29
  -7   1   9  158.26    4.88
  -7   1   9  146.82    5.39
  -7  -1  10  186.33    5.83
  -7   1  10  192.35    5.49
  -7   1  10  192.01    5.97
  -7  -1  10  188.66    6.37
  -7   1  10  195.27    6.27
  -7   1  10  165.04    5.61
  -7  -1  10  185.03    5.59
  -7  -1  10  187.84    5.44
  -7   1  11   45.57    2.18
  -7   1  11   41.22    2.06
  -7  -3  -6   18.10    1.04
  -7   3  -6   18.95    1.04
  -7   3  -2   56.39    2.99
  -7   3  -1  104.28    4.57
  -7  -3  -1  101.78    4.24
  -7  -3  -1  112.24    8.47
  -7   3  -1   92.46    7.50
  -7   3  -1   90.56    7.49
  -7   3  -1   97.43    7.67
  -7  -3  -1  101.27    7.68
  -7   3   0   12.26    1.28
  -7  -3   0   11.54    2.75
  -7   3   0   10.38    2.62
  -7  -3   0    9.56    2.82
  -7   3   0   10.77    2.83
  -7  -3   0   10.07    2.76
  -7   3   0   11.70    2.92
  -7  -3   0   10.54    1.42
  -7   3   0   10.85    1.56
  -7   3   0    8.72    2.69
  -7  -3   1  161.45    6.00
  -7   3   1  163.91    6.32
  -7   3   1  153.81    9.23
  -7  -3   1  160.03    9.52
  -7   3   1  164.12    5.56
  -7  -3   1  164.82   10.37
  -7   3   1  158.49   10.42
  -7   3   1  168.87   10.23
  -7  -3   1  148.47    9.70
  -7  -3   1  161.99    5.76
  -7   3   1  162.09    5.74
  -7  -3   1  160.83    5.94
  -7   3   1  163.90    5.99
  -7   3   2  106.06    8.12
  -7  -3   2  107.83    8.35
  -7  -3   2  101.81    7.98
  -7   3   2   93.36    7.89
  -7   3   2  101.40    4.00
  -7  -3   2  111.10    4.66
  -7   3   2   97.13    4.65
  -7  -3   2   90.53    6.50
  -7   3   2  103.39    4.33
  -7  -3   2  101.52    4.34
  -7   3   2  103.59    4.51
  -7  -3   2  106.18    4.59
  -7   3   2  105.33    4.31
  -7   3   3  906.38   22.09
  -7  -3   3  982.05   22.50
  -7  -3   3  945.37   30.90
  -7   3   3  923.97   30.82
  -7  -3   3  958.05   22.77
  -7   3   3  945.61   22.72
  -7  -3   3  970.28   23.11
  -7   3   3  986.20   23.15
  -7  -3   3  907.93   22.86
  -7   3   3  916.87   22.64
  -7   3   4   79.08    3.47
  -7   3   4   85.79    4.06
  -7  -3   4   81.99    4.00
  -7   3   4   81.58    3.88
  -7  -3   4   81.78    3.92
  -7  -3   4   85.72    7.62
  -7   3   4   76.98    7.41
  -7   3   4   71.00    3.84
  -7  -3   4   82.03    3.89
  -7  -3   4   83.78    3.64
  -7   3   4   77.85    3.78
  -7  -3   5   81.50    3.36
  -7   3   5   76.17    7.43
  -7  -3   5   90.82    7.90
  -7  -3   5   90.51    4.24
  -7   3   5   89.96    4.23
  -7   3   5   85.89    4.07
  -7  -3   5   86.13    3.92
  -7   3   5   82.58    3.46
  -7  -3   5   87.16    3.73
  -7  -3   6  121.41    4.67
  -7   3   6  115.41    4.75
  -7  -3   6  125.29    9.34
  -7   3   6  124.79    9.40
  -7   3   6  127.39    4.69
  -7  -3   6  124.78    4.64
  -7   3   6  118.46    4.85
  -7  -3   6  127.09    4.34
  -7  -3   6  121.01    5.20
  -7   3   6  122.53    5.31
  -7  -3   6  128.17    5.21
  -7   3   6  123.21    5.13
  -7   3   6  122.96    4.54
  -7  -3   6  118.45    4.21
  -7  -3   7   41.47    5.37
  -7   3   7   40.39    5.36
  -7   3   7   38.56    2.28
  -7   3   7   33.49    2.19
  -7  -3   7   38.72    2.51
  -7   3   7   41.46    2.13
  -7  -3   7   40.60    2.07
  -7  -3   7   43.01    2.84
  -7   3   7   44.49    2.88
  -7  -3   7   40.49    2.79
  -7   3   7   36.88    2.79
  -7   3   7   39.06    2.46
  -7  -3   7   38.98    2.28
  -7  -3   7   41.50    2.27
  -7   3   7   38.14    2.51
  -7  -3   7   37.16    2.02
  -7   3   8   33.18    1.94
  -7  -3   8   32.84    2.21
  -7  -3   8   32.63    1.74
  -7   3   8   35.32    5.03
  -7  -3   8   38.37    5.11
  -7  -3   8   34.62    2.09
  -7   3   8   31.35    2.24
  -7   3   8   31.03    2.14
  -7  -3   8   30.08    2.31
  -7  -3   8   32.93    1.98
  -7   3   8   32.43    2.01
  -7  -3   8   30.59    1.84
  -7  -3   8   30.10    3.10
  -7   3   8   31.45    3.36
  -7  -3   8   35.34    2.57
  -7   3   8   34.78    2.59
  -7   3   9  169.30    6.13
  -7  -3   9  178.60    6.13
  -7  -3   9  156.79    5.68
  -7   3   9  175.48    6.00
  -7   3   9  156.02    5.30
  -7   3   9  164.85    5.70
  -7  -3   9  178.77    5.47
  -7  -3   9  159.92    5.70
  -7   3   9  167.10    5.21
  -7   3   9  165.81    5.90
  -7   3   9  168.75    5.20
  -7  -3   9  168.15    5.55
  -7  -3   9  160.60    5.05
  -7   3  10  191.24    6.03
  -7  -3  10  202.10    6.36
  -7  -3  10  191.54    6.02
  -7   3  10  200.15    6.26
  -7   3  10  199.40    6.36
  -7  -3  10  181.23    5.44
  -7  -3  10  193.14    5.97
  -7   3  10  183.64    6.02
  -7   3  10  184.66    5.53
  -7  -3  11   80.37    3.56
  -7   3  11   88.04    3.75
  -7   3  11   85.84    2.98
  -7   3  11   78.56    3.08
  -7  -3  11   81.91    2.88
  -7   3  12   14.06    0.98
  -7  -5  -6    0.88    0.37
  -7   5  -5   23.75    1.41
  -7   5  -2   26.39    2.05
  -7  -5  -1    9.82    2.70
  -7   5  -1   11.48    2.70
  -7  -5  -1    8.97    2.64
  -7   5  -1   14.29    3.03
  -7  -5  -1    8.55    2.48
  -7   5  -1   11.36    1.58
  -7   5   0  120.43    5.23
  -7  -5   0  127.47    8.43
  -7   5   0  109.72    8.44
  -7  -5   0  105.36    8.03
  -7   5   0  120.27    8.34
  -7   5   0  116.26    4.22
  -7  -5   0  116.04    8.49
  -7  -5   0  116.99    4.74
  -7   5   0  117.31    4.57
  -7  -5   0  123.15    4.62
  -7  -5   0  117.16    4.70
  -7   5   0  122.41    4.82
  -7   5   0  110.09    8.41
  -7  -5   1  771.64   25.63
  -7  -5   1  750.48   25.93
  -7   5   1  778.42   25.76
  -7   5   1  745.38   26.13
  -7   5   1  781.45   18.91
  -7  -5   1  800.88   18.99
  -7   5   1  767.73   19.23
  -7  -5   1  809.63   19.35
  -7  -5   1  719.96   24.94
  -7   5   1  755.33   19.89
  -7  -5   1  795.51   19.36
  -7   5   1  767.61   18.83
  -7   5   2  115.14    4.37
  -7   5   2  113.59    8.53
  -7  -5   2  114.03    8.38
  -7  -5   2  120.30    4.85
  -7  -5   2  112.69    7.35
  -7   5   2  119.95    4.65
  -7  -5   2  124.43    4.72
  -7   5   2  122.07    4.86
  -7  -5   2  117.69    4.80
  -7   5   2  114.00    4.66
  -7   5   3   30.90    2.13
  -7   5   3   36.30    2.50
  -7   5   3   36.77    2.47
  -7  -5   3   39.26    2.55
  -7  -5   3   40.87    2.63
  -7   5   3   36.01    2.50
  -7  -5   3   37.35    2.53
  -7   5   3   35.81    4.98
  -7  -5   3   35.79    4.70
  -7   5   4   70.14    6.76
  -7  -5   4   74.38    6.78
  -7   5   4   71.81    3.34
  -7   5   4   68.84    3.80
  -7  -5   4   73.87    3.64
  -7  -5   4   70.48    3.23
  -7  -5   4   80.86    3.81
  -7   5   4   79.04    3.76
  -7   5   4   77.34    3.65
  -7  -5   4   83.75    3.79
  -7   5   4   75.53    3.73
  -7  -5   5   94.85    7.70
  -7   5   5   88.64    7.63
  -7   5   5   83.60    3.61
  -7   5   5   92.76    4.25
  -7   5   5   88.74    3.81
  -7  -5   5   93.52    3.85
  -7   5   5   88.79    4.25
  -7  -5   5   95.06    4.11
  -7  -5   5   94.33    4.19
  -7   5   5   95.25    4.20
  -7  -5   5   97.00    4.33
  -7   5   6  108.03    4.73
  -7  -5   6  110.72    4.65
  -7  -5   6  113.40    4.35
  -7   5   6   96.56    4.35
  -7   5   6  105.31    3.68
  -7   5   6  104.44    8.26
  -7  -5   6  114.74    8.46
  -7   5   6  103.49    4.24
  -7   5   6   97.94    4.44
  -7  -5   6  113.76    4.62
  -7   5   6  109.10    4.57
  -7  -5   6   98.89    3.67
  -7   5   7  101.82    4.43
  -7  -5   7  101.94    4.36
  -7  -5   7  102.12    4.09
  -7   5   7  102.65    3.63
  -7   5   7   92.74    3.92
  -7  -5   7   91.67    3.61
  -7   5   7   92.19    3.87
  -7   5   7   90.80    4.18
  -7   5   7   96.58    7.94
  -7  -5   7  104.10    7.98
  -7   5   7   95.66    4.15
  -7  -5   7   89.80    3.32
  -7   5   8   32.09    1.90
  -7  -5   8   35.29    2.19
  -7  -5   8   31.30    1.97
  -7  -5   8   34.26    2.50
  -7   5   8   32.47    2.26
  -7   5   8   33.60    2.34
  -7   5   8   31.15    2.06
  -7   5   8   28.64    4.32
  -7  -5   8   31.00    4.31
  -7  -5   8   36.43    2.45
  -7   5   8   35.67    2.47
  -7  -5   8   31.04    1.80
  -7  -5   9   60.01    2.76
  -7   5   9   64.71    3.20
  -7  -5   9   64.37    3.10
  -7   5   9   56.86    2.70
  -7  -5   9   55.58    2.48
  -7  -5   9   56.40    3.08
  -7   5   9   58.23    3.06
  -7   5   9   56.16    2.80
  -7   5   9   59.37    3.18
  -7   5   9   59.75    2.66
  -7  -5   9   60.20    2.79
  -7   5  10   20.51    1.67
  -7  -5  10   19.72    1.65
  -7  -5  10   20.15    1.38
  -7   5  10   20.96    1.46
  -7   5  10   20.83    1.69
  -7  -5  10   26.99    1.81
  -7   5  10   22.82    1.74
  -7   5  10   20.73    2.83
  -7   5  11  137.75    4.14
  -7  -5  11  133.46    3.99
  -7  -5  11  137.41    4.37
  -7   5  12  105.36    3.24
  -7  -7  -5   54.59    2.02
  -7  -7  -4   55.05    2.45
  -7   7  -4   61.59    2.63
  -7   7  -2  113.86    4.66
  -7   7  -2  123.30    4.58
  -7   7  -1   41.81    2.42
  -7  -7  -1   43.58    2.43
  -7  -7  -1   38.16    2.39
  -7   7  -1   34.31    2.34
  -7   7  -1   39.12    2.77
  -7   7   0    2.00    0.95
  -7  -7   0    1.49    0.87
  -7  -7   0    1.71    0.76
  -7   7   0    1.51    0.78
  -7   7   0    1.03    1.38
  -7  -7   0    1.91    1.62
  -7   7   0    2.12    1.60
  -7  -7   0    0.91    1.55
  -7  -7   0    2.19    1.52
  -7  -7   1   45.65    4.95
  -7   7   1   38.13    4.75
  -7   7   1   37.76    4.60
  -7  -7   1   45.65    5.09
  -7  -7   1   37.44    4.56
  -7   7   1   44.54    2.55
  -7   7   1   43.26    2.50
  -7  -7   1   43.48    2.52
  -7  -7   1   43.06    2.58
  -7   7   1   40.11    2.54
  -7   7   2    4.41    1.09
  -7  -7   2    2.78    1.00
  -7  -7   2    3.43    0.94
  -7   7   2    4.10    1.01
  -7   7   2    3.72    1.03
  -7  -7   2    3.98    1.95
  -7   7   2    2.62    1.75
  -7   7   2    3.35    0.85
  -7  -7   3   39.99    2.48
  -7   7   3   33.66    2.31
  -7   7   3   34.88    2.29
  -7  -7   3   36.62    2.34
  -7   7   3   33.63    2.45
  -7   7   3   37.56    4.83
  -7  -7   3   36.04    4.56
  -7   7   3   35.91    2.24
  -7   7   4  282.68    8.15
  -7  -7   4  264.18    7.55
  -7  -7   4  274.27    8.24
  -7   7   4  277.54    8.27
  -7  -7   4  258.94   12.91
  -7   7   4  270.60   13.41
  -7   7   5  247.89    8.25
  -7   7   5  257.49    7.72
  -7   7   5  242.47    7.46
  -7  -7   5  254.96    7.34
  -7   7   5  243.51    7.91
  -7  -7   5  253.46    7.88
  -7  -7   5  269.22    7.88
  -7   7   5  256.04    7.81
  -7   7   5  244.64   12.64
  -7  -7   5  242.33   12.27
  -7  -7   6   13.48    2.88
  -7   7   6   18.61    3.46
  -7   7   6   16.96    1.71
  -7  -7   6   13.69    1.52
  -7   7   6   16.24    1.63
  -7   7   6   14.98    1.26
  -7   7   6   14.87    1.66
  -7  -7   6   15.47    1.45
  -7  -7   6   18.23    1.66
  -7   7   6   14.12    1.55
  -7  -7   6   14.71    1.28
  -7  -7   7  124.36    4.63
  -7   7   7  123.17    4.74
  -7   7   7  119.16    4.00
  -7  -7   7  126.25    4.42
  -7   7   7  114.79    4.49
  -7  -7   7  117.50    4.15
  -7   7   7  121.93    4.61
  -7   7   7  106.70    4.60
  -7  -7   7  108.18    7.76
  -7   7   7  126.73    8.58
  -7  -7   7  103.81    3.60
  -7   7   8   44.58    2.25
  -7  -7   8   47.25    2.46
  -7  -7   8   46.08    2.39
  -7  -7   8   49.13    2.92
  -7   7   8   49.22    2.63
  -7  -7   8   44.18    2.52
  -7   7   8   46.86    2.66
  -7   7   8   41.90    2.65
  -7   7   8   46.29    2.78
  -7  -7   8   42.25    2.03
  -7   7   9   35.14    2.43
  -7   7   9   37.93    2.05
  -7  -7   9   39.14    2.12
  -7  -7   9   40.33    2.19
  -7  -7   9   40.23    2.49
  -7   7   9   41.20    2.27
  -7  -7   9   40.47    2.23
  -7   7   9   44.19    2.42
  -7   7   9   37.25    2.29
  -7   7   9   41.86    2.54
  -7  -7   9   35.57    1.84
  -7  -7  10   70.84    2.64
  -7  -7  10   77.64    3.26
  -7   7  10   72.02    3.25
  -7   7  10   74.31    2.85
  -7   7  10   63.79    3.00
  -7   7  10   74.22    2.91
  -7  -7  10   77.69    3.00
  -7  -7  11   38.94    1.66
  -7   7  11   38.00    1.76
  -7   7  12   43.03    1.75
  -7  -9  -4   32.87    1.58
  -7   9  -3    0.45    0.54
  -7  -9  -3   -0.07    0.64
  -7  -9  -2  130.81    4.19
  -7  -9  -2  111.16    4.15
  -7   9  -2  111.70    4.23
  -7   9  -2  130.49    4.87
  -7  -9  -1    5.44    0.94
  -7   9  -1    6.06    1.05
  -7  -9  -1    6.28    1.07
  -7   9  -1    7.07    1.06
  -7   9   0   26.17    1.88
  -7  -9   0   28.12    1.92
  -7  -9   0   23.98    1.87
  -7   9   0   26.69    1.95
  -7   9   1   64.02    3.10
  -7  -9   1   65.73    5.99
  -7   9   1   64.66    3.01
  -7  -9   1   61.24    3.02
  -7  -9   1   63.45    2.97
  -7   9   1   62.88    3.08
  -7   9   1   57.23    5.67
  -7   9   2   13.08    1.45
  -7  -9   2   12.99    1.39
  -7   9   2   13.89    1.46
  -7  -9   2   15.30    1.53
  -7  -9   2   11.42    2.51
  -7   9   2   15.72    3.06
  -7   9   2   13.67    1.39
  -7   9   2   14.78    1.60
  -7   9   3    3.67    0.87
  -7  -9   3    4.20    1.04
  -7  -9   3    3.80    0.86
  -7   9   3    4.25    0.96
  -7   9   3    3.65    1.72
  -7  -9   3    5.66    1.91
  -7   9   4  175.88    5.90
  -7  -9   4  183.01    5.92
  -7  -9   4  172.88    5.94
  -7   9   4  191.41    6.12
  -7  -9   4  173.44    9.72
  -7   9   4  165.10    9.87
  -7   9   5    9.97    1.33
  -7  -9   5   10.37    2.38
  -7   9   5    6.48    2.22
  -7   9   5    8.83    1.18
  -7   9   5    8.26    1.26
  -7  -9   5    8.82    1.19
  -7  -9   5    9.95    1.19
  -7   9   5   10.88    1.27
  -7  -9   5    9.31    1.01
  -7   9   6   80.08    6.50
  -7  -9   6   85.32    3.57
  -7   9   6   77.54    3.56
  -7   9   6   83.66    4.01
  -7   9   6   84.90    3.00
  -7  -9   6   84.38    3.29
  -7  -9   6   84.81    3.55
  -7   9   6   85.59    3.78
  -7   9   6   79.83    3.74
  -7   9   7  170.19    5.01
  -7  -9   7  174.63    5.34
  -7  -9   7  164.75    5.42
  -7   9   7  170.14    5.62
  -7   9   7  158.17    5.90
  -7  -9   7  160.84    5.20
  -7  -9   8  818.38   19.05
  -7   9   8  817.75   19.21
  -7  -9   8  825.20   19.03
  -7   9   8  809.18   18.73
  -7   9   8  807.74   19.55
  -7   9   8  778.90   19.87
  -7  -9   9   51.03    2.43
  -7  -9   9   53.28    2.31
  -7   9   9   50.29    2.57
  -7   9   9   45.38    2.64
  -7   9   9   50.60    2.28
  -7   9   9   49.38    2.67
  -7   9   9   48.91    2.79
  -7   9  10   73.49    2.68
  -7   9  10   65.63    3.08
  -7   9  10   70.63    2.84
  -7  -9  10   70.97    2.79
  -7   9  11   34.87    1.90
  -7   9  11   40.19    1.67
  -7   9  12   10.96    0.77
  -7 -11  -2    2.68    0.73
  -7  11  -2    3.38    0.88
  -7 -11  -1   64.87    2.68
  -7 -11   0   13.96    1.31
  -7  11   1   82.86    3.55
  -7 -11   1   84.13    3.34
  -7  11   2  111.25    4.53
  -7  11   2  122.56    4.21
  -7 -11   2   98.94    3.92
  -7  11   2  103.99    4.03
  -7 -11   2  114.64    4.04
  -7  11   3   35.19    2.11
  -7 -11   3   34.40    2.04
  -7  11   3   41.10    2.34
  -7  11   4   43.64    2.48
  -7  11   4   47.23    2.62
  -7 -11   4   41.49    2.26
  -7  11   4   47.21    2.43
  -7  11   5  110.91    4.16
  -7  11   5  101.73    3.95
  -7  11   5  103.20    4.16
  -7  11   6    4.09    1.06
  -7  11   6    3.84    0.95
  -7  11   6    4.58    1.03
  -7 -11   7  585.80   14.63
  -7  11   7  598.05   14.71
  -7  11   7  570.03   13.30
  -7 -11   8  107.53    3.81
  -7 -11   8  117.21    4.30
  -7  11   8  102.53    4.41
  -7  11   8  108.57    3.52
  -7 -11   9    2.08    0.68
  -7 -11   9    1.94    0.71
  -7  11   9    1.79    0.71
  -7  11   9    1.12    0.64
  -7  11   9    1.12    0.76
  -7  11   9    1.91    0.56
  -7 -11  10  108.28    3.50
  -7  11  10  105.00    3.64
  -7  11  10  107.14    3.28
  -7  11  10   99.19    3.86
  -7  11  11   85.18    2.49
  -7  11  11   80.44    2.90
  -7  13  -2  130.30    4.67
  -7  13   2   93.22    3.98
  -7  13   2   93.97    3.53
  -7  13   3   25.89    1.79
  -7  13   4  299.92    8.49
  -7  13   5   92.59    3.87
  -7  13   6   53.66    2.79
  -7  13   6   47.38    2.71
  -7  13   7   78.54    3.44
  -7  13   7   68.83    3.39
  -7 -13   7   72.22    3.19
  -7  13   8   42.62    2.34
  -7 -13   8   38.95    2.12
  -7  13   8   36.89    2.35
  -7  13   9  134.72    4.78
  -7  13   9  134.45    4.86
  -7  13   9  144.93    3.91
  -7  13  10   85.61    2.95
  -7  13  10   79.75    2.40
  -7  13  10   82.17    3.13
  -7  13  11   63.90    2.19
  -7  15  -2   31.55    1.86
  -7  15   2   43.45    2.43
  -7  15   3  113.96    3.89
  -7  15   4   85.70    3.38
  -7  15   5   33.34    2.03
  -7  15   6    4.75    0.92
  -7 -15   6    3.76    0.78
  -7  15   6    3.39    0.82
  -7  15   7   14.53    1.34
  -7 -15   7   14.30    1.24
  -7  15   7   11.79    1.29
  -7  15   8   12.80    1.19
  -7  15   8   12.65    1.26
  -7 -15   8   11.73    1.04
  -7  15   9   25.97    1.63
  -7  15   9   24.04    1.57
  -7  15  10   37.52    1.54
  -7  15  10   35.13    1.60
  -7  17  -2    4.76    0.64
  -7  17   2  116.77    3.93
  -7  17   4   59.76    2.41
  -7 -17   5    6.08    0.82
  -7  17   5    5.15    0.81
  -7 -17   6  156.91    4.68
  -7  17   6  165.22    4.93
  -7  17   7    3.88    0.71
  -7 -17   7    4.08    0.62
  -7  17   7    2.29    0.60
  -7 -17   8   48.10    1.77
  -7  17   8   47.14    2.02
  -7  17   9   26.76    1.31
  -7  17   9   29.49    1.36
  -7  19  -1   20.55    1.27
  -7  19   3  153.32    4.62
  -7  19   5  265.53    6.57
  -7  19   6    1.51    0.44
  -7  19   7   20.83    1.12
  -7  19   8   16.26    1.02
  -7  19   8   15.16    0.86
  -7  21   0   24.27    1.24
  -7  21   4   15.84    0.98
  -7  21   5   30.62    1.47
  -7  21   6  110.20    3.29
  -7  21   7   10.01    0.69
  -6   0  -3   -0.85    1.34
  -6   0  -3    0.60    1.55
  -6   0  -3   -0.24    2.04
  -6   0  -2  493.45   18.04
  -6   0  -2  535.74   19.24
  -6   0  -2  549.49   20.87
  -6   0  -2  508.26   13.52
  -6   0  -1    0.27    1.22
  -6   0  -1    0.21    1.36
  -6   0  -1    0.22    1.59
  -6   0  -1    0.42    0.72
  -6   0   0 1406.58   39.20
  -6   0   0 1429.66   31.85
  -6   0   0 1428.17   32.78
  -6   0   0 1369.49   38.51
  -6   0   0 1381.91   37.96
  -6   0   1    1.87    1.61
  -6   0   1   -0.16    0.58
  -6   0   1   -0.20    0.71
  -6   0   1   -0.20    0.98
  -6   0   1    1.36    1.54
  -6   0   2  105.33    7.52
  -6   0   2   96.76    7.57
  -6   0   2  100.01    4.24
  -6   0   2  102.70    3.97
  -6   0   2   95.76    3.65
  -6   0   2   90.99    3.88
  -6   0   2  100.17    4.26
  -6   0   2   90.86    5.98
  -6   0   3   -0.26    1.46
  -6   0   3    0.07    0.67
  -6   0   3    0.22    0.55
  -6   0   3    0.34    0.70
  -6   0   3   -0.30    0.86
  -6   0   3    0.14    0.70
  -6   0   4  432.69   18.29
  -6   0   4  463.51   11.04
  -6   0   4  432.72   11.99
  -6   0   4  422.89   10.97
  -6   0   4  441.76   11.78
  -6   0   5    0.64    0.53
  -6   0   5   -0.16    1.38
  -6   0   5    0.29    0.48
  -6   0   5   -0.12    0.62
  -6   0   5    0.88    1.67
  -6   0   5   -0.07    0.80
  -6   0   5    0.17    0.58
  -6   0   5    0.60    0.57
  -6   0   5    0.65    0.57
  -6   0   6  280.08    7.76
  -6   0   6  262.29    7.70
  -6   0   6  246.79    8.29
  -6   0   6  244.53    7.14
  -6   0   6  244.37    7.44
  -6   0   6  263.83    7.06
  -6   0   6  265.02   13.85
  -6   0   6  253.35    8.20
  -6   0   6  251.07    7.22
  -6   0   6  256.75    6.95
  -6   0   6  247.78    7.05
  -6   0   7    0.28    0.58
  -6   0   7    0.56    0.83
  -6   0   7    0.64    0.56
  -6   0   7    0.18    0.66
  -6   0   7    0.27    0.90
  -6   0   7    0.72    0.93
  -6   0   7    1.10    0.63
  -6   0   7    0.46    0.47
  -6   0   7    0.64    1.77
  -6   0   7    0.09    0.67
  -6   0   7    0.13    0.67
  -6   0   8  452.88   11.13
  -6   0   8  436.06   10.98
  -6   0   8  423.03   10.90
  -6   0   8  433.76   11.51
  -6   0   8  421.58   11.15
  -6   0   8  426.30   12.33
  -6   0   8  415.77   11.03
  -6   0   8  422.16   19.07
  -6   0   8  474.45   11.94
  -6   0   8  419.57   11.19
  -6   0   9    0.50    0.45
  -6   0   9   -0.27    0.60
  -6   0   9    0.04    0.45
  -6   0   9    0.49    0.68
  -6   0   9    0.16    1.00
  -6   0   9    0.10    0.72
  -6   0   9    0.99    0.48
  -6   0  10  206.57    6.54
  -6   0  10  210.33    6.23
  -6   0  10  218.34    6.67
  -6   0  10  216.63    6.24
  -6   0  10  223.11    6.35
  -6   0  10  215.22    6.38
  -6   0  10  203.68    7.09
  -6   0  11    0.11    0.52
  -6   0  11    0.43    0.61
  -6   0  11   -0.12    0.68
  -6   0  11    0.79    0.54
  -6   0  12   87.72    3.12
  -6   0  12   88.02    2.90
  -6   0  12   89.91    2.93
  -6   0  13    1.02    1.51
  -6   2  -3    4.28    1.93
  -6  -2  -3    2.16    1.45
  -6   2  -3    5.15    2.07
  -6   2  -3    4.47    2.01
  -6   2  -2   94.41    7.04
  -6  -2  -2  108.55    7.04
  -6   2  -2  113.86    7.77
  -6  -2  -2  106.82    8.38
  -6   2  -2  108.38    4.56
  -6  -2  -2  105.10    4.29
  -6  -2  -1  122.36    7.47
  -6   2  -1  136.23    8.31
  -6   2  -1  125.38    5.14
  -6  -2  -1  126.13    4.93
  -6   2  -1  129.01    8.20
  -6  -2  -1  132.93    9.06
  -6   2  -1  121.58    8.48
  -6   2   0  116.44    7.84
  -6  -2   0  116.38    7.97
  -6   2   0  120.15    4.26
  -6  -2   0  109.08    7.05
  -6   2   0  112.80    7.60
  -6   2   0  110.25    4.77
  -6   2   0  116.19    7.73
  -6  -2   0  119.85    4.72
  -6  -2   1   87.41    3.88
  -6  -2   1   87.70    3.54
  -6   2   1   82.56    3.53
  -6   2   1   87.37    6.64
  -6   2   1   82.97    3.35
  -6  -2   1   85.38    6.31
  -6   2   1   78.21    5.99
  -6   2   2   82.69    3.33
  -6  -2   2   77.95    6.64
  -6   2   2   84.64    6.63
  -6  -2   2   85.26    3.79
  -6  -2   2   91.97    3.63
  -6   2   2   85.37    3.65
  -6   2   2   85.07    3.61
  -6  -2   2   80.32    3.54
  -6   2   2   90.93    3.90
  -6  -2   2   76.35    5.54
  -6   2   2   70.41    5.33
  -6   2   3  396.64   11.17
  -6  -2   3  387.24   10.26
  -6  -2   3  420.73   10.75
  -6   2   3  406.80   10.88
  -6  -2   3  411.02    9.91
  -6  -2   3  443.57   17.36
  -6   2   3  354.24   13.05
  -6  -2   3  364.66   12.98
  -6   2   3  407.04   10.82
  -6  -2   3  399.82   10.83
  -6   2   3  444.71   11.39
  -6   2   3  377.10   10.30
  -6  -2   4  551.88   13.82
  -6   2   4  584.45   14.63
  -6  -2   4  572.06   13.74
  -6   2   4  591.60   14.09
  -6   2   4  592.46   14.96
  -6   2   4  552.16   14.51
  -6  -2   4  549.31   14.54
  -6   2   4  566.53   13.40
  -6  -2   4  600.72   14.78
  -6   2   4  572.50   14.84
  -6  -2   4  571.56   21.40
  -6   2   5   71.15    3.09
  -6  -2   5   71.13    2.92
  -6  -2   5   72.70    3.35
  -6   2   5   72.65    2.79
  -6   2   5   71.82    3.41
  -6  -2   5   76.23    6.76
  -6   2   5   76.26    3.70
  -6  -2   5   72.97    3.23
  -6  -2   5   77.72    3.14
  -6   2   5   71.18    3.14
  -6  -2   5   64.97    3.02
  -6   2   5   78.52    3.35
  -6  -2   5   68.22    2.80
  -6  -2   5   72.03    2.71
  -6   2   6   47.15    2.48
  -6  -2   6   46.06    2.26
  -6   2   6   47.59    2.71
  -6  -2   6   47.87    2.69
  -6  -2   6   49.61    3.00
  -6  -2   6   47.73    2.54
  -6  -2   6   49.12    2.27
  -6   2   6   45.79    2.55
  -6   2   6   48.57    2.29
  -6  -2   6   50.73    5.68
  -6  -2   6   44.47    2.30
  -6   2   6   48.92    2.93
  -6   2   6   48.30    2.70
  -6  -2   6   51.16    2.58
  -6  -2   6   51.21    2.61
  -6   2   6   49.06    2.74
  -6  -2   6   47.32    2.21
  -6   2   6   50.31    2.29
  -6  -2   7  190.59    5.87
  -6  -2   7  173.84    5.55
  -6   2   7  170.13    5.81
  -6  -2   7  177.32   11.03
  -6  -2   7  181.28    6.40
  -6   2   7  168.71    5.36
  -6  -2   7  158.08    5.22
  -6   2   7  173.01    5.37
  -6  -2   7  172.57    5.90
  -6  -2   7  178.69    5.29
  -6  -2   7  177.00    5.52
  -6   2   7  189.77    6.51
  -6   2   7  144.46    4.66
  -6   2   7  189.31    6.17
  -6  -2   7  165.79    5.19
  -6  -2   7  162.65    5.12
  -6   2   7  170.73    5.49
  -6   2   8   40.60    1.98
  -6   2   8   50.03    2.91
  -6   2   8   51.07    6.04
  -6  -2   8   49.91    5.88
  -6   2   8   51.75    2.55
  -6  -2   8   52.47    3.15
  -6  -2   8   53.05    2.76
  -6   2   8   47.26    2.58
  -6  -2   8   42.79    2.28
  -6  -2   8   48.42    2.56
  -6   2   8   49.49    2.48
  -6  -2   8   45.09    2.14
  -6   2   8   49.55    2.48
  -6  -2   8   47.90    2.39
  -6  -2   8   49.36    2.85
  -6   2   8   49.99    2.49
  -6   2   9  304.99    8.11
  -6  -2   9  299.67    8.99
  -6   2   9  267.01    7.78
  -6   2   9  280.71    7.79
  -6  -2   9  284.59    7.90
  -6   2   9  288.78    7.82
  -6   2   9  300.08    8.66
  -6  -2   9  292.72    7.82
  -6   2   9  302.04    8.11
  -6  -2   9  262.19    8.13
  -6   2   9  287.39    7.80
  -6  -2   9  299.08    8.53
  -6   2   9  260.29    7.32
  -6  -2  10   53.60    2.38
  -6   2  10   51.40    2.69
  -6  -2  10   49.26    2.53
  -6  -2  10   42.42    2.37
  -6  -2  10   50.62    2.61
  -6   2  10   49.37    2.36
  -6   2  10   46.13    2.65
  -6  -2  10   49.43    2.51
  -6   2  10   46.24    2.09
  -6   2  10   51.29    2.52
  -6  -2  10   53.43    2.97
  -6   2  11    7.74    1.03
  -6  -2  11    6.88    0.95
  -6   2  11    6.59    0.88
  -6   2  11    6.05    0.94
  -6  -2  11    5.40    0.82
  -6  -2  11    6.28    0.94
  -6   2  11    5.98    0.87
  -6   2  11    7.39    0.97
  -6   2  12   28.93    1.72
  -6  -2  12   29.98    1.52
  -6   2  12   24.25    1.41
  -6   2  12   28.42    1.47
  -6  -2  13  276.80    6.92
  -6   2  13  297.09    7.00
  -6   4  -3  226.91   11.27
  -6  -4  -3  217.90   10.80
  -6   4  -3  228.22   12.28
  -6   4  -2   31.87    2.42
  -6  -4  -2   31.66    2.13
  -6   4  -2   42.26    4.72
  -6  -4  -2   38.33    4.41
  -6  -4  -2   30.59    3.61
  -6  -4  -2   31.79    4.70
  -6  -4  -1  394.20   10.72
  -6   4  -1  385.97   16.22
  -6  -4  -1  393.99   17.09
  -6  -4  -1  344.54   13.83
  -6  -4  -1  398.73   15.39
  -6   4  -1  377.38   15.21
  -6  -4   0  137.40    5.09
  -6   4   0  132.51    4.69
  -6   4   0  129.80    8.36
  -6  -4   0  118.55    8.31
  -6   4   0  142.39    8.67
  -6  -4   0  137.16    7.68
  -6   4   0  133.73    8.22
  -6  -4   0  139.55    8.31
  -6   4   1  210.57    6.44
  -6   4   1  237.03   11.51
  -6   4   1  237.78   11.55
  -6  -4   1  245.70   11.33
  -6   4   1  228.38   10.96
  -6  -4   1  233.08   11.47
  -6   4   1  220.15    6.82
  -6  -4   1  209.73    6.93
  -6  -4   1  214.93   10.70
  -6   4   1  221.31   10.67
  -6   4   2  210.94    9.91
  -6  -4   2  204.91    9.76
  -6   4   2  223.38    6.98
  -6  -4   2  228.92    6.74
  -6   4   2  212.10    6.51
  -6   4   2  229.44   11.53
  -6  -4   2  223.23   10.97
  -6   4   2  212.07   10.80
  -6  -4   2  229.74   11.42
  -6  -4   2  232.25    7.13
  -6   4   2  216.95    6.67
  -6  -4   2  223.16    6.75
  -6   4   2  219.30    6.93
  -6  -4   2  231.91    7.07
  -6  -4   3   18.89    3.37
  -6   4   3   16.64    3.17
  -6   4   3   18.14    1.48
  -6  -4   3   20.49    1.60
  -6   4   3   16.96    1.59
  -6  -4   3   19.28    1.68
  -6  -4   3   21.01    1.79
  -6   4   3   19.49    1.72
  -6  -4   3   18.23    2.41
  -6   4   4   79.58    3.59
  -6   4   4   75.22    3.41
  -6  -4   4   72.41    3.37
  -6  -4   4   78.58    3.57
  -6   4   4   71.72    6.42
  -6  -4   4   72.36    6.39
  -6   4   4   74.40    3.21
  -6  -4   4   74.05    3.18
  -6  -4   4   75.85    2.92
  -6   4   4   70.32    2.66
  -6  -4   4   76.36    3.46
  -6  -4   4   69.27    2.89
  -6   4   4   69.12    3.13
  -6  -4   5   33.87    1.74
  -6   4   5   37.28    1.90
  -6  -4   5   38.75    2.33
  -6   4   5   35.84    2.39
  -6  -4   5   37.34    1.94
  -6  -4   5   34.12    1.92
  -6  -4   5   37.94    2.02
  -6  -4   5   37.61    2.17
  -6   4   5   39.76    2.41
  -6   4   5   39.49    2.49
  -6  -4   5   42.06    2.53
  -6   4   5   40.71    4.92
  -6  -4   5   37.40    4.60
  -6   4   6  263.88    7.75
  -6  -4   6  286.04    8.39
  -6  -4   6  245.58    7.28
  -6   4   6  264.32    7.46
  -6   4   6  271.47    8.39
  -6  -4   6  269.17    7.98
  -6  -4   6  268.16    7.73
  -6   4   6  241.27    7.72
  -6   4   6  270.69    7.36
  -6  -4   6  281.87   13.46
  -6   4   6  298.95   14.10
  -6  -4   6  253.77    7.12
  -6  -4   6  267.08    7.51
  -6  -4   6  288.78    8.36
  -6   4   6  286.42    8.35
  -6  -4   6  248.62    7.05
  -6  -4   6  271.28    7.53
  -6  -4   6  272.07    7.64
  -6   4   6  276.89    8.25
  -6   4   7  203.86    6.70
  -6  -4   7  198.26   11.27
  -6   4   7  200.28   11.54
  -6  -4   7  191.03    6.23
  -6   4   7  182.63    5.73
  -6   4   7  192.40    6.07
  -6  -4   7  180.26    5.86
  -6  -4   7  179.24    5.31
  -6  -4   7  171.49    5.54
  -6  -4   7  196.21    6.56
  -6   4   7  178.64    5.67
  -6   4   7  194.19    6.63
  -6  -4   7  193.05    5.91
  -6  -4   7  189.04    5.78
  -6  -4   7  177.28    5.50
  -6   4   8  136.74    4.46
  -6   4   8  153.37    5.73
  -6   4   8  152.81   10.20
  -6  -4   8  159.31   10.16
  -6  -4   8  153.15    5.63
  -6   4   8  158.87    5.83
  -6  -4   8  134.39    4.68
  -6   4   8  146.08    4.89
  -6   4   8  151.74    5.14
  -6  -4   8  133.81    5.45
  -6  -4   8  146.89    5.12
  -6  -4   8  154.50    4.79
  -6   4   8  155.83    5.11
  -6  -4   8  152.48    5.30
  -6  -4   8  149.77    4.86
  -6   4   8  155.64    4.81
  -6   4   8  144.68    5.26
  -6  -4   9  413.85   11.17
  -6   4   9  413.80   11.30
  -6  -4   9  382.35   10.14
  -6   4   9  410.93   10.37
  -6   4   9  394.57   10.43
  -6  -4   9  385.69   10.57
  -6   4   9  375.32   10.39
  -6  -4   9  410.57   10.55
  -6  -4   9  389.54   11.06
  -6   4   9  402.71   11.25
  -6   4   9  364.49    9.80
  -6   4   9  400.38   11.13
  -6   4   9  412.06   10.59
  -6  -4   9  432.28   10.22
  -6   4   9  393.31   10.12
  -6  -4   9  397.27   10.31
  -6  -4  10   50.39    2.76
  -6   4  10   52.66    2.86
  -6  -4  10   49.13    2.36
  -6   4  10   51.26    2.47
  -6   4  10   44.33    2.67
  -6  -4  10   49.42    2.72
  -6   4  10   45.13    2.12
  -6   4  10   51.56    2.35
  -6  -4  10   51.32    2.46
  -6   4  10   54.98    2.60
  -6  -4  10   50.74    2.49
  -6   4  10   46.28    2.59
  -6  -4  11  279.77    7.30
  -6   4  11  261.81    7.00
  -6   4  11  265.87    7.75
  -6   4  12    6.03    0.78
  -6   4  12    7.34    0.81
  -6  -4  12    5.76    1.31
  -6   4  12    7.00    1.39
  -6  -4  13   40.73    1.86
  -6  -4  13   42.99    1.56
  -6   6  -3  335.23    9.93
  -6   6  -3  370.14   14.83
  -6  -6  -3  368.48   14.41
  -6   6  -3  353.32   14.93
  -6   6  -3  376.35   16.12
  -6  -6  -3  341.55   16.67
  -6  -6  -2  231.79   10.93
  -6   6  -2  228.54   11.12
  -6   6  -2  235.33   11.62
  -6  -6  -2  192.88    9.38
  -6  -6  -2  234.34   13.16
  -6  -6  -1  780.44   18.68
  -6  -6  -1  787.43   26.90
  -6   6  -1  808.84   25.86
  -6  -6  -1  747.79   23.72
  -6   6  -1  782.37   24.21
  -6   6  -1  749.90   24.51
  -6   6   0   86.53    3.44
  -6   6   0   82.08    3.53
  -6  -6   0   89.84    3.87
  -6  -6   0   83.56    7.14
  -6   6   0   79.00    6.55
  -6   6   0   87.35    6.75
  -6   6   0   90.78    6.56
  -6  -6   0   90.44    6.53
  -6  -6   1  207.42   10.79
  -6   6   1  224.97   11.17
  -6   6   1  215.30   10.53
  -6  -6   1  216.05   10.54
  -6   6   1  208.50    6.47
  -6   6   1  222.25    6.93
  -6   6   1  236.17   11.58
  -6   6   1  217.74    6.57
  -6  -6   1  218.87    6.60
  -6  -6   1  223.87    6.83
  -6   6   1  224.07    6.85
  -6  -6   1  219.51   11.17
  -6  -6   1  233.60    7.11
  -6   6   2  253.18    7.49
  -6   6   2  254.03    7.46
  -6  -6   2  271.95    7.62
  -6   6   2  261.99    7.81
  -6  -6   2  275.19    7.87
  -6  -6   2  237.56   11.04
  -6  -6   2  271.24   12.04
  -6   6   2  262.06   11.88
  -6   6   2  261.34   12.26
  -6  -6   2  258.70   12.20
  -6  -6   2  277.76    8.03
  -6   6   3  139.10    4.85
  -6  -6   3  143.91    4.91
  -6  -6   3  147.10    5.10
  -6   6   3  137.96    5.02
  -6   6   3  140.18    4.87
  -6  -6   3  147.29    8.79
  -6   6   3  136.92    8.61
  -6   6   4   87.98    3.71
  -6  -6   4   81.08    3.44
  -6  -6   4   93.64    3.91
  -6  -6   4   90.03    3.78
  -6   6   4   88.19    3.78
  -6   6   4   85.68    3.64
  -6  -6   4   92.01    3.73
  -6   6   4   89.06    3.67
  -6  -6   4   82.83    6.59
  -6   6   4   90.84    6.98
  -6   6   5  211.74    6.64
  -6  -6   5  213.27    6.56
  -6   6   5  213.23    5.98
  -6  -6   5  223.04   11.19
  -6   6   5  219.52   11.38
  -6   6   5  219.40    6.81
  -6  -6   5  229.35    6.85
  -6   6   5  217.66    6.94
  -6  -6   5  212.28    6.80
  -6   6   5  220.49    6.99
  -6  -6   5  205.59    6.13
  -6  -6   5  191.48    5.61
  -6  -6   6  394.39   16.04
  -6   6   6  386.76   10.58
  -6   6   6  358.45   10.52
  -6   6   6  399.82   10.03
  -6  -6   6  399.13   10.53
  -6   6   6  383.72   16.23
  -6  -6   6  408.06   10.73
  -6   6   6  413.96   10.84
  -6   6   6  390.28   11.03
  -6   6   6  398.49   10.89
  -6  -6   6  355.22    9.72
  -6   6   6  408.24   10.03
  -6  -6   6  396.68   10.72
  -6  -6   6  359.16    9.56
  -6  -6   6  377.17   10.16
  -6  -6   7  141.47    4.94
  -6  -6   7  153.58    5.48
  -6   6   7  151.78    5.58
  -6   6   7  158.36    5.17
  -6   6   7  151.84    5.39
  -6  -6   7  150.29    5.23
  -6   6   7  156.19    5.11
  -6  -6   7  160.22    5.40
  -6   6   7  153.17    5.86
  -6  -6   7  148.54    4.77
  -6   6   7  170.18   10.10
  -6  -6   7  161.62    9.64
  -6  -6   8   71.65    3.47
  -6   6   8   76.14    3.65
  -6  -6   8   68.27    3.11
  -6   6   8   79.80    3.33
  -6  -6   8   78.32    3.40
  -6   6   8   79.89    3.39
  -6   6   8   76.80    3.48
  -6   6   8   73.84    3.10
  -6  -6   8   76.12    3.79
  -6  -6   8   74.70    3.41
  -6   6   8   79.21    3.96
  -6   6   8   81.60    7.07
  -6  -6   8   76.46    6.50
  -6  -6   8   75.78    3.11
  -6   6   9   29.82    2.25
  -6  -6   9   32.35    2.04
  -6   6   9   31.70    2.06
  -6   6   9   26.52    1.96
  -6  -6   9   32.56    2.14
  -6   6   9   31.80    1.88
  -6   6   9   28.92    1.99
  -6  -6   9   30.78    2.09
  -6   6   9   34.24    2.28
  -6   6   9   32.51    2.05
  -6  -6   9   27.85    1.89
  -6  -6   9   31.01    2.28
  -6   6   9   33.09    2.46
  -6   6   9   26.90    1.69
  -6  -6   9   30.71    1.89
  -6   6  10  132.31    4.55
  -6   6  10  121.21    4.59
  -6   6  10  127.67    4.36
  -6  -6  10  130.44    4.84
  -6   6  10  121.55    4.02
  -6  -6  10  124.32    4.14
  -6   6  10  140.26    4.39
  -6  -6  10  127.67    4.29
  -6   6  11  125.01    4.58
  -6  -6  11  139.32    4.45
  -6  -6  11  123.84    4.08
  -6   6  11  144.26    4.31
  -6  -6  11  135.82    4.22
  -6   6  11  129.58    4.31
  -6  -6  12   29.22    1.99
  -6   6  12   30.15    2.08
  -6   6  12   25.46    1.47
  -6   8  -3   17.68    1.74
  -6   8  -2  144.43    8.82
  -6  -8  -2  128.14    9.83
  -6   8  -2  131.66    8.01
  -6  -8  -2  121.66    7.62
  -6   8  -1   18.18    3.29
  -6  -8  -1   20.90    3.85
  -6  -8  -1   23.82    3.38
  -6   8  -1   20.63    3.21
  -6  -8   0   60.12    5.47
  -6   8   0   61.70    5.63
  -6  -8   0   64.22    5.40
  -6   8   0   64.54    5.43
  -6   8   0   63.20    3.02
  -6   8   0   61.42    2.79
  -6   8   0   61.11    5.67
  -6  -8   0   66.93    6.45
  -6   8   1    1.88    0.74
  -6   8   1    1.54    0.74
  -6  -8   1    1.86    0.81
  -6  -8   1    1.75    0.71
  -6   8   1    1.87    1.62
  -6  -8   1    2.94    1.61
  -6   8   1    0.87    1.28
  -6  -8   1    0.81    1.33
  -6   8   1    0.40    1.40
  -6  -8   1    1.24    1.29
  -6   8   1    1.43    0.66
  -6   8   2  134.88    4.66
  -6  -8   2  141.14    4.72
  -6  -8   2  145.18    4.92
  -6   8   2  134.80    4.82
  -6   8   2  133.00    8.29
  -6  -8   2  132.28    8.11
  -6  -8   2  140.43    8.21
  -6   8   2  135.18    4.77
  -6  -8   3    2.51    1.59
  -6   8   3    2.47    1.53
  -6   8   3    2.97    0.82
  -6  -8   3    3.32    0.80
  -6   8   3    1.52    0.71
  -6   8   3    2.36    0.87
  -6  -8   3    3.86    0.90
  -6  -8   4  537.14   13.49
  -6   8   4  551.90   13.62
  -6  -8   4  549.22   18.94
  -6   8   4  532.57   19.18
  -6   8   4  501.80   13.64
  -6  -8   4  540.08   13.14
  -6   8   4  539.14   13.71
  -6   8   5  254.32    6.94
  -6  -8   5  273.59    7.47
  -6  -8   5  254.84   11.85
  -6   8   5  258.82   12.32
  -6   8   5  258.04    7.83
  -6  -8   5  253.59    7.61
  -6   8   5  248.04    7.70
  -6   8   5  266.53    7.68
  -6  -8   5  260.97    7.59
  -6  -8   5  252.20    7.27
  -6   8   5  255.67    8.07
  -6   8   6  225.18    7.46
  -6  -8   6  200.98    5.87
  -6  -8   6  214.62   10.82
  -6   8   6  217.68   11.23
  -6  -8   6  227.55    6.66
  -6   8   6  216.51    6.32
  -6  -8   6  215.52    6.73
  -6   8   6  212.40    6.84
  -6  -8   6  226.75    6.71
  -6  -8   6  213.73    6.68
  -6   8   6  224.61    6.86
  -6  -8   7   82.36    3.60
  -6   8   7  101.88    3.98
  -6  -8   7   92.19    3.81
  -6   8   7   96.50    3.99
  -6  -8   7   83.75    3.24
  -6  -8   7  102.99    7.18
  -6   8   7   98.56    7.31
  -6   8   7   89.23    4.36
  -6  -8   7   95.22    3.90
  -6   8   7   87.03    3.94
  -6   8   7   94.05    3.69
  -6  -8   7   96.20    3.77
  -6  -8   8  405.89   10.68
  -6   8   8  429.92   11.02
  -6   8   8  422.35   11.58
  -6  -8   8  425.53   11.22
  -6   8   8  433.78   11.42
  -6  -8   8  395.91   10.59
  -6   8   8  459.75   10.97
  -6   8   8  427.21   12.30
  -6  -8   8  432.28   11.46
  -6  -8   8  443.45   11.21
  -6   8   8  428.10   11.23
  -6  -8   9   83.69    3.28
  -6   8   9   85.41    3.71
  -6   8   9   86.08    3.41
  -6   8   9   90.60    3.65
  -6  -8   9   81.13    3.45
  -6   8   9   92.81    3.71
  -6  -8   9   86.92    3.47
  -6   8   9   86.36    4.21
  -6  -8   9   90.67    3.78
  -6   8   9   81.39    3.82
  -6   8   9   86.61    3.63
  -6  -8  10  149.96    4.72
  -6   8  10  164.94    4.94
  -6   8  10  149.08    4.98
  -6   8  10  153.20    5.04
  -6  -8  10  144.75    4.67
  -6   8  11   52.12    2.38
  -6   8  11   52.34    2.68
  -6  -8  11   53.86    2.26
  -6   8  12  202.79    5.61
  -6   8  12  201.00    5.42
  -6  -8  12  212.47    5.30
  -6 -10  -2   89.66    7.98
  -6 -10  -2   74.55    5.60
  -6  10  -2   77.54    6.36
  -6 -10  -1  180.68    9.18
  -6  10  -1  167.54    9.63
  -6  10  -1  197.12   10.38
  -6  10  -1  187.87    5.68
  -6 -10  -1  178.38    5.76
  -6  10  -1  181.83    5.83
  -6  10   0   16.04    2.88
  -6 -10   0   17.01    2.81
  -6  10   0   16.94    2.85
  -6  10   0   17.07    1.48
  -6 -10   0   17.63    1.48
  -6 -10   0   18.34    1.52
  -6  10   0   17.04    1.50
  -6 -10   0   16.03    3.39
  -6  10   0   15.27    2.96
  -6  10   1  138.45    4.68
  -6 -10   1  142.04    9.23
  -6  10   1  122.16    8.05
  -6 -10   1  129.48    7.83
  -6  10   1  136.71    4.57
  -6 -10   1  138.36    4.56
  -6 -10   1  132.04    4.63
  -6  10   1  129.89    4.67
  -6  10   2   42.12    2.37
  -6 -10   2   41.17    4.45
  -6 -10   2   40.12    2.19
  -6 -10   2   39.12    2.21
  -6  10   2   39.37    2.25
  -6  10   2   36.20    2.13
  -6  10   2   38.67    4.37
  -6 -10   2   37.91    4.15
  -6  10   3   87.64    3.73
  -6 -10   3   94.36    6.46
  -6  10   3   79.99    6.25
  -6 -10   3   85.78    3.47
  -6  10   3   85.30    3.52
  -6 -10   3   88.79    3.46
  -6 -10   4   16.22    1.40
  -6  10   4   16.53    1.45
  -6  10   4   17.04    1.63
  -6  10   4   16.53    1.65
  -6  10   4   14.74    1.50
  -6 -10   4   16.23    1.46
  -6  10   4   19.51    3.12
  -6 -10   4   20.07    3.03
  -6 -10   5   64.11    2.70
  -6  10   5   62.26    5.53
  -6 -10   5   65.95    2.91
  -6  10   5   61.76    3.39
  -6 -10   5   61.33    5.20
  -6  10   5   56.71    2.92
  -6 -10   5   60.78    2.89
  -6  10   5   66.16    3.31
  -6  10   5   66.47    3.01
  -6 -10   5   63.27    2.87
  -6 -10   6  340.85    9.29
  -6 -10   6  327.53    9.03
  -6  10   6  333.56    9.25
  -6 -10   6  345.05    9.65
  -6 -10   6  346.28    8.93
  -6  10   6  317.35    8.67
  -6  10   6  315.81    9.98
  -6  10   6  329.80    9.68
  -6  10   6  310.42   13.62
  -6  10   7  320.88    8.74
  -6 -10   7  298.93    8.08
  -6 -10   7  333.13    9.20
  -6 -10   7  327.34    9.24
  -6  10   7  322.81   10.01
  -6  10   7  314.94   13.54
  -6 -10   7  313.62    8.67
  -6  10   7  330.35    8.94
  -6  10   8  243.35    8.22
  -6 -10   8  222.98    6.50
  -6  10   8  237.45    7.15
  -6 -10   8  245.53    7.45
  -6 -10   8  266.20    7.73
  -6  10   8  239.91    7.13
  -6 -10   8  245.79    7.35
  -6  10   8  234.88    7.59
  -6 -10   8  247.05    6.91
  -6  10   8  243.43    7.04
  -6  10   9  433.35   11.20
  -6 -10   9  465.57   11.64
  -6 -10   9  447.38   11.52
  -6 -10   9  405.32   10.56
  -6  10   9  429.36   11.57
  -6  10   9  433.03   12.30
  -6 -10  10   30.41    1.90
  -6 -10  10   30.35    1.95
  -6 -10  10   26.56    1.53
  -6  10  10   25.97    1.72
  -6  10  10   26.07    1.78
  -6  10  11   92.34    3.69
  -6 -10  11   97.40    3.04
  -6  10  11   97.13    3.30
  -6  10  12    8.33    0.80
  -6  10  12    8.60    0.71
  -6 -10  12    8.95    0.66
  -6 -12  -1   14.30    3.25
  -6  12  -1   12.32    2.64
  -6 -12   0   28.19    4.39
  -6  12   1   32.16    1.90
  -6 -12   1   26.46    1.72
  -6 -12   1   30.74    4.28
  -6 -12   2    8.32    0.96
  -6  12   2    9.72    1.18
  -6 -12   3    1.38    0.52
  -6  12   3    1.68    0.74
  -6 -12   4   67.63    2.84
  -6  12   4   63.65    3.34
  -6  12   4   74.64    3.44
  -6 -12   5  205.70    6.28
  -6  12   5  202.79    7.13
  -6  12   5  220.18    7.02
  -6 -12   6  850.05   20.15
  -6  12   6  876.92   20.81
  -6 -12   6  823.58   20.82
  -6  12   6  823.82   21.20
  -6  12   7  131.96    4.41
  -6 -12   7  141.08    5.01
  -6 -12   7  134.25    4.88
  -6  12   7  132.74    5.19
  -6 -12   7  130.34    5.13
  -6  12   7  121.75    5.44
  -6  12   8   27.21    1.77
  -6 -12   8   27.34    1.99
  -6 -12   8   28.79    1.99
  -6 -12   8   28.81    2.06
  -6  12   8   26.78    2.39
  -6 -12   9   29.94    2.00
  -6 -12   9   29.27    1.89
  -6  12   9   27.42    1.98
  -6  12   9   26.31    1.72
  -6  12   9   24.41    2.19
  -6 -12  10   62.75    2.77
  -6  12  10   58.86    2.76
  -6  12  10   61.27    3.18
  -6  12  10   63.08    2.57
  -6  12  11  226.13    6.89
  -6  12  11  267.05    6.43
  -6  12  12   24.17    1.13
  -6  12  12   25.72    1.02
  -6  14   2  273.27    7.73
  -6  14   3  421.80   11.16
  -6  14   4   39.75    2.57
  -6  14   4   43.46    2.55
  -6  14   5    3.69    1.05
  -6  14   5    2.73    0.97
  -6 -14   6    7.34    1.11
  -6 -14   6    8.09    1.12
  -6  14   6    6.51    1.35
  -6 -14   6    9.10    1.39
  -6  14   6    8.11    1.28
  -6 -14   7   58.06    2.82
  -6 -14   7   52.89    2.74
  -6  14   7   56.77    3.43
  -6 -14   7   54.00    3.08
  -6  14   7   59.17    3.12
  -6  14   8  102.37    4.10
  -6 -14   8  102.05    3.73
  -6  14   8   86.02    4.28
  -6 -14   8   98.59    3.79
  -6  14   8   87.91    3.22
  -6 -14   8   91.00    3.92
  -6 -14   9  118.84    4.15
  -6  14   9  114.15    4.77
  -6  14   9  116.50    3.72
  -6 -14   9  124.48    4.03
  -6 -14  10   38.66    1.89
  -6  14  10   34.97    1.59
  -6  14  10   37.28    1.94
  -6  14  10   34.81    2.16
  -6 -14  11   36.50    1.51
  -6  14  11   30.53    1.24
  -6  16   3    6.21    0.93
  -6  16   4  148.01    5.11
  -6  16   5   38.64    2.57
  -6 -16   5   37.40    2.21
  -6  16   5   40.89    2.42
  -6  16   6   81.31    3.97
  -6 -16   6   78.52    3.31
  -6 -16   6   85.28    3.91
  -6  16   6   84.66    3.68
  -6 -16   7   46.53    2.31
  -6  16   7   45.59    2.87
  -6  16   7   48.25    2.64
  -6 -16   7   47.56    2.71
  -6  16   8   27.15    2.13
  -6 -16   8   30.07    1.77
  -6 -16   8   26.02    1.57
  -6  16   8   27.95    1.91
  -6 -16   9   69.48    2.61
  -6  16   9   65.72    3.08
  -6 -16   9   69.55    2.44
  -6 -16  10   77.21    2.44
  -6  16  10   77.52    2.87
  -6  16  10   73.13    2.55
  -6 -16  11   11.32    0.62
  -6  18   3   95.00    3.35
  -6  18   4   93.18    3.42
  -6 -18   4   82.02    3.18
  -6  18   5   23.00    1.64
  -6 -18   5   22.02    1.46
  -6  18   5   21.73    1.77
  -6 -18   6   60.48    2.48
  -6  18   6   62.68    3.14
  -6  18   6   60.39    2.80
  -6 -18   6   65.55    3.13
  -6 -18   7   72.12    3.13
  -6  18   7   71.05    2.98
  -6 -18   7   70.08    2.57
  -6  18   7   68.96    3.26
  -6  18   8   69.96    2.80
  -6 -18   8   70.22    2.36
  -6  18   8   67.54    3.06
  -6  18   9  166.73    5.05
  -6  18   9  172.64    4.81
  -6  18  10   52.79    1.90
  -6  20   4  139.55    4.05
  -6  20   5   10.66    0.97
  -6 -20   5   11.68    1.25
  -6  20   6   26.09    1.66
  -6  20   6   27.81    1.53
  -6 -20   6   26.88    1.73
  -6  20   7   46.09    2.00
  -6 -20   7   49.57    2.19
  -6  20   7   48.81    2.25
  -6  20   8   15.45    1.10
  -6  20   8   14.54    0.98
  -6  20   9  166.11    4.28
  -6  20   9  166.32    4.17
  -6 -22   4   16.33    1.28
  -6 -22   5  132.59    4.17
  -6 -22   6  127.58    3.60
  -6  22   6  103.95    2.90
  -6 -24   3   14.25    0.95
  -6 -24   4   17.56    1.02
  -6 -24   5   39.76    1.49
  -5  -1  -5   22.81    3.97
  -5   1  -5   23.40    3.74
  -5  -1  -5   20.11    3.04
  -5   1  -5   22.20    3.28
  -5   1  -5   21.40    3.46
  -5   1  -4   23.69    3.98
  -5  -1  -4   23.83    4.06
  -5   1  -4   21.66    3.27
  -5  -1  -4   21.70    3.09
  -5   1  -4   23.19    3.54
  -5  -1  -3   11.78    2.87
  -5   1  -3   10.55    2.72
  -5   1  -3    8.50    2.32
  -5   1  -3   14.36    2.64
  -5  -1  -3   10.85    2.18
  -5   1  -2   72.85    5.36
  -5  -1  -2   73.48    5.23
  -5   1  -2   77.39    3.54
  -5  -1  -2   77.11    3.45
  -5   1  -2   77.32    5.71
  -5   1  -1   44.16    4.56
  -5  -1  -1   49.96    4.93
  -5   1  -1   51.92    4.34
  -5  -1  -1   46.03    3.96
  -5  -1  -1   44.23    2.53
  -5   1  -1   52.61    4.53
  -5   1   0  242.73   10.39
  -5   1   0  248.28   10.96
  -5  -1   0  236.39   10.81
  -5   1   0  254.91   10.33
  -5  -1   0  239.52    9.84
  -5   1   1  212.39    9.53
  -5   1   1  206.72    9.23
  -5  -1   1  193.75    9.03
  -5  -1   1  210.53    9.07
  -5   1   2   73.77    4.72
  -5  -1   2   70.68    4.65
  -5   1   2   80.90    3.30
  -5   1   2   79.01    5.66
  -5  -1   2   79.60    6.01
  -5  -1   3  122.07    5.66
  -5   1   3  121.68    5.73
  -5  -1   3  131.86    8.02
  -5   1   3  134.29    4.62
  -5  -1   4  802.72   25.65
  -5   1   4  836.13   19.80
  -5   1   5  883.53   20.47
  -5   1   5  818.34   19.32
  -5  -1   5  872.92   19.40
  -5  -1   5  862.53   26.80
  -5  -1   6  130.35    4.37
  -5   1   6  115.45    4.04
  -5  -1   6  121.16    4.17
  -5  -1   6  135.57    4.59
  -5   1   6  134.26    4.76
  -5   1   6  121.43    4.04
  -5  -1   6  121.85    4.75
  -5  -1   6  125.26    4.05
  -5   1   6  124.38    4.15
  -5  -1   6  127.91    8.52
  -5   1   6  130.69    4.81
  -5   1   6  115.77    3.73
  -5  -1   6  121.21    4.00
  -5   1   6  123.25    4.16
  -5  -1   6  123.12    3.98
  -5   1   6  129.55    4.01
  -5   1   7  515.22   12.65
  -5   1   7  462.10   11.08
  -5   1   7  494.52   11.85
  -5  -1   7  478.02   11.57
  -5  -1   7  469.74   11.86
  -5   1   7  470.05   11.93
  -5  -1   7  462.45   18.57
  -5  -1   7  484.00   11.78
  -5   1   7  479.68   11.96
  -5  -1   7  434.63   10.92
  -5   1   7  436.42   11.09
  -5  -1   7  456.93   11.39
  -5   1   7  474.75   11.70
  -5   1   7  457.18   11.60
  -5  -1   7  459.01   12.55
  -5  -1   8  114.85    3.71
  -5   1   8  122.04    3.93
  -5  -1   8  120.14    3.99
  -5   1   8  126.04    4.25
  -5  -1   8  130.64    4.71
  -5   1   8  124.37    4.41
  -5  -1   8  128.54    4.58
  -5  -1   8  133.82    9.37
  -5  -1   8  141.34    4.92
  -5   1   8  116.40    4.25
  -5   1   8  122.45    3.96
  -5  -1   8  118.65    3.87
  -5  -1   8  126.74    4.69
  -5   1   8  131.20    4.82
  -5  -1   8  133.73    4.43
  -5   1   8  130.25    4.31
  -5   1   8  129.62    4.48
  -5  -1   8  124.87    5.05
  -5  -1   8  129.94    8.02
  -5   1   9  328.84    8.75
  -5   1   9  326.59    8.93
  -5  -1   9  356.97    9.70
  -5   1   9  350.21    9.37
  -5   1   9  377.22   10.17
  -5  -1   9  336.54    8.86
  -5   1   9  340.76    8.93
  -5  -1   9  363.86    9.41
  -5   1   9  341.42    9.46
  -5  -1   9  362.78    9.73
  -5   1   9  357.80    9.83
  -5   1   9  368.33    9.35
  -5  -1   9  365.06    9.42
  -5  -1   9  363.27    9.86
  -5  -1   9  342.34    9.52
  -5   1   9  352.75    9.47
  -5  -1   9  358.18    9.70
  -5  -1   9  345.04   10.20
  -5  -1   9  359.01   14.94
  -5  -1  10  470.14   11.75
  -5   1  10  475.07   11.82
  -5  -1  10  496.96   12.18
  -5  -1  10  492.78   12.38
  -5   1  10  488.14   12.35
  -5   1  10  484.06   12.43
  -5   1  10  490.55   12.12
  -5  -1  10  502.75   12.27
  -5   1  10  454.33   11.49
  -5   1  10  492.73   12.68
  -5  -1  10  505.98   12.55
  -5  -1  10  497.14   12.45
  -5  -1  10  496.61   12.64
  -5  -1  10  493.72   12.39
  -5  -1  10  482.08   18.13
  -5   1  11  127.93    4.10
  -5  -1  11  128.69    4.20
  -5  -1  11  129.72    4.10
  -5   1  11  124.57    4.18
  -5   1  11  123.90    4.38
  -5   1  11  124.31    3.94
  -5  -1  11  120.12    3.87
  -5  -1  11  112.92    3.99
  -5   1  11  120.55    4.24
  -5  -1  12   37.40    1.67
  -5   1  12   40.31    1.82
  -5   1  12   36.56    1.69
  -5   1  12   37.47    1.97
  -5  -1  12   42.03    1.88
  -5   1  12   40.17    1.78
  -5   1  13   12.06    0.94
  -5  -1  13   12.11    0.82
  -5  -3  -5  331.93   13.76
  -5   3  -5  338.62   14.14
  -5   3  -5  329.06   13.68
  -5  -3  -5  366.83   16.55
  -5   3  -5  348.05   15.38
  -5  -3  -4  206.65   10.32
  -5   3  -4  216.28   10.72
  -5  -3  -4  196.94    9.37
  -5   3  -4  227.11   12.10
  -5   3  -4  209.86   10.41
  -5  -3  -4  222.27   12.65
  -5  -3  -3  289.11   12.12
  -5   3  -3  288.87   12.32
  -5  -3  -3  257.47   10.91
  -5  -3  -3  307.01   14.74
  -5   3  -3  290.18   13.68
  -5  -3  -2  199.94    8.92
  -5   3  -2  212.63    9.87
  -5  -3  -2  198.16    9.52
  -5  -3  -2  203.93    6.40
  -5   3  -1   69.45    5.16
  -5  -3  -1   60.26    4.81
  -5  -3  -1   63.04    4.53
  -5  -3  -1   59.77    2.94
  -5   3  -1   60.44    5.38
  -5  -3  -1   71.45    6.04
  -5  -3   0  132.66    6.77
  -5  -3   0  150.87    7.68
  -5   3   0  157.57    7.77
  -5   3   0  130.99    7.66
  -5  -3   0  142.42    8.24
  -5   3   1 1172.21   32.03
  -5  -3   1 1224.29   31.05
  -5  -3   1 1238.25   32.04
  -5   3   1 1240.43   32.02
  -5  -3   1 1149.99   31.98
  -5   3   1 1161.35   31.66
  -5  -3   2  556.97   18.91
  -5   3   2  542.28   18.74
  -5  -3   2  560.74   18.13
  -5   3   2  627.07   18.71
  -5   3   2  567.12   18.64
  -5  -3   2  558.56   13.91
  -5   3   2  594.54   13.95
  -5  -3   2  523.72   16.80
  -5   3   2  517.66   16.74
  -5  -3   3   45.08    2.40
  -5   3   3   49.74    2.46
  -5  -3   3   39.89    3.09
  -5   3   3   46.18    4.55
  -5  -3   3   49.10    4.68
  -5  -3   4  119.51    7.58
  -5   3   4  114.87    7.56
  -5  -3   4  123.48    4.41
  -5   3   4  116.69    4.32
  -5  -3   5  191.45    5.31
  -5   3   5  193.94    5.51
  -5  -3   5  203.00   10.30
  -5   3   5  205.02   10.47
  -5   3   5  197.00    6.12
  -5  -3   5  199.19    6.12
  -5  -3   5  200.42    5.75
  -5   3   5  207.15    6.26
  -5   3   5  176.72    5.20
  -5   3   5  180.81    5.65
  -5  -3   5  196.64    6.17
  -5  -3   5  173.03    5.22
  -5   3   5  189.13    5.36
  -5  -3   6   58.07    2.37
  -5   3   6   57.21    2.39
  -5   3   6   59.54    2.76
  -5  -3   6   65.91    2.85
  -5  -3   6   64.09    2.71
  -5  -3   6   60.36    2.74
  -5   3   6   66.84    3.24
  -5   3   6   59.24    2.29
  -5  -3   6   63.19    2.68
  -5   3   6   63.01    2.74
  -5  -3   6   60.05    5.57
  -5   3   6   66.20    5.90
  -5  -3   6   66.54    3.12
  -5   3   6   72.77    3.27
  -5  -3   6   62.04    2.55
  -5   3   6   58.57    2.42
  -5  -3   6   56.52    2.45
  -5   3   6   60.52    2.58
  -5   3   6   65.12    3.19
  -5  -3   6   58.72    3.03
  -5   3   7   50.30    2.91
  -5   3   7   58.27    5.75
  -5  -3   7   53.94    5.51
  -5   3   7   50.89    2.53
  -5   3   7   45.76    2.15
  -5   3   7   44.91    2.25
  -5   3   7   49.81    2.12
  -5  -3   7   47.39    2.60
  -5  -3   7   49.98    2.29
  -5   3   7   51.71    2.58
  -5  -3   7   46.33    2.51
  -5   3   7   46.99    2.13
  -5  -3   7   49.90    2.37
  -5   3   7   50.09    2.30
  -5  -3   7   49.47    2.30
  -5  -3   7   49.89    2.83
  -5   3   7   51.14    2.88
  -5  -3   7   45.52    2.26
  -5   3   7   48.21    2.38
  -5  -3   8    2.77    0.84
  -5   3   8    1.52    0.75
  -5   3   8    2.47    0.71
  -5   3   8    2.24    0.64
  -5  -3   8    3.25    0.85
  -5   3   8    2.44    0.66
  -5  -3   8    3.29    0.73
  -5   3   8    2.77    0.83
  -5   3   8    2.84    1.98
  -5   3   8    2.55    0.66
  -5  -3   8    2.58    0.89
  -5  -3   8    2.63    0.95
  -5   3   8    2.72    0.99
  -5  -3   8    1.88    0.72
  -5   3   8    2.57    0.83
  -5   3   8    3.12    0.82
  -5   3   8    3.06    0.60
  -5  -3   8    2.72    0.82
  -5   3   9   13.33    1.27
  -5   3   9   12.94    1.16
  -5  -3   9   16.00    1.60
  -5   3   9   14.07    1.20
  -5   3   9   15.20    1.63
  -5  -3   9   16.11    1.49
  -5   3   9   15.16    1.54
  -5  -3   9   13.59    1.38
  -5   3   9   16.12    1.28
  -5  -3   9   12.05    1.06
  -5  -3   9   14.15    1.26
  -5  -3   9   16.42    1.48
  -5   3   9   14.09    1.46
  -5   3   9   15.64    1.36
  -5  -3   9   15.49    1.54
  -5  -3   9   15.00    1.67
  -5   3   9   15.35    1.71
  -5  -3   9   13.57    1.37
  -5   3   9   14.10    1.43
  -5   3   9   14.98    2.95
  -5   3  10    0.88    0.73
  -5  -3  10    1.99    0.79
  -5  -3  10    2.69    0.71
  -5   3  10    2.48    0.90
  -5  -3  10    2.42    0.85
  -5  -3  10    1.85    0.81
  -5   3  10    1.64    0.55
  -5  -3  10    2.35    0.84
  -5   3  10    2.64    0.77
  -5   3  10    1.84    0.72
  -5  -3  10    2.07    0.64
  -5  -3  10    2.17    0.78
  -5   3  10    1.62    0.81
  -5   3  10    1.51    0.61
  -5  -3  10    2.19    0.62
  -5  -3  11   52.11    2.21
  -5   3  11   53.38    2.55
  -5  -3  11   56.31    2.55
  -5   3  11   54.15    2.31
  -5   3  11   49.51    2.55
  -5   3  11   50.70    2.24
  -5  -3  11   52.65    2.52
  -5  -3  11   51.84    2.49
  -5   3  11   54.91    2.59
  -5   3  12   14.02    1.01
  -5  -3  12   14.14    1.14
  -5   3  12   12.73    0.96
  -5   3  12   13.98    1.13
  -5  -3  12   13.48    1.13
  -5   3  12   14.64    1.18
  -5  -3  13  311.46    7.59
  -5   3  13  325.98    7.66
  -5  -3  13  317.37    7.56
  -5  -5  -5   10.02    2.89
  -5   5  -5    6.39    2.14
  -5  -5  -5    6.82    2.14
  -5   5  -5    6.42    2.23
  -5   5  -4   63.19    6.07
  -5  -5  -4   67.48    6.93
  -5   5  -4   61.53    5.45
  -5  -5  -4   52.41    4.35
  -5  -5  -4   59.88    5.14
  -5   5  -4   64.34    5.56
  -5   5  -3  200.61   10.91
  -5   5  -3  182.08    9.53
  -5  -5  -3  174.09    8.31
  -5  -5  -3  191.05    9.44
  -5   5  -3  210.77   10.01
  -5   5  -2  559.14   19.67
  -5  -5  -2  560.82   21.16
  -5   5  -2  554.44   18.16
  -5  -5  -2  490.99   16.26
  -5  -5  -2  524.96   13.45
  -5  -5  -2  557.66   17.85
  -5   5  -2  561.65   18.04
  -5  -5  -1  879.95   27.67
  -5   5  -1  898.96   25.22
  -5  -5  -1  822.88   23.26
  -5  -5  -1  826.15   20.28
  -5   5  -1  931.46   25.00
  -5  -5  -1  883.80   24.61
  -5   5   0  156.52    8.42
  -5  -5   0  167.76    9.22
  -5   5   0  152.12    7.98
  -5  -5   0  141.30    6.95
  -5  -5   0  154.99    5.16
  -5   5   0  146.28    7.55
  -5  -5   0  153.92    7.66
  -5  -5   1    3.44    1.55
  -5   5   1    6.19    1.83
  -5   5   1    5.89    1.82
  -5   5   1    7.43    1.86
  -5  -5   1    3.86    1.54
  -5  -5   2   48.06    2.37
  -5   5   2   46.02    2.32
  -5  -5   2   45.04    4.28
  -5   5   2   52.44    4.53
  -5  -5   2   48.32    4.19
  -5   5   2   46.34    4.11
  -5   5   2   50.97    4.65
  -5   5   2   46.44    3.88
  -5  -5   2   45.58    3.91
  -5  -5   3  159.06    5.05
  -5   5   3  154.86    5.00
  -5   5   3  141.63    8.04
  -5  -5   3  152.76    8.33
  -5  -5   3  147.57    6.56
  -5   5   4  279.10    7.80
  -5  -5   4  293.51    7.99
  -5   5   4  270.48    7.85
  -5   5   4  294.35   12.39
  -5  -5   4  285.93   12.09
  -5   5   5  178.36    5.88
  -5  -5   5  177.06    5.15
  -5  -5   5  168.89    5.12
  -5  -5   5  170.85    5.54
  -5  -5   5  157.81    4.79
  -5   5   5  169.22    5.63
  -5   5   5  166.02    4.89
  -5  -5   5  174.78    5.46
  -5  -5   5  184.29    5.47
  -5   5   5  169.10    5.11
  -5   5   5  185.00    9.57
  -5  -5   5  178.18    9.29
  -5  -5   5  171.87    5.50
  -5   5   5  165.23    5.50
  -5   5   5  166.99    5.43
  -5   5   5  152.46    4.83
  -5  -5   5  167.17    5.24
  -5   5   5  181.18    4.92
  -5   5   5  156.42    4.95
  -5   5   6  120.22    4.52
  -5  -5   6  104.74    3.66
  -5   5   6  120.61    3.89
  -5  -5   6  118.80    4.40
  -5   5   6  120.69    4.20
  -5  -5   6  121.47    4.35
  -5  -5   6  114.07    3.75
  -5   5   6  119.95    3.81
  -5  -5   6  110.15    3.83
  -5   5   6  106.50    3.81
  -5  -5   6  112.14    4.29
  -5   5   6  115.35    4.36
  -5  -5   6  118.59    3.93
  -5  -5   6  120.79    4.07
  -5   5   6  115.08    3.66
  -5   5   6  120.76    4.78
  -5  -5   6  114.93    7.54
  -5   5   6  116.04    7.72
  -5   5   6  108.65    3.78
  -5   5   6  115.57    4.30
  -5  -5   6  115.71    4.23
  -5  -5   7    5.58    1.04
  -5  -5   7    6.01    0.98
  -5  -5   7    4.22    0.73
  -5   5   7    5.81    1.02
  -5   5   7    5.83    0.82
  -5  -5   7    4.18    0.87
  -5   5   7    5.41    0.89
  -5  -5   7    4.79    0.74
  -5   5   7    4.01    0.79
  -5   5   7    6.61    1.02
  -5   5   7    5.36    1.19
  -5  -5   7    5.22    1.02
  -5   5   7    6.43    1.15
  -5   5   7    5.98    0.92
  -5  -5   7    5.37    0.87
  -5   5   7    5.36    0.77
  -5   5   7    3.26    1.81
  -5  -5   7    4.55    1.82
  -5  -5   8  326.30    9.76
  -5   5   8  354.26    9.63
  -5  -5   8  338.65    8.74
  -5  -5   8  346.46    9.24
  -5   5   8  320.08    8.76
  -5   5   8  346.30    8.82
  -5   5   8  326.62    8.87
  -5   5   8  344.18    9.46
  -5  -5   8  326.32    9.08
  -5   5   8  343.37    8.73
  -5  -5   8  349.90    9.17
  -5  -5   8  338.92    9.60
  -5   5   8  344.60    9.78
  -5  -5   8  315.37    8.79
  -5   5   8  348.39    9.10
  -5   5   9  142.63    5.63
  -5  -5   9  142.12    5.14
  -5  -5   9  134.84    5.27
  -5   5   9  142.20    5.23
  -5   5   9  155.82    5.36
  -5  -5   9  150.17    4.57
  -5  -5   9  143.53    4.96
  -5   5   9  134.36    4.48
  -5   5   9  144.25    4.60
  -5   5   9  134.41    4.61
  -5   5   9  142.37    5.00
  -5   5   9  140.66    4.52
  -5  -5   9  149.05    4.86
  -5  -5   9  148.55    5.27
  -5   5   9  148.01    5.37
  -5  -5   9  138.73    4.70
  -5   5   9  151.57    4.93
  -5   5  10   99.22    4.32
  -5  -5  10  107.61    3.55
  -5   5  10   94.36    3.80
  -5   5  10  110.27    3.65
  -5   5  10   95.83    3.71
  -5   5  10   99.91    3.63
  -5  -5  10  100.40    4.18
  -5  -5  10  100.19    3.72
  -5   5  10  110.03    3.93
  -5   5  10   99.66    3.55
  -5  -5  10  107.06    4.12
  -5   5  11  200.53    5.68
  -5   5  11  200.84    6.36
  -5  -5  11  214.61    6.22
  -5  -5  11  207.68    5.88
  -5   5  11  216.06    6.04
  -5   5  11  205.91    5.63
  -5   5  11  195.13    5.66
  -5  -5  12   82.74    2.84
  -5   5  12   89.49    2.95
  -5  -5  12   84.15    2.99
  -5   5  12   78.32    2.99
  -5   5  12   81.76    2.76
  -5   5  13   26.63    1.23
  -5  -5  13   28.27    1.33
  -5   5  13   29.50    1.37
  -5  -5  13   29.74    1.30
  -5   7  -4   84.57    6.92
  -5  -7  -4   78.70    7.66
  -5  -7  -4   65.94    5.40
  -5   7  -4   80.88    6.02
  -5   7  -4   80.29    6.33
  -5   7  -3   24.55    3.74
  -5   7  -3   34.68    3.93
  -5  -7  -3   28.46    3.45
  -5   7  -3   30.95    3.83
  -5  -7  -3   21.31    2.66
  -5   7  -2  152.99    9.06
  -5  -7  -2  132.89    9.58
  -5  -7  -2  116.74    6.33
  -5   7  -2  146.49    8.09
  -5  -7  -2  141.19    7.52
  -5   7  -2  136.86    7.58
  -5  -7  -1  212.09    6.60
  -5  -7  -1  229.15    9.67
  -5   7  -1  224.71    9.68
  -5   7  -1  224.21   10.08
  -5  -7  -1  201.73    8.54
  -5   7   0   90.11    5.93
  -5   7   0   85.21    6.20
  -5  -7   0   83.49    3.47
  -5   7   0   75.36    3.05
  -5  -7   0   84.93    5.43
  -5   7   0   89.06    5.59
  -5  -7   1    3.48    1.49
  -5   7   1    3.00    1.43
  -5  -7   1    2.87    1.38
  -5   7   1    3.18    1.41
  -5   7   1    3.71    0.68
  -5  -7   1    3.31    0.78
  -5   7   1    3.86    1.67
  -5  -7   2  550.09   13.21
  -5   7   2  542.46   17.07
  -5  -7   2  532.21   16.82
  -5  -7   2  507.67   17.01
  -5   7   2  540.78   17.44
  -5   7   2  499.95   12.77
  -5  -7   2  541.38   12.81
  -5   7   2  485.68   12.67
  -5  -7   3  594.36   17.42
  -5   7   3  600.56   14.56
  -5  -7   3  617.61   14.45
  -5   7   3  570.20   14.37
  -5  -7   3  590.92   18.93
  -5   7   3  603.48   19.30
  -5   7   4   39.60    4.08
  -5  -7   4   33.02    3.62
  -5   7   4   35.91    2.12
  -5   7   4   31.80    1.85
  -5  -7   4   34.92    1.93
  -5  -7   4   36.11    2.00
  -5   7   4   35.29    2.03
  -5  -7   5   85.01    3.32
  -5   7   5   81.99    3.16
  -5   7   5   86.48    6.20
  -5  -7   5   83.58    5.94
  -5  -7   5   75.70    2.88
  -5   7   5   83.30    3.01
  -5  -7   5   76.14    3.25
  -5   7   5   75.57    3.35
  -5  -7   5   80.90    3.26
  -5   7   5   74.38    3.21
  -5   7   5   76.25    3.09
  -5  -7   5   76.98    2.81
  -5   7   6  448.93   11.35
  -5  -7   6  439.91   11.39
  -5  -7   6  464.15   11.45
  -5   7   6  407.82   10.97
  -5  -7   6  422.92   10.81
  -5  -7   6  450.02   11.37
  -5   7   6  432.50   11.41
  -5  -7   6  444.95   10.98
  -5   7   6  432.19   11.62
  -5  -7   6  427.07   11.30
  -5   7   6  440.33   11.51
  -5  -7   6  417.20   10.54
  -5   7   6  453.18   10.76
  -5   7   6  432.40   10.68
  -5   7   6  451.46   16.75
  -5  -7   6  446.46   16.34
  -5   7   7  131.30    5.35
  -5   7   7  131.98    4.18
  -5   7   7  126.97    4.86
  -5   7   7  126.23    4.35
  -5  -7   7  131.56    4.64
  -5  -7   7  123.48    4.27
  -5  -7   7  128.46    8.26
  -5   7   7  128.15    8.31
  -5  -7   7  125.99    4.39
  -5   7   7  138.60    4.23
  -5   7   7  124.45    4.39
  -5  -7   7  119.89    4.04
  -5   7   7  130.99    4.25
  -5  -7   7  122.98    4.60
  -5   7   7  127.78    4.75
  -5  -7   7  129.64    4.67
  -5  -7   8  459.80   11.66
  -5  -7   8  440.02   11.97
  -5   7   8  457.24   12.06
  -5   7   8  443.62   11.39
  -5   7   8  427.80   12.61
  -5   7   8  455.28   11.10
  -5   7   8  463.95   11.10
  -5   7   8  427.81   11.34
  -5  -7   8  452.10   11.56
  -5  -7   8  445.56   11.74
  -5  -7   8  447.81   11.70
  -5   7   8  441.37   11.85
  -5  -7   8  410.04   10.93
  -5   7   8  467.66   11.29
  -5   7   9   89.73    3.92
  -5   7   9   98.50    4.14
  -5   7   9   91.46    3.56
  -5   7   9  101.52    3.49
  -5  -7   9   95.70    3.81
  -5   7   9   93.32    3.97
  -5   7   9   94.43    3.67
  -5   7   9   88.08    4.40
  -5   7   9   92.32    3.43
  -5  -7   9   91.29    3.42
  -5   7   9   96.56    3.60
  -5  -7   9   99.79    3.88
  -5   7   9   96.62    3.96
  -5  -7   9   91.24    3.84
  -5  -7  10   17.49    1.63
  -5  -7  10   19.56    1.60
  -5   7  10   17.00    1.34
  -5   7  10   16.51    1.78
  -5  -7  10   17.61    1.33
  -5   7  10   17.10    1.39
  -5   7  10   16.59    1.48
  -5   7  10   16.34    1.39
  -5   7  10   18.61    1.72
  -5  -7  11  100.99    3.39
  -5   7  11  108.65    3.54
  -5  -7  11  110.96    3.95
  -5   7  11   99.19    3.53
  -5   7  11  100.65    4.09
  -5   7  11  107.42    3.50
  -5   7  12  145.64    4.15
  -5   7  12  149.73    4.11
  -5  -7  12  147.85    4.43
  -5   7  13   13.48    0.84
  -5   7  13   13.89    1.13
  -5  -7  13   15.92    0.90
  -5  -9  -4  295.08   15.46
  -5  -9  -4  252.14   10.99
  -5   9  -4  275.41   12.23
  -5  -9  -3   49.11    4.37
  -5   9  -3   44.18    4.24
  -5   9  -3   52.40    4.93
  -5  -9  -2    4.38    1.56
  -5   9  -2    0.67    1.19
  -5   9  -2    0.77    1.36
  -5  -9  -1   25.32    3.05
  -5   9  -1   31.76    3.38
  -5   9  -1   30.01    3.59
  -5  -9   0  116.37    6.51
  -5   9   0  118.89    6.66
  -5   9   0  114.24    6.92
  -5   9   1    1.93    0.66
  -5  -9   1    2.93    0.71
  -5  -9   1    3.59    0.69
  -5   9   1    2.45    0.64
  -5  -9   1    3.70    1.42
  -5   9   1    2.66    1.39
  -5  -9   1    4.73    1.51
  -5   9   1    2.13    1.27
  -5   9   1    3.35    0.71
  -5   9   1    4.79    1.67
  -5   9   2  197.21    5.72
  -5  -9   2  197.38    5.68
  -5  -9   2  213.55    5.93
  -5   9   2  201.40    5.90
  -5  -9   2  214.47    9.42
  -5   9   2  209.39    9.52
  -5   9   2  188.07    6.00
  -5  -9   3  224.93    6.32
  -5   9   3  215.39    6.32
  -5   9   3  215.43    6.23
  -5  -9   3  216.29    6.17
  -5  -9   3  225.55    9.85
  -5   9   3  225.43   10.13
  -5   9   3  226.22    6.72
  -5   9   4  343.62    9.37
  -5   9   4  341.78   13.20
  -5  -9   4  332.77   12.72
  -5   9   4  329.85    8.83
  -5  -9   4  343.90    8.82
  -5   9   4  312.91    8.86
  -5  -9   4  335.36    8.65
  -5   9   5  279.73    7.68
  -5  -9   5  296.52    7.72
  -5  -9   5  284.96    7.70
  -5   9   5  283.33    7.80
  -5   9   5  294.20    8.39
  -5   9   5  284.72    7.61
  -5  -9   5  281.51   11.65
  -5  -9   5  255.99    7.04
  -5   9   5  282.19    7.20
  -5  -9   5  268.78    7.66
  -5   9   5  264.09    7.78
  -5   9   5  264.55    7.71
  -5   9   5  289.38   12.08
  -5  -9   6  649.94   15.89
  -5   9   6  674.32   16.43
  -5   9   6  697.56   16.23
  -5  -9   6  722.44   16.43
  -5  -9   6  659.59   16.30
  -5   9   6  676.92   16.48
  -5  -9   6  642.19   15.58
  -5   9   6  712.30   15.79
  -5   9   6  689.95   22.04
  -5  -9   6  700.24   21.73
  -5  -9   7  312.43    8.30
  -5  -9   7  294.28    8.71
  -5   9   7  288.95    7.81
  -5   9   7  296.51    8.86
  -5   9   7  282.83    8.21
  -5  -9   7  286.87    8.12
  -5   9   7  294.16    8.30
  -5  -9   7  266.74    7.43
  -5   9   7  295.62    7.67
  -5  -9   7  307.60    8.83
  -5  -9   8 1027.43   23.33
  -5   9   8  961.22   24.11
  -5   9   8  976.93   22.20
  -5   9   8  963.51   23.38
  -5   9   8  924.67   22.41
  -5   9   8  960.43   22.64
  -5  -9   8  973.63   22.50
  -5  -9   8  899.01   21.74
  -5   9   8  977.14   22.69
  -5   9   8 1022.51   22.08
  -5  -9   8 1023.19   23.32
  -5   9   9   15.44    1.44
  -5   9   9   15.85    1.65
  -5   9   9   15.01    1.40
  -5  -9   9   14.68    1.43
  -5   9   9   18.11    1.72
  -5   9   9   15.52    1.43
  -5  -9   9   18.04    1.66
  -5  -9   9   15.25    1.22
  -5   9   9   17.00    1.31
  -5  -9   9   15.54    1.60
  -5   9   9   18.48    1.43
  -5   9  10   36.55    1.93
  -5   9  10   36.40    2.62
  -5   9  10   34.84    2.21
  -5   9  10   37.17    2.06
  -5  -9  10   39.22    2.33
  -5   9  10   35.60    2.33
  -5  -9  10   34.41    1.74
  -5   9  10   36.52    1.83
  -5   9  10   35.14    1.98
  -5  -9  10   34.88    2.07
  -5  -9  10   40.69    2.42
  -5  -9  11   32.50    1.97
  -5   9  11   31.38    1.69
  -5   9  11   28.44    1.89
  -5   9  11   30.67    1.53
  -5   9  11   30.09    2.07
  -5   9  11   28.97    1.59
  -5  -9  11   28.54    1.72
  -5   9  12   30.49    1.41
  -5  -9  12   29.64    1.48
  -5  -9  12   29.30    1.56
  -5   9  12   30.95    1.63
  -5   9  13    1.59    0.33
  -5  11  -3  108.44    7.10
  -5 -11  -2   42.96    3.89
  -5  11  -2   40.00    4.25
  -5 -11  -1  423.30   14.66
  -5  11  -1  456.53   15.98
  -5 -11   0   24.25    1.55
  -5  11   0   18.96    2.85
  -5 -11   0   24.97    2.89
  -5  11   0   22.34    3.14
  -5  11   1  142.59    7.71
  -5  11   1  149.88    4.84
  -5 -11   1  141.79    4.53
  -5  11   2   51.89    4.53
  -5  11   2   53.24    2.69
  -5 -11   2   56.28    2.42
  -5  11   3   80.41    5.69
  -5  11   3   89.39    3.75
  -5 -11   3   87.80    3.23
  -5 -11   4    8.84    0.95
  -5  11   4    7.02    1.03
  -5 -11   4    7.15    0.84
  -5  11   4    9.45    2.10
  -5  11   5  573.57   15.04
  -5  11   5  602.90   14.23
  -5 -11   5  574.03   13.96
  -5  11   5  572.38   18.95
  -5 -11   6  523.69   12.98
  -5  11   6  549.35   13.84
  -5  11   6  553.83   14.49
  -5  11   6  588.26   13.63
  -5  11   6  525.20   13.42
  -5  11   6  550.50   18.57
  -5 -11   7   75.24    3.10
  -5  11   7   82.13    3.56
  -5  11   7   79.97    3.28
  -5 -11   7   72.11    2.97
  -5 -11   7   80.73    3.65
  -5  11   7   84.87    3.41
  -5 -11   7   90.25    4.13
  -5  11   8  932.36   21.19
  -5 -11   8  908.75   21.89
  -5 -11   8  917.17   21.37
  -5  11   8  863.23   21.74
  -5  11   8  917.80   20.89
  -5  11   8  918.65   20.10
  -5  11   9  211.96    6.92
  -5 -11   9  207.56    6.34
  -5  11   9  211.90    6.55
  -5 -11   9  225.79    6.82
  -5 -11   9  220.64    7.15
  -5  11   9  230.71    5.97
  -5  11   9  204.49    7.03
  -5  11  10   54.08    2.51
  -5 -11  10   54.62    2.48
  -5  11  10   57.76    2.55
  -5  11  10   51.09    2.75
  -5 -11  10   61.09    2.76
  -5  11  10   56.33    2.38
  -5 -11  10   54.79    2.87
  -5  11  10   54.53    2.80
  -5  11  10   52.20    3.15
  -5  11  11   79.81    3.55
  -5  11  11   91.41    3.07
  -5  11  11   87.24    3.33
  -5 -11  11   86.36    3.01
  -5 -11  11   88.40    3.38
  -5  11  12   55.34    2.13
  -5 -11  12   57.17    2.17
  -5 -11  12   61.33    2.04
  -5  13  -3  128.94    7.72
  -5  13  -2  190.43    9.60
  -5  13  -1    1.89    1.34
  -5  13   0   77.68    5.81
  -5  13   2  265.11    7.68
  -5  13   3  205.12    6.58
  -5  13   4   49.45    2.84
  -5  13   4   51.11    2.67
  -5  13   5  339.79    9.91
  -5  13   5  330.41    9.32
  -5  13   6   19.62    1.91
  -5  13   6   21.15    1.59
  -5 -13   6   15.08    1.53
  -5  13   6   16.11    1.47
  -5 -13   7  286.01    9.38
  -5 -13   7  300.79    8.65
  -5 -13   7  298.88    8.64
  -5 -13   7  283.96    7.81
  -5  13   7  301.38    9.27
  -5  13   8  129.03    4.70
  -5 -13   8  122.81    4.14
  -5 -13   8  122.06    5.20
  -5 -13   8  128.33    4.65
  -5  13   8  139.60    4.58
  -5 -13   9    2.06    0.66
  -5  13   9    2.23    0.75
  -5  13   9    1.96    0.84
  -5  13   9    3.47    0.79
  -5  13   9    3.42    0.90
  -5 -13   9    2.00    0.91
  -5 -13   9    2.89    0.79
  -5 -13  10   15.92    1.17
  -5  13  10   17.70    1.33
  -5  13  10   14.98    1.43
  -5  13  10   17.41    1.45
  -5  13  10   12.78    1.60
  -5 -13  11   59.56    2.50
  -5  13  11   55.73    2.67
  -5  13  11   58.13    2.35
  -5 -13  11   58.32    2.08
  -5  13  12  118.07    3.26
  -5 -13  12  125.02    3.36
  -5  15   2   54.88    2.69
  -5  15   3   54.94    2.85
  -5  15   4  224.57    7.21
  -5  15   5  153.31    5.70
  -5  15   5  155.25    5.37
  -5  15   6  240.39    7.76
  -5 -15   6  227.43    7.05
  -5  15   6  246.05    7.33
  -5 -15   7  111.25    4.17
  -5 -15   7  113.94    4.97
  -5  15   7  118.47    4.09
  -5  15   7  124.65    4.92
  -5 -15   8   41.55    2.70
  -5  15   8   37.97    2.54
  -5  15   8   42.16    2.16
  -5 -15   8   39.16    2.15
  -5  15   8   35.29    2.12
  -5  15   9  106.51    3.90
  -5  15   9  118.69    4.07
  -5 -15   9  118.92    3.90
  -5 -15   9  110.90    4.32
  -5 -15   9  111.93    4.46
  -5  15   9  103.31    4.78
  -5  15   9  121.92    3.90
  -5  15  10  171.84    4.71
  -5  15  10  158.15    5.08
  -5  15  10  156.72    4.75
  -5  15  10  166.55    4.81
  -5  15  11   80.78    2.61
  -5  15  11   87.70    3.08
  -5 -15  11   91.43    2.90
  -5  17   3   21.29    1.67
  -5  17   4  271.85    8.11
  -5  17   5   13.26    1.53
  -5 -17   5   12.67    1.27
  -5  17   6  132.40    5.07
  -5 -17   6  139.81    5.46
  -5 -17   6  125.37    4.43
  -5  17   6  137.06    4.81
  -5  17   7   23.86    1.95
  -5 -17   7   22.43    1.54
  -5 -17   7   24.59    2.10
  -5  17   7   25.07    1.79
  -5 -17   8   45.06    2.08
  -5  17   8   47.86    2.63
  -5 -17   8   48.32    2.70
  -5  17   8   41.09    1.97
  -5  17   9   30.91    2.21
  -5 -17   9   34.08    2.04
  -5  17   9   29.75    1.54
  -5 -17   9   32.75    1.90
  -5  17  10  195.70    5.12
  -5  17  10  222.68    5.74
  -5  17  11    0.66    0.31
  -5  17  11    1.06    0.28
  -5  19   3  478.84   11.90
  -5  19   4   34.18    2.07
  -5  19   5   50.86    2.65
  -5 -19   6   37.50    1.79
  -5 -19   6   37.09    2.47
  -5  19   6   40.61    2.34
  -5  19   7  108.66    4.10
  -5 -19   7  108.47    4.27
  -5 -19   7  108.78    3.36
  -5  19   8    0.39    0.58
  -5 -19   8    0.81    0.62
  -5  19   8    0.53    0.69
  -5 -19   9  209.29    5.65
  -5  19   9  193.50    5.51
  -5 -19   9  196.10    5.39
  -5  19   9  196.29    5.93
  -5 -19  10   50.00    1.72
  -5  21   4   15.66    1.18
  -5  21   5  246.58    6.77
  -5  21   6   66.83    2.73
  -5 -21   6   69.16    3.10
  -5 -21   7   24.88    1.62
  -5  21   7   22.27    1.43
  -5 -21   8   34.05    1.69
  -5  21   8   32.98    1.61
  -5  21   8   35.37    1.89
  -5  21   9   72.87    2.28
  -5  21   9   73.38    2.48
  -5  23   6  191.44    4.95
  -5  23   6  205.98    5.60
  -5 -23   7   46.86    1.85
  -5  23   7   43.41    1.85
  -5 -23   8   30.60    1.21
  -4   0  -6  175.02   10.46
  -4   0  -5   -0.81    1.35
  -4   0  -4   79.55    6.64
  -4   0  -3    0.22    1.08
  -4   0  -2  187.49    8.29
  -4   0  -2  182.33    7.82
  -4   0  -2  188.92    9.48
  -4   0  -1    0.12    1.12
  -4   0  -1    0.54    0.99
  -4   0   0  694.01   19.24
  -4   0   0  684.52   20.05
  -4   0   0  686.92   18.80
  -4   0   1    1.06    1.25
  -4   0   1    0.59    0.81
  -4   0   1    0.32    1.03
  -4   0   2  143.40    7.32
  -4   0   2  157.69    7.26
  -4   0   2  153.35    6.22
  -4   0   3    1.39    0.60
  -4   0   3    2.14    0.66
  -4   0   4 1623.20   42.12
  -4   0   4 1678.55   36.79
  -4   0   5    0.18    1.24
  -4   0   5   -0.13    0.93
  -4   0   5    0.03    0.43
  -4   0   5    0.28    0.56
  -4   0   6 1061.73   28.10
  -4   0   6 1012.36   23.55
  -4   0   6  964.47   29.22
  -4   0   6 1017.97   22.99
  -4   0   7    0.23    0.54
  -4   0   7   -0.06    0.62
  -4   0   7    0.55    0.49
  -4   0   7   -0.14    0.55
  -4   0   7    0.50    0.42
  -4   0   7    1.04    0.57
  -4   0   7    0.50    0.52
  -4   0   7    1.42    1.51
  -4   0   7   -0.19    0.97
  -4   0   7    0.24    0.69
  -4   0   7    0.33    0.56
  -4   0   8  249.67    6.93
  -4   0   8  259.41    7.62
  -4   0   8  266.64    7.28
  -4   0   8  278.94    7.82
  -4   0   8  288.78    7.92
  -4   0   8  280.07    7.60
  -4   0   8  279.57    7.75
  -4   0   8  294.46    8.23
  -4   0   8  279.82    7.91
  -4   0   8  250.81    8.07
  -4   0   8  271.35   12.40
  -4   0   9   -0.03    0.42
  -4   0   9    0.05    0.54
  -4   0   9    0.26    0.66
  -4   0   9   -0.09    0.54
  -4   0   9    0.10    0.55
  -4   0   9    0.42    0.63
  -4   0   9    0.39    0.68
  -4   0   9    0.58    0.70
  -4   0   9    0.65    0.62
  -4   0   9    0.67    0.76
  -4   0   9   -0.24    1.15
  -4   0  10  124.45    4.21
  -4   0  10  124.70    4.40
  -4   0  10  126.58    4.33
  -4   0  10  109.84    3.69
  -4   0  10  120.63    4.39
  -4   0  10  124.03    4.35
  -4   0  10  128.91    8.58
  -4   0  10  131.05    4.79
  -4   0  11    0.06    0.66
  -4   0  11    0.08    0.58
  -4   0  11    0.19    0.43
  -4   0  11    0.25    0.52
  -4   0  11    0.32    0.55
  -4   0  12   32.34    1.95
  -4   0  12   30.30    1.62
  -4   0  12   31.34    1.60
  -4   0  13    0.17    0.49
  -4   0  13    0.14    0.33
  -4   0  13   -0.13    0.37
  -4  -2  -6   12.79    3.05
  -4   2  -6   13.40    2.87
  -4  -2  -6   11.62    2.40
  -4   2  -5  156.68    9.64
  -4  -2  -5  142.67    9.65
  -4   2  -4    4.82    1.84
  -4  -2  -4    5.63    2.24
  -4   2  -3   23.06    3.33
  -4  -2  -3   27.80    3.87
  -4  -2  -3   26.68    2.86
  -4   2  -2  124.07    6.42
  -4  -2  -2  110.43    5.60
  -4   2  -2  113.85    7.02
  -4   2  -1    6.22    1.67
  -4  -2  -1    5.31    1.74
  -4  -2  -1    7.09    1.49
  -4   2   0   16.45    2.26
  -4   2   0   19.49    2.52
  -4  -2   0   16.56    2.42
  -4  -2   0   16.92    2.03
  -4   2   1 2575.89   58.30
  -4  -2   1 2511.45   58.55
  -4   2   1 2464.83   58.29
  -4  -2   1 2593.63   57.66
  -4  -2   2  673.42   19.85
  -4   2   2  716.45   19.57
  -4   2   2  680.55   18.28
  -4  -2   2  663.91   18.22
  -4   2   2  699.01   19.55
  -4  -2   3  140.95    7.18
  -4   2   3  132.48    5.28
  -4  -2   3  130.90    5.06
  -4  -2   3  136.82    4.31
  -4   2   3  137.04    4.29
  -4  -2   4  692.69   20.90
  -4  -2   4  684.39   16.29
  -4   2   4  703.88   16.34
  -4  -2   5  284.64   11.79
  -4  -2   5  284.76    7.79
  -4   2   5  286.26    7.81
  -4   2   5  279.43    7.32
  -4  -2   5  283.71    7.31
  -4  -2   5  298.83   10.68
  -4  -2   6  110.25    4.08
  -4   2   6  115.38    4.15
  -4   2   6  107.17    3.71
  -4  -2   6  107.67    3.68
  -4  -2   6  111.94    7.19
  -4  -2   6  111.06    6.37
  -4   2   7  338.80    8.73
  -4   2   7  309.24    8.24
  -4   2   7  311.73    8.52
  -4  -2   7  324.55    8.99
  -4  -2   7  357.37    9.14
  -4   2   7  361.97    9.61
  -4  -2   7  323.49   14.07
  -4  -2   7  329.44    8.74
  -4   2   7  324.04    8.28
  -4  -2   7  333.72    8.94
  -4  -2   7  335.52    8.63
  -4   2   7  329.21    8.49
  -4  -2   7  333.33    8.92
  -4   2   7  323.66    8.63
  -4  -2   7  315.38    9.14
  -4   2   7  319.71    9.22
  -4  -2   7  350.60   13.24
  -4   2   8  159.23    5.08
  -4   2   8  156.83    4.82
  -4   2   8  159.68    5.03
  -4  -2   8  157.87    5.38
  -4   2   8  171.92    5.85
  -4  -2   8  167.11    5.36
  -4  -2   8  175.31    5.52
  -4  -2   8  161.69    4.94
  -4   2   8  155.47    4.85
  -4   2   8  158.55    5.35
  -4  -2   8  163.31    5.15
  -4  -2   8  164.74    5.33
  -4   2   8  149.52    4.61
  -4   2   8  168.37    5.07
  -4   2   8  160.88    5.15
  -4  -2   8  162.16    5.37
  -4  -2   8  160.36    5.62
  -4   2   8  153.45    5.59
  -4  -2   8  165.04    9.08
  -4   2   9   51.78    2.36
  -4   2   9   50.40    2.44
  -4  -2   9   50.51    2.71
  -4  -2   9   56.74    2.75
  -4   2   9   55.46    2.66
  -4  -2   9   53.51    2.74
  -4  -2   9   52.12    2.47
  -4   2   9   52.52    2.45
  -4   2   9   54.27    2.81
  -4  -2   9   53.94    2.63
  -4  -2   9   57.33    2.62
  -4   2   9   54.13    2.69
  -4   2   9   54.84    2.55
  -4   2   9   47.38    2.19
  -4  -2   9   57.93    2.87
  -4   2   9   55.24    2.97
  -4  -2   9   51.77    2.93
  -4  -2   9   60.99    5.56
  -4   2   9   51.87    5.29
  -4  -2  10  173.12    5.38
  -4   2  10  171.28    5.32
  -4   2  10  174.94    5.76
  -4   2  10  178.27    5.47
  -4  -2  10  180.24    5.39
  -4   2  10  158.32    4.91
  -4   2  10  181.44    5.41
  -4  -2  10  182.01    5.69
  -4   2  10  165.88    5.10
  -4  -2  10  173.38    5.42
  -4  -2  10  182.73    5.90
  -4  -2  10  175.35    5.64
  -4   2  10  166.11    5.71
  -4  -2  10  178.62   10.04
  -4   2  10  192.41   10.65
  -4   2  11  193.06    5.51
  -4  -2  11  196.34    5.81
  -4  -2  11  188.81    5.69
  -4  -2  11  197.51    6.12
  -4  -2  11  180.53    5.36
  -4   2  11  196.49    5.91
  -4  -2  11  195.17    5.64
  -4   2  11  194.91    5.62
  -4   2  11  176.45    5.61
  -4   2  12   35.93    1.76
  -4  -2  12   33.79    1.71
  -4  -2  12   39.01    2.08
  -4   2  12   36.57    1.79
  -4  -2  12   36.72    1.82
  -4   2  12   35.02    1.62
  -4  -2  13   69.23    2.50
  -4   2  13   73.98    2.56
  -4   2  13   75.19    2.38
  -4  -2  13   73.63    2.32
  -4  -4  -6  172.94    9.38
  -4   4  -6  171.72    9.51
  -4  -4  -6  158.71    8.03
  -4  -4  -6  179.45   10.96
  -4   4  -6  166.51    9.68
  -4   4  -5   96.93    7.16
  -4  -4  -5   88.39    5.75
  -4   4  -5   93.06    7.12
  -4  -4  -5  103.17    8.27
  -4   4  -4   18.28    3.83
  -4  -4  -4   15.79    3.33
  -4  -4  -4   12.88    2.19
  -4   4  -4   16.49    3.02
  -4  -4  -3    9.35    1.72
  -4   4  -3    8.94    2.47
  -4  -4  -3    6.02    2.22
  -4   4  -3    8.73    2.17
  -4  -4  -3   15.12    3.03
  -4  -4  -2  714.67   20.43
  -4   4  -2  744.30   20.71
  -4   4  -2  766.05   22.65
  -4  -4  -2  694.46   19.49
  -4   4  -2  763.67   20.95
  -4  -4  -1 1961.89   45.85
  -4  -4  -1 1976.32   46.80
  -4   4  -1 1998.24   46.89
  -4   4  -1 2039.89   47.09
  -4   4   0 1994.11   45.99
  -4  -4   0 1891.16   44.58
  -4   4   0 1954.82   45.58
  -4  -4   0 1967.53   45.63
  -4   4   0 1922.73   46.95
  -4   4   1  794.17   21.63
  -4  -4   1  784.37   20.51
  -4  -4   1  810.59   21.31
  -4   4   1  799.97   21.27
  -4   4   1  771.30   21.54
  -4   4   2  461.63   14.75
  -4  -4   2  440.73   14.51
  -4   4   2  461.09   14.75
  -4  -4   2  461.16   14.17
  -4   4   2  459.76   14.20
  -4  -4   2  468.48   11.09
  -4   4   2  452.63   10.99
  -4  -4   2  439.46   13.50
  -4   4   2  439.08   13.54
  -4   4   3  437.39   14.47
  -4  -4   3  429.68   14.21
  -4  -4   3  429.88   10.53
  -4   4   3  438.29   10.58
  -4  -4   3  397.25   11.75
  -4  -4   4  227.14    9.68
  -4   4   4  237.29   10.00
  -4  -4   4  236.78    6.48
  -4   4   4  229.46    6.47
  -4   4   5  739.51   20.65
  -4  -4   5  728.40   20.41
  -4  -4   5  735.58   17.04
  -4   4   5  733.25   17.10
  -4   4   5  713.74   21.88
  -4  -4   5  722.08   21.78
  -4   4   5  729.97   16.60
  -4  -4   5  695.01   16.46
  -4  -4   6  256.63    7.11
  -4   4   6  240.38    6.46
  -4   4   6  232.29    6.54
  -4  -4   6  245.97    6.85
  -4   4   6  244.90   11.23
  -4  -4   6  250.13   11.12
  -4   4   6  258.08    6.84
  -4  -4   6  249.04    6.69
  -4  -4   6  249.48   10.10
  -4   4   6  264.31   10.50
  -4   4   7  874.98   20.79
  -4  -4   7  838.37   21.47
  -4   4   7  928.91   22.10
  -4   4   7  955.08   28.29
  -4  -4   7  968.51   28.13
  -4  -4   7  948.66   21.09
  -4   4   7  948.56   21.23
  -4  -4   7  969.80   21.32
  -4   4   7  903.52   20.63
  -4  -4   7  890.29   21.16
  -4  -4   7  936.78   20.81
  -4   4   7  879.74   20.70
  -4   4   7  971.41   20.83
  -4   4   7  874.80   20.55
  -4   4   7  905.10   20.91
  -4  -4   7  910.47   21.58
  -4   4   7  913.78   21.62
  -4   4   7 1003.68   27.30
  -4  -4   7  952.03   26.53
  -4   4   8  252.90    7.38
  -4   4   8  245.87    7.03
  -4  -4   8  238.52    7.56
  -4   4   8  240.91    6.81
  -4   4   8  255.51    8.06
  -4  -4   8  255.90    7.27
  -4   4   8  270.06    7.51
  -4  -4   8  286.87    7.48
  -4   4   8  248.39    6.90
  -4  -4   8  242.67    6.92
  -4  -4   8  244.06    7.35
  -4   4   8  257.28    7.52
  -4  -4   8  263.54    7.02
  -4  -4   8  254.05    7.34
  -4   4   8  244.43    6.83
  -4   4   8  239.00    6.84
  -4   4   8  266.85    7.02
  -4  -4   8  257.86    7.59
  -4  -4   8  253.59    7.65
  -4   4   8  256.98    7.73
  -4  -4   8  268.53   11.64
  -4   4   8  286.79   12.29
  -4   4   9  351.08   10.04
  -4   4   9  367.87    9.64
  -4  -4   9  348.31    9.35
  -4  -4   9  377.04    9.26
  -4  -4   9  330.03    8.93
  -4   4   9  337.20    8.88
  -4  -4   9  348.85    8.86
  -4  -4   9  344.89    9.21
  -4   4   9  321.28    9.17
  -4   4   9  320.17    8.66
  -4   4   9  348.28    8.92
  -4   4   9  328.11    8.75
  -4  -4   9  338.74    9.47
  -4  -4   9  325.44    9.57
  -4  -4   9  350.32   14.43
  -4   4   9  355.77   14.83
  -4   4   9  321.77    9.16
  -4   4   9  328.97    8.96
  -4   4  10   99.61    3.63
  -4  -4  10   97.78    3.67
  -4  -4  10  100.72    3.49
  -4   4  10   92.51    3.56
  -4  -4  10  103.40    4.00
  -4  -4  10  109.39    4.09
  -4   4  10  107.28    4.16
  -4  -4  10  105.61    7.35
  -4   4  10  105.25    7.61
  -4  -4  10  103.36    3.60
  -4   4  10   95.00    3.47
  -4   4  10  101.45    3.58
  -4   4  10  102.04    4.22
  -4   4  10   97.47    3.64
  -4   4  11  114.12    4.20
  -4  -4  11  112.03    3.96
  -4  -4  11  113.04    4.06
  -4   4  11  113.06    3.60
  -4   4  11  117.78    4.22
  -4  -4  11  113.06    4.09
  -4  -4  11  105.43    3.71
  -4   4  11  112.46    3.77
  -4   4  11  101.77    3.61
  -4   4  11   95.59    3.84
  -4  -4  12  113.84    3.77
  -4   4  12  104.66    3.72
  -4  -4  12  102.63    3.38
  -4   4  12  108.44    3.44
  -4  -4  12  111.24    3.65
  -4   4  12  109.34    3.18
  -4   4  12  104.82    3.63
  -4  -4  13   50.69    1.91
  -4   4  13   54.96    1.99
  -4   4  13   54.41    1.88
  -4  -4  13   54.64    1.94
  -4  -6  -6   37.79    4.17
  -4   6  -6   45.23    4.56
  -4   6  -6   38.88    4.48
  -4   6  -6   43.10    4.56
  -4  -6  -6   40.67    5.36
  -4  -6  -5  236.04   10.70
  -4   6  -5  264.62   11.38
  -4   6  -5  265.22   12.42
  -4  -6  -5  266.76   14.18
  -4  -6  -5  222.01    9.36
  -4  -6  -4  186.11    8.93
  -4   6  -4  217.26    9.70
  -4   6  -4  195.58   10.41
  -4  -6  -4  229.51   12.61
  -4  -6  -4  188.87    8.10
  -4   6  -3  649.32   21.15
  -4   6  -3  695.32   20.02
  -4  -6  -3  620.36   18.91
  -4   6  -3  693.13   19.69
  -4  -6  -3  600.41   17.71
  -4   6  -2  413.19   13.46
  -4   6  -2  404.13   14.69
  -4  -6  -2  395.71   12.86
  -4   6  -2  390.36   12.94
  -4  -6  -2  363.67   11.78
  -4  -6  -1  347.02   11.39
  -4   6  -1  342.81   11.38
  -4   6  -1  344.84   11.71
  -4  -6  -1  325.60   10.43
  -4   6   0   43.59    3.87
  -4  -6   0   46.78    3.48
  -4   6   0   49.11    3.51
  -4   6   0   56.88    3.96
  -4  -6   0   45.07    3.05
  -4   6   1   84.74    5.17
  -4  -6   1   87.22    4.76
  -4   6   1   86.52    4.78
  -4   6   1   78.29    4.89
  -4   6   2   52.66    3.90
  -4  -6   2   50.64    3.63
  -4   6   2   49.86    3.68
  -4  -6   2   47.04    3.70
  -4   6   2   49.95    4.02
  -4  -6   2   48.22    2.07
  -4   6   2   48.64    2.08
  -4  -6   3  215.45    5.85
  -4   6   3  200.34    5.76
  -4  -6   3  219.62    8.89
  -4   6   3  220.50    9.05
  -4  -6   4   43.63    2.04
  -4   6   4   44.37    2.08
  -4   6   4   40.31    3.73
  -4  -6   4   41.13    3.69
  -4  -6   5  101.97    3.57
  -4   6   5  102.75    3.64
  -4  -6   5   92.60    5.91
  -4   6   5   88.69    5.93
  -4  -6   6  378.47    9.46
  -4   6   6  373.44   14.46
  -4  -6   6  377.99    9.36
  -4  -6   6  373.70   14.11
  -4   6   6  389.17    9.54
  -4  -6   6  374.49   12.97
  -4   6   6  398.38   13.68
  -4   6   6  355.62    9.43
  -4   6   6  384.07    9.20
  -4  -6   6  364.67    9.12
  -4  -6   6  396.15    9.91
  -4   6   6  383.55    9.21
  -4  -6   6  360.52    9.74
  -4   6   6  367.55    9.90
  -4   6   6  352.21    9.37
  -4  -6   7   21.27    1.46
  -4  -6   7   21.30    1.32
  -4  -6   7   22.54    1.63
  -4  -6   7   21.07    1.46
  -4   6   7   20.86    1.53
  -4   6   7   23.46    3.09
  -4  -6   7   24.12    3.06
  -4   6   7   18.68    1.41
  -4   6   7   19.90    1.37
  -4   6   7   21.76    1.38
  -4  -6   7   19.40    1.60
  -4   6   7   20.42    1.36
  -4   6   7   20.74    1.50
  -4  -6   7   18.14    1.55
  -4   6   7   20.02    1.66
  -4  -6   8   91.29    3.39
  -4   6   8   82.58    4.06
  -4   6   8   90.03    6.51
  -4  -6   8   92.31    6.31
  -4   6   8   83.67    3.62
  -4  -6   8   87.92    3.12
  -4   6   8   86.82    3.46
  -4   6   8   82.99    3.35
  -4   6   8   92.29    3.23
  -4   6   8   85.83    3.26
  -4  -6   8   84.90    3.71
  -4   6   8   86.85    3.25
  -4  -6   8   82.14    3.19
  -4   6   8   95.55    3.64
  -4  -6   8   86.98    3.39
  -4  -6   8   87.91    3.67
  -4   6   8   87.98    3.74
  -4  -6   9  387.81    9.63
  -4   6   9  341.11    9.98
  -4   6   9  388.54   10.52
  -4   6   9  391.81   10.23
  -4   6   9  419.22   16.00
  -4  -6   9  397.74   15.15
  -4   6   9  398.11    9.78
  -4   6   9  372.85    9.98
  -4   6   9  393.66    9.95
  -4  -6   9  368.22    9.88
  -4  -6   9  373.20   10.58
  -4   6   9  387.65    9.90
  -4  -6   9  404.61   10.75
  -4   6   9  418.74   10.50
  -4  -6   9  393.30   10.19
  -4   6   9  396.79   11.27
  -4  -6  10   60.68    2.36
  -4   6  10   57.03    2.77
  -4   6  10   55.91    2.69
  -4   6  10   67.90    5.77
  -4  -6  10   64.48    5.36
  -4   6  10   58.08    2.55
  -4   6  10   57.55    2.43
  -4   6  10   58.50    2.56
  -4  -6  10   55.44    2.57
  -4   6  10   59.66    2.61
  -4  -6  10   61.84    3.02
  -4   6  10   55.31    3.13
  -4  -6  10   60.16    2.77
  -4   6  10   60.76    2.90
  -4  -6  11   86.78    3.27
  -4   6  11   85.23    3.33
  -4  -6  11   83.26    3.43
  -4   6  11   81.72    2.79
  -4  -6  11   85.59    3.39
  -4   6  11   74.30    3.04
  -4  -6  11   80.45    3.02
  -4   6  11   84.38    3.08
  -4   6  11   80.82    3.54
  -4   6  11   78.51    3.40
  -4   6  12   51.58    2.37
  -4  -6  12   55.77    2.36
  -4  -6  12   51.68    2.19
  -4   6  12   52.06    2.17
  -4  -6  12   50.20    2.09
  -4  -6  13   86.61    2.66
  -4   6  13   86.45    2.51
  -4   8  -6  297.54   12.62
  -4  -8  -6  296.54   15.29
  -4  -8  -5    9.52    2.17
  -4   8  -5    8.88    2.16
  -4   8  -5    8.16    2.31
  -4  -8  -5   11.14    3.11
  -4   8  -4  392.56   13.71
  -4   8  -4  358.52   14.91
  -4   8  -4  391.10   14.23
  -4  -8  -3   41.27    3.69
  -4   8  -3   38.87    3.65
  -4  -8  -3   39.04    3.06
  -4   8  -3   43.85    4.47
  -4   8  -3   48.46    4.21
  -4  -8  -2   93.80    5.25
  -4   8  -2   83.87    5.09
  -4  -8  -2   79.80    4.33
  -4   8  -2   93.02    6.37
  -4   8  -2   95.88    5.62
  -4  -8  -1   38.70    3.17
  -4   8  -1   36.36    3.09
  -4   8  -1   41.90    3.54
  -4  -8  -1   35.04    2.69
  -4   8  -1   39.70    3.91
  -4   8   0  122.75    6.13
  -4  -8   0  111.71    5.51
  -4   8   0  119.42    5.69
  -4   8   1   34.30    3.20
  -4  -8   1   29.11    2.82
  -4   8   1   32.88    3.02
  -4  -8   1   31.28    2.80
  -4   8   1   32.14    2.86
  -4  -8   2 1017.63   22.17
  -4   8   2  968.19   22.13
  -4  -8   2  972.06   25.66
  -4   8   2 1000.72   26.22
  -4  -8   3  445.80   10.56
  -4   8   3  426.14   10.56
  -4  -8   3  430.00   13.88
  -4   8   3  426.04   14.11
  -4  -8   4  179.04    5.15
  -4   8   4  174.34    5.18
  -4   8   4  178.89    8.21
  -4  -8   4  190.71    8.26
  -4  -8   5   69.74    2.82
  -4   8   5   68.03    2.85
  -4   8   5   69.13    5.08
  -4  -8   5   72.82    5.07
  -4   8   5   72.63    2.77
  -4   8   5   76.62    2.67
  -4  -8   5   76.86    2.97
  -4   8   5   66.52    2.81
  -4  -8   6  584.38   14.48
  -4   8   6  557.49   14.13
  -4   8   6  600.21   13.61
  -4  -8   6  606.92   19.10
  -4   8   6  575.90   19.19
  -4   8   6  616.69   13.79
  -4   8   6  582.41   13.69
  -4  -8   6  581.55   14.17
  -4   8   6  566.99   14.23
  -4  -8   6  534.79   13.48
  -4  -8   6  614.99   14.83
  -4  -8   6  617.13   14.31
  -4  -8   7   40.24    2.19
  -4  -8   7   37.17    2.33
  -4   8   7   35.95    1.93
  -4   8   7   36.20    2.10
  -4   8   7   36.05    1.79
  -4   8   7   35.24    3.75
  -4  -8   7   36.69    3.59
  -4  -8   7   39.35    2.36
  -4  -8   7   37.09    2.12
  -4   8   7   33.79    2.11
  -4   8   7   35.68    1.97
  -4  -8   7   36.90    1.91
  -4   8   7   36.37    1.89
  -4  -8   7   34.89    2.32
  -4  -8   8    9.46    1.33
  -4   8   8    8.85    1.03
  -4  -8   8    8.98    1.26
  -4   8   8    8.49    1.14
  -4   8   8    9.82    1.08
  -4   8   8   11.26    1.06
  -4   8   8    7.96    2.03
  -4  -8   8    7.95    1.93
  -4  -8   8    9.93    1.18
  -4   8   8    9.78    1.20
  -4  -8   8   10.33    1.08
  -4   8   8    9.65    1.12
  -4   8   8   10.63    1.21
  -4   8   9  265.12    7.50
  -4  -8   9  267.10    7.34
  -4   8   9  256.20   11.66
  -4  -8   9  262.82   11.31
  -4   8   9  265.39    7.63
  -4   8   9  248.96    7.51
  -4   8   9  266.68    6.99
  -4   8   9  272.10    7.38
  -4  -8   9  271.41    8.23
  -4  -8   9  241.49    7.09
  -4   8   9  272.23    8.75
  -4  -8   9  265.53    8.03
  -4  -8  10  228.28    7.00
  -4   8  10  217.59    6.41
  -4  -8  10  226.98    6.32
  -4   8  10  215.54    7.34
  -4   8  10  213.41    6.77
  -4   8  10  221.51    6.54
  -4   8  10  203.32    6.33
  -4   8  11    4.77    0.95
  -4  -8  11    3.82    0.69
  -4   8  11    4.10    0.75
  -4  -8  11    5.41    0.97
  -4   8  11    3.43    0.77
  -4  -8  12  162.33    4.59
  -4   8  12  158.33    4.23
  -4  -8  12  155.20    4.64
  -4   8  12  146.21    4.75
  -4   8  12  150.82    4.36
  -4  -8  13   22.15    1.07
  -4   8  13   18.97    1.01
  -4  10  -5    7.30    2.08
  -4 -10  -5    4.74    1.70
  -4 -10  -5    2.78    1.93
  -4  10  -4   91.66    5.74
  -4 -10  -4   84.48    5.54
  -4  10  -4   98.11    6.41
  -4 -10  -3   90.36    5.46
  -4  10  -3   95.76    5.71
  -4  10  -3   95.52    6.05
  -4 -10  -2   37.03    3.25
  -4  10  -2   38.89    3.40
  -4  10  -2   40.19    3.73
  -4  10  -1  242.86    9.11
  -4 -10  -1  237.83    8.94
  -4  10  -1  248.21    9.69
  -4 -10   0   54.78    3.70
  -4  10   0   49.17    3.60
  -4  10   0   52.17    3.99
  -4  10   1   22.51    2.68
  -4 -10   1   20.31    1.23
  -4 -10   1   22.22    2.36
  -4  10   1   23.31    2.53
  -4 -10   1   20.55    2.31
  -4  10   1   22.49    2.61
  -4 -10   2  297.26    7.54
  -4 -10   2  306.07   10.57
  -4  10   2  292.72   10.81
  -4  10   3  392.10   10.06
  -4 -10   3  412.54   13.10
  -4  10   3  391.24   13.29
  -4 -10   3  402.53    9.73
  -4 -10   4  206.07    5.74
  -4  10   4  196.02    5.74
  -4 -10   4  207.10    8.70
  -4  10   4  221.92    5.88
  -4  10   4  198.30    8.77
  -4  10   4  207.31    6.05
  -4  10   5  792.08   18.31
  -4  10   5  800.92   18.16
  -4 -10   5  785.43   22.64
  -4  10   5  780.84   22.96
  -4 -10   5  784.63   18.33
  -4  10   6  603.73   13.92
  -4  10   6  564.94   13.83
  -4  10   6  594.91   13.62
  -4 -10   6  587.60   14.48
  -4  10   6  587.40   14.16
  -4  10   7  947.48   22.20
  -4 -10   7  975.93   23.13
  -4  10   7 1008.36   22.13
  -4 -10   7  958.80   22.44
  -4 -10   7  939.31   21.76
  -4  10   7  903.83   21.83
  -4 -10   7  892.22   21.14
  -4  10   7  963.77   21.38
  -4 -10   7  984.42   22.77
  -4 -10   8   29.13    2.25
  -4 -10   8   27.28    2.01
  -4 -10   8   25.18    1.51
  -4  10   8   26.35    1.61
  -4  10   8   26.45    1.92
  -4 -10   8   26.32    2.20
  -4 -10   9  170.33    5.68
  -4 -10   9  178.92    6.23
  -4  10   9  164.20    4.92
  -4  10   9  163.97    5.46
  -4  10  10   12.93    1.44
  -4  10  10   14.65    1.36
  -4  10  10   13.70    1.30
  -4 -10  10   15.17    1.60
  -4  10  10   13.42    1.13
  -4  10  10   13.42    1.68
  -4  10  11  101.37    3.46
  -4  10  11   96.06    3.03
  -4  10  11   85.76    3.74
  -4 -10  11   99.64    3.75
  -4  10  11   96.96    3.94
  -4  10  11   97.56    3.28
  -4 -10  12  141.97    4.09
  -4  10  12  149.73    3.96
  -4  10  13    7.64    0.56
  -4 -10  13    9.52    0.61
  -4  12  -4   49.23    4.49
  -4  12  -3  227.97   10.04
  -4  12  -2  234.36    9.89
  -4  12  -1  211.67    8.88
  -4 -12  -1  185.31    7.68
  -4  12   0  165.01    7.50
  -4 -12   0  147.28    6.50
  -4  12   0  141.54    6.88
  -4  12   1   83.36    5.02
  -4  12   1   93.50    3.95
  -4  12   2  345.93   12.05
  -4  12   2  366.49   10.12
  -4  12   2  355.29    9.74
  -4  12   3  593.88   18.25
  -4  12   3  678.92   15.19
  -4  12   3  665.49   15.59
  -4  12   3  608.23   15.79
  -4  12   4  357.43    8.74
  -4  12   4  320.86   11.67
  -4  12   4  348.61    9.09
  -4  12   4  303.03    8.96
  -4  12   5  178.20    5.37
  -4 -12   5  176.31    5.99
  -4  12   5  175.20    5.66
  -4 -12   6  340.01    9.44
  -4  12   6  350.78    9.12
  -4 -12   6  327.95    9.74
  -4  12   7  546.69   13.88
  -4  12   7  557.74   13.61
  -4 -12   7  549.84   14.44
  -4 -12   7  523.09   14.78
  -4 -12   7  535.95   13.85
  -4 -12   8  239.04    7.79
  -4  12   8  236.58    7.23
  -4  12   8  242.44    7.03
  -4 -12   8  227.95    7.93
  -4 -12   8  243.80    7.23
  -4  12   8  223.76    6.63
  -4  12   9  426.08   11.04
  -4 -12   9  401.17   11.82
  -4  12   9  428.67   10.89
  -4 -12   9  413.52   10.98
  -4  12   9  410.72   10.53
  -4  12  10   62.95    3.17
  -4  12  10   68.61    2.91
  -4 -12  10   67.91    3.35
  -4  12  10   63.30    3.57
  -4  12  10   68.05    2.74
  -4 -12  11  156.65    4.61
  -4 -12  11  147.71    4.84
  -4  12  11  146.12    4.87
  -4  12  11  154.37    4.46
  -4 -12  12   23.34    1.20
  -4  12  12   23.60    1.15
  -4 -12  12   21.79    1.20
  -4  12  12   22.62    1.31
  -4  14  -3   44.93    4.14
  -4  14  -2   54.64    4.48
  -4  14  -1  309.37   11.76
  -4  14   0  320.34   11.92
  -4  14   1  508.47   13.63
  -4  14   2  110.94    4.17
  -4  14   2  108.92    4.54
  -4  14   3   93.64    3.92
  -4  14   3   97.99    3.71
  -4  14   3   85.72    3.90
  -4  14   4   60.60    2.57
  -4  14   4   54.92    2.90
  -4  14   4   57.33    2.79
  -4  14   5   98.54    3.56
  -4 -14   5   92.21    4.15
  -4  14   5   93.67    3.82
  -4 -14   5   89.99    3.72
  -4  14   6   66.35    2.90
  -4  14   6   71.65    3.25
  -4 -14   6   63.36    3.43
  -4 -14   6   64.11    3.04
  -4 -14   7  456.00   13.40
  -4 -14   7  462.01   12.18
  -4 -14   7  452.08   12.96
  -4 -14   8  142.55    5.65
  -4  14   8  154.24    5.29
  -4 -14   8  151.31    5.08
  -4  14   8  155.50    5.02
  -4 -14   8  138.64    5.83
  -4  14   9   14.95    1.40
  -4 -14   9   17.68    1.85
  -4  14   9   15.87    1.38
  -4  14  10   32.60    1.78
  -4  14  10   32.65    2.10
  -4  14  10   33.28    1.85
  -4 -14  10   31.75    2.16
  -4  14  10   28.25    2.30
  -4 -14  11  193.91    5.15
  -4 -14  11  191.98    5.54
  -4  14  11  188.10    5.46
  -4 -14  12  118.47    3.08
  -4 -14  12  124.79    3.18
  -4  14  12  115.75    3.25
  -4  16   1  124.42    5.22
  -4  16   2  113.78    4.24
  -4  16   2  113.12    4.84
  -4  16   3  105.45    4.28
  -4  16   3  107.59    4.06
  -4  16   3  104.89    4.54
  -4 -16   4  315.68    8.76
  -4  16   4  304.14    9.27
  -4  16   5   18.83    1.45
  -4 -16   5   18.88    1.55
  -4  16   5   18.14    1.62
  -4 -16   5   17.25    1.81
  -4  16   5   18.86    1.64
  -4  16   6  108.95    3.89
  -4 -16   6  104.93    4.63
  -4  16   6  113.79    4.31
  -4 -16   6  103.90    3.98
  -4 -16   7   66.90    3.56
  -4 -16   7   70.72    3.85
  -4  16   7   73.79    3.03
  -4  16   7   76.06    3.36
  -4 -16   7   68.17    3.01
  -4  16   8  275.64    7.39
  -4 -16   8  261.66    8.47
  -4 -16   8  267.61    7.36
  -4 -16   8  247.63    8.09
  -4  16   9   42.52    2.25
  -4 -16   9   46.27    2.75
  -4  16   9   48.71    2.20
  -4  16  10  213.86    6.39
  -4  16  10  226.19    5.90
  -4  16  10  211.14    6.84
  -4  16  10  223.33    6.07
  -4 -16  10  229.73    6.52
  -4  16  11   30.13    1.33
  -4  16  11   28.45    1.39
  -4 -16  11   34.03    1.55
  -4  16  11   32.78    1.34
  -4  18   1  193.87    7.01
  -4  18   2  344.10   10.41
  -4  18   3  188.01    6.10
  -4  18   3  188.39    6.65
  -4  18   4  464.78   12.20
  -4  18   4  458.49   11.77
  -4  18   4  430.08   12.23
  -4 -18   5  141.34    5.49
  -4  18   5  142.36    5.22
  -4 -18   6    3.31    0.68
  -4  18   6    4.36    0.79
  -4 -18   6    2.87    0.91
  -4  18   6    3.17    0.83
  -4  18   7  103.80    3.57
  -4  18   7  105.74    3.97
  -4 -18   7  101.54    3.52
  -4 -18   7   98.21    4.22
  -4  18   8   45.31    2.30
  -4 -18   8   43.74    2.50
  -4  18   8   45.13    2.07
  -4 -18   8   44.15    2.63
  -4  18   9   22.32    1.31
  -4 -18   9   23.95    1.74
  -4  18  10  200.15    5.29
  -4  18  10  199.54    5.53
  -4  18  10  209.24    5.13
  -4  18  10  183.33    5.12
  -4  18  10  199.46    5.85
  -4 -18  10  217.17    5.62
  -4 -18  11   32.05    1.17
  -4  20   2  191.37    6.82
  -4  20   3   97.40    3.77
  -4  20   3  104.38    4.48
  -4  20   4  176.21    5.79
  -4  20   4  179.20    6.12
  -4  20   5  298.69    8.14
  -4  20   5  283.63    8.40
  -4  20   6   29.38    1.85
  -4  20   6   26.30    1.94
  -4  20   7  111.53    3.83
  -4  20   7  100.67    4.01
  -4  20   8   54.58    2.33
  -4  20   8   51.49    2.50
  -4  20   9   35.04    1.74
  -4  20   9   38.18    1.62
  -4 -20  10  100.15    2.73
  -4  20  10   88.29    2.80
  -4  22   4   29.58    1.71
  -4  22   5   86.84    3.33
  -4 -22   5   90.74    3.84
  -4  22   6   75.46    3.04
  -4 -22   6   80.30    3.38
  -4  22   7   11.08    1.06
  -4 -22   7   10.75    1.11
  -4  22   8   29.76    1.52
  -4 -22   9  131.31    3.45
  -4  22   9  131.82    3.52
  -4 -24   4   13.90    1.36
  -4 -24   5   29.15    1.80
  -4 -24   6  130.64    3.93
  -4  24   6  107.30    3.24
  -4 -24   7   70.72    2.35
  -4  24   7   54.42    1.89
  -4 -26   3  204.19    5.71
  -4 -26   4    9.91    0.90
  -4 -26   5   48.05    1.89
  -4 -26   6  152.49    3.93
  -3   1  -7  102.46    7.10
  -3  -1  -7   98.91    7.25
  -3   1  -6    9.18    2.33
  -3  -1  -6   12.62    2.70
  -3  -1  -5   50.88    5.15
  -3   1  -5   66.73    5.57
  -3   1  -4  719.94   22.63
  -3  -1  -4  754.75   23.40
  -3  -1  -3   55.38    4.72
  -3   1  -3   64.87    4.90
  -3   1  -2 1084.27   28.94
  -3  -1  -2 1122.41   29.40
  -3   1   0  396.70   12.08
  -3  -1   0  384.70   10.93
  -3   1   0  400.52   11.36
  -3  -1   1 2013.66   45.48
  -3   1   1 1925.08   45.22
  -3   1   1 1939.36   45.29
  -3  -1   2 2179.89   50.69
  -3   1   2 2224.57   50.39
  -3   1   2 2225.51   49.06
  -3  -1   2 2226.61   49.10
  -3  -1   3  617.74   17.28
  -3  -1   3  599.72   14.14
  -3  -1   3  614.89   16.30
  -3   1   4  882.51   19.66
  -3  -1   4  856.74   19.28
  -3  -1   4  888.62   23.57
  -3  -1   4  888.30   22.52
  -3  -1   5  881.68   23.30
  -3  -1   5  865.66   19.48
  -3  -1   5  884.74   24.34
  -3   1   5  862.15   19.80
  -3  -1   6   26.03    2.96
  -3  -1   6   27.22    3.36
  -3  -1   6   29.87    1.66
  -3  -1   7   72.72    5.44
  -3  -1   7   74.82    3.04
  -3   1   7   74.23    2.95
  -3  -1   7   73.72    3.03
  -3  -1   7   68.70    3.10
  -3  -1   8  142.73    4.87
  -3   1   8  136.00    4.67
  -3   1   8  154.06    4.86
  -3  -1   8  148.02    4.91
  -3  -1   8  142.81    4.37
  -3   1   8  147.12    4.60
  -3  -1   8  154.81    4.89
  -3   1   8  147.76    4.78
  -3  -1   8  153.97    4.85
  -3   1   8  160.84    4.92
  -3  -1   8  162.37    8.99
  -3  -1   8  154.83    5.15
  -3   1   8  155.88    5.24
  -3  -1   8  164.70    5.15
  -3   1   8  139.19    4.46
  -3  -1   8  142.41    5.14
  -3   1   9  145.61    5.02
  -3  -1   9  139.88    4.82
  -3   1   9  144.01    4.81
  -3  -1   9  149.24    9.16
  -3   1   9  132.97    4.44
  -3   1   9  150.56    4.84
  -3  -1   9  148.24    4.91
  -3  -1   9  153.48    4.97
  -3   1   9  140.94    4.62
  -3  -1   9  153.18    5.28
  -3  -1   9  142.29    4.80
  -3  -1   9  138.60    4.35
  -3   1   9  137.04    4.54
  -3   1  10   59.38    2.86
  -3  -1  10   60.40    2.73
  -3  -1  10   59.15    3.07
  -3  -1  10   54.80    2.63
  -3   1  10   58.60    2.62
  -3   1  10   61.84    2.72
  -3   1  10   55.91    2.49
  -3  -1  10   58.48    2.80
  -3   1  10   57.91    2.73
  -3  -1  10   58.49    5.76
  -3   1  10   55.64    2.63
  -3  -1  10   58.40    2.53
  -3  -1  11  111.68    4.37
  -3   1  11  108.63    3.71
  -3  -1  11  115.86    3.94
  -3  -1  11  101.98    3.58
  -3   1  11  108.07    3.86
  -3   1  11  109.76    3.90
  -3  -1  11  112.23    3.96
  -3   1  12   16.46    1.08
  -3  -1  12   15.85    1.16
  -3   1  12   19.15    1.30
  -3  -1  12   19.99    1.34
  -3  -1  12   19.42    1.52
  -3  -1  13   60.54    1.90
  -3  -1  13   67.53    2.23
  -3   1  13   62.52    2.15
  -3  -1  13   62.49    2.43
  -3  -3  -7  188.74   10.61
  -3  -3  -6   75.27    6.64
  -3   3  -6   73.80    5.93
  -3   3  -5  341.78   14.00
  -3  -3  -5  353.07   15.23
  -3   3  -4    2.56    1.37
  -3   3  -3  697.92   20.78
  -3   3  -2  636.23   18.68
  -3   3  -1  492.27   13.58
  -3   3  -1  500.71   14.86
  -3  -3  -1  511.98   13.09
  -3   3   0 1492.56   35.04
  -3  -3   0 1521.52   34.99
  -3   3   0 1549.89   35.04
  -3  -3   0 1490.79   34.33
  -3   3   1  780.12   19.73
  -3  -3   1  775.95   19.50
  -3   3   1  791.79   19.55
  -3   3   1  747.52   19.63
  -3  -3   1  769.12   18.95
  -3   3   2  897.34   22.05
  -3  -3   2  951.44   23.29
  -3   3   2  923.30   23.32
  -3  -3   2  925.35   22.92
  -3   3   2  934.59   22.95
  -3   3   2  874.76   23.06
  -3   3   3   18.77    1.93
  -3  -3   3   22.34    1.38
  -3  -3   3   24.93    2.51
  -3   3   3   19.57    2.28
  -3  -3   4  442.09   13.17
  -3   3   4  468.20   13.36
  -3  -3   4  447.31   10.58
  -3   3   4  451.75   10.63
  -3  -3   4  433.97   10.25
  -3   3   4  420.24   10.27
  -3  -3   4  462.69   14.06
  -3   3   4  454.98   14.04
  -3   3   5  574.69   13.39
  -3   3   5  580.40   17.70
  -3  -3   5  570.91   17.60
  -3  -3   5  568.41   13.33
  -3  -3   5  565.81   13.62
  -3   3   5  583.14   13.70
  -3  -3   5  573.61   16.72
  -3   3   5  616.11   17.12
  -3   3   6  247.23   10.75
  -3  -3   6  253.78   10.76
  -3  -3   6  247.77    6.69
  -3   3   6  247.37    6.78
  -3  -3   6  255.00   10.00
  -3   3   6  265.17   10.32
  -3   3   7  172.50    5.20
  -3   3   7  191.47    5.63
  -3  -3   7  187.93    5.50
  -3   3   7  174.88    5.17
  -3  -3   7  190.46    5.53
  -3  -3   7  193.32    8.98
  -3   3   7  187.95    9.12
  -3   3   7  183.17    5.21
  -3  -3   7  171.82    5.53
  -3   3   7  169.91    5.20
  -3  -3   7  172.42    5.61
  -3   3   7  173.96    5.64
  -3   3   8   59.08    2.59
  -3  -3   8   55.66    2.76
  -3   3   8   57.68    3.00
  -3  -3   8   59.51    2.79
  -3   3   8   64.35    2.97
  -3  -3   8   61.40    2.68
  -3  -3   8   58.92    2.70
  -3   3   8   55.03    2.51
  -3  -3   8   58.36    2.64
  -3   3   8   53.26    2.53
  -3  -3   8   58.72    2.57
  -3   3   8   59.26    5.32
  -3  -3   8   59.57    5.19
  -3   3   8   56.48    2.49
  -3   3   8   57.62    2.51
  -3  -3   8   56.90    2.79
  -3   3   8   52.00    2.49
  -3  -3   8   58.26    2.89
  -3   3   8   54.21    2.81
  -3  -3   9  228.60    7.05
  -3  -3   9  245.67    6.74
  -3  -3   9  230.15    6.98
  -3   3   9  214.06    6.47
  -3  -3   9  245.11    6.71
  -3   3   9  248.39   12.09
  -3  -3   9  237.54   11.61
  -3   3   9  244.45    6.69
  -3   3   9  224.22    6.60
  -3   3   9  235.86    7.30
  -3   3   9  230.14    6.74
  -3  -3   9  230.09    6.92
  -3   3   9  246.57    7.34
  -3  -3   9  243.94    7.22
  -3   3   9  228.22    6.76
  -3  -3  10  287.66    7.74
  -3   3  10  272.88    8.35
  -3  -3  10  313.92    8.54
  -3   3  10  290.06    8.21
  -3   3  10  290.82    8.07
  -3   3  10  309.34    8.06
  -3  -3  10  326.84    8.50
  -3  -3  10  324.61   14.09
  -3   3  10  323.72   14.34
  -3   3  10  319.42    8.95
  -3  -3  10  324.11    8.86
  -3  -3  10  299.55    7.94
  -3  -3  11  463.63   11.69
  -3   3  11  465.58   11.67
  -3   3  11  478.11   12.17
  -3  -3  11  486.39   12.09
  -3   3  11  483.24   11.49
  -3   3  11  459.62   11.60
  -3   3  11  500.00   12.56
  -3  -3  11  516.02   12.53
  -3  -3  12   13.86    1.15
  -3  -3  12   14.73    1.16
  -3   3  12   13.01    0.87
  -3  -3  12   14.23    1.26
  -3   3  12   13.93    1.29
  -3  -3  13   11.51    0.86
  -3  -3  13   12.07    0.94
  -3   3  13   11.68    0.96
  -3  -3  13   12.52    0.79
  -3  -5  -7  136.46    9.14
  -3  -5  -6  295.16   14.45
  -3   5  -6  288.45   12.54
  -3   5  -5  208.81   10.14
  -3   5  -4  530.27   17.64
  -3   5  -3  223.48    9.55
  -3   5  -2   41.19    3.53
  -3  -5  -1  193.69    6.35
  -3   5  -1  208.12    8.22
  -3  -5  -1  193.53    6.96
  -3   5  -1  201.14    6.98
  -3   5   0  288.52    9.06
  -3  -5   0  283.36    8.26
  -3  -5   0  283.82    8.78
  -3   5   0  284.21    8.76
  -3  -5   1   91.30    4.18
  -3   5   1   93.31    4.24
  -3   5   1   86.05    4.34
  -3   5   1   88.11    4.53
  -3  -5   2  316.95    9.78
  -3   5   2  297.11    9.79
  -3  -5   2  316.84   10.04
  -3   5   2  322.36   10.17
  -3  -5   3   41.71    3.12
  -3   5   3   31.68    2.84
  -3  -5   4   86.86    4.91
  -3   5   4   87.88    5.04
  -3  -5   4   82.28    3.02
  -3  -5   4   84.24    2.67
  -3  -5   4   86.73    4.50
  -3   5   4   88.66    4.62
  -3  -5   4   85.14    2.88
  -3   5   4   80.02    2.84
  -3   5   4   84.54    2.71
  -3  -5   4   84.69    2.67
  -3  -5   5   13.65    0.92
  -3  -5   5   12.84    1.86
  -3   5   5    9.39    1.70
  -3   5   5   10.61    0.93
  -3  -5   5   11.30    0.92
  -3  -5   5   11.35    2.04
  -3   5   5   11.68    2.06
  -3  -5   6   15.81    1.16
  -3   5   6   16.76    2.66
  -3   5   6   15.52    1.20
  -3  -5   6   16.03    2.58
  -3  -5   6   15.03    1.02
  -3  -5   6   16.97    2.32
  -3   5   6   14.98    2.32
  -3   5   7  136.09    4.47
  -3  -5   7  136.85    4.79
  -3   5   7  130.42    4.23
  -3  -5   7  135.18    4.50
  -3  -5   7  140.58    4.20
  -3  -5   7  144.17    4.60
  -3  -5   7  139.25    4.97
  -3  -5   7  154.72    7.78
  -3   5   7  153.09    8.02
  -3   5   7  130.97    4.13
  -3   5   7  138.72    4.35
  -3  -5   7  145.55    4.20
  -3  -5   7  148.12    4.48
  -3  -5   7  133.55    4.65
  -3   5   7  136.40    4.71
  -3   5   7  146.42    4.67
  -3  -5   7  146.05    4.53
  -3  -5   8  656.36   16.68
  -3  -5   8  670.00   16.33
  -3  -5   8  673.04   15.70
  -3   5   8  605.94   15.89
  -3  -5   8  721.02   21.94
  -3   5   8  706.31   22.29
  -3   5   8  679.14   15.77
  -3   5   8  666.68   16.00
  -3   5   8  724.92   16.60
  -3  -5   8  692.30   16.32
  -3   5   8  656.43   16.18
  -3  -5   8  741.22   16.07
  -3  -5   9  589.32   13.49
  -3   5   9  550.30   14.56
  -3   5   9  556.62   13.93
  -3  -5   9  558.42   14.09
  -3   5   9  574.09   13.46
  -3   5   9  556.32   13.72
  -3  -5   9  517.32   14.11
  -3  -5   9  574.02   14.11
  -3   5   9  571.56   14.24
  -3  -5   9  564.38   19.61
  -3   5   9  581.94   20.26
  -3  -5   9  557.64   13.29
  -3  -5   9  549.65   14.17
  -3  -5  10   52.08    2.13
  -3   5  10   53.17    2.29
  -3   5  10   48.28    2.33
  -3   5  10   52.93    2.51
  -3  -5  10   50.43    2.62
  -3  -5  10   51.01    2.65
  -3  -5  10   59.37    2.83
  -3   5  10   51.09    2.76
  -3   5  10   46.98    2.66
  -3  -5  10   51.15    5.07
  -3   5  10   57.98    5.51
  -3  -5  11  124.94    4.19
  -3  -5  11  133.87    4.44
  -3  -5  11  127.75    4.42
  -3   5  11  125.87    4.51
  -3   5  11  114.46    4.14
  -3   5  11  122.08    4.06
  -3   5  11  123.52    3.70
  -3   5  12   40.46    2.02
  -3  -5  12   42.39    1.99
  -3   5  12   38.93    1.83
  -3  -5  12   43.02    2.05
  -3  -5  12   44.08    2.07
  -3   5  12   41.10    2.07
  -3  -5  13  200.02    4.91
  -3  -5  13  184.92    4.88
  -3   5  13  201.67    4.89
  -3  -5  13  181.86    4.84
  -3   5  13  197.85    4.95
  -3  -7  -7   12.26    2.95
  -3  -7  -6  243.79   13.38
  -3   7  -5    2.36    1.34
  -3   7  -4   98.46    6.37
  -3  -7  -3  666.68   17.63
  -3   7  -3  738.50   21.04
  -3   7  -2 1368.47   32.08
  -3   7  -2 1430.78   34.54
  -3  -7  -2 1389.99   30.99
  -3   7  -1  442.93   14.47
  -3   7  -1  465.89   13.31
  -3  -7  -1  457.86   11.96
  -3  -7  -1  454.27   12.78
  -3   7  -1  474.43   12.87
  -3   7   0 2092.63   46.51
  -3  -7   0 2028.43   45.10
  -3  -7   0 2006.62   45.77
  -3   7   0 2042.91   45.84
  -3   7   1 1005.93   24.29
  -3  -7   1  977.75   23.59
  -3   7   1  946.45   23.59
  -3  -7   2  622.36   16.77
  -3   7   2  624.87   16.90
  -3  -7   3 1153.68   28.24
  -3   7   3 1129.52   28.35
  -3  -7   4  168.80    4.64
  -3   7   4  178.65    7.43
  -3   7   4  160.48    6.58
  -3  -7   4  171.03    6.59
  -3   7   4  156.49    4.41
  -3  -7   4  161.16    7.05
  -3  -7   4  169.77    4.42
  -3  -7   4  169.94    4.67
  -3   7   4  153.42    4.60
  -3  -7   5  105.67    4.60
  -3  -7   5  111.86    3.51
  -3  -7   5  118.83    5.71
  -3   7   5  111.63    5.79
  -3  -7   5  111.67    3.40
  -3  -7   5  119.86    6.27
  -3   7   5  104.48    6.01
  -3   7   5  107.98    3.46
  -3  -7   6  308.82   11.02
  -3   7   6  300.00   11.24
  -3   7   6  300.33    7.72
  -3  -7   6  281.08    7.51
  -3  -7   6  287.18    8.07
  -3  -7   6  295.31    7.61
  -3  -7   6  303.91    7.93
  -3  -7   7   72.61    2.75
  -3  -7   7   68.17    3.11
  -3  -7   7   67.54    2.73
  -3   7   7   70.85    2.91
  -3   7   7   69.30    2.91
  -3  -7   7   65.94    3.19
  -3  -7   7   65.53    2.41
  -3  -7   7   68.83    3.28
  -3   7   7   68.26    2.77
  -3   7   7   64.61    2.47
  -3  -7   7   73.08    2.71
  -3   7   7   63.92    2.91
  -3  -7   7   67.03    2.93
  -3  -7   7   65.93    4.89
  -3   7   7   75.67    5.36
  -3   7   8  372.37    9.85
  -3  -7   8  364.46    9.01
  -3   7   8  392.03   14.79
  -3  -7   8  379.69   14.10
  -3  -7   8  366.99    9.40
  -3  -7   8  347.62   10.04
  -3  -7   8  360.10    9.88
  -3  -7   8  364.84   10.42
  -3  -7   8  361.41    9.87
  -3   7   8  366.12    9.61
  -3   7   8  380.54    9.20
  -3   7   8  377.53    9.84
  -3  -7   8  393.07    9.74
  -3  -7   9  240.46    6.35
  -3   7   9  257.78   11.79
  -3  -7   9  261.91   11.57
  -3   7   9  246.88    7.07
  -3   7   9  246.22    6.56
  -3  -7   9  239.18    7.48
  -3   7   9  253.56    7.32
  -3  -7   9  250.45    7.14
  -3   7   9  259.54    7.36
  -3  -7   9  237.99    7.30
  -3  -7   9  240.79    7.79
  -3   7   9  250.18    6.98
  -3   7   9  240.92    7.93
  -3  -7  10   18.58    2.89
  -3   7  10   17.13    2.93
  -3   7  10   16.06    1.46
  -3  -7  10   16.30    1.42
  -3   7  10   15.51    1.35
  -3   7  10   15.01    1.35
  -3   7  10   17.79    1.18
  -3   7  10   15.76    1.62
  -3   7  10   16.88    1.38
  -3  -7  10   16.85    1.53
  -3  -7  10   16.55    1.55
  -3   7  11    0.74    0.63
  -3   7  11    0.83    0.54
  -3   7  11    1.13    0.62
  -3  -7  11    1.67    0.69
  -3   7  11    1.22    0.61
  -3  -7  11    1.44    0.56
  -3  -7  11    0.75    0.65
  -3  -7  12   41.54    1.78
  -3  -7  12   43.95    2.10
  -3   7  12   42.03    2.12
  -3  -7  12   43.39    1.87
  -3   7  12   43.24    1.93
  -3   7  12   41.95    1.88
  -3   7  12   45.46    1.86
  -3  -7  12   38.67    1.86
  -3   7  13   15.61    0.83
  -3  -7  13   15.26    0.89
  -3   7  13   13.16    0.72
  -3  -9  -3  115.52    5.74
  -3   9  -3  132.98    6.00
  -3  -9  -3  118.02    4.77
  -3   9  -2  120.48    5.61
  -3  -9  -2  109.87    5.04
  -3   9  -2  114.45    5.10
  -3  -9  -2  100.96    4.14
  -3   9  -1   24.62    2.31
  -3  -9  -1   19.56    1.58
  -3  -9  -1   23.74    2.09
  -3   9  -1   22.03    2.02
  -3   9   0  212.83    7.58
  -3  -9   0  204.79    6.95
  -3   9   0  207.38    7.04
  -3   9   1   92.45    4.61
  -3   9   1   87.70    4.35
  -3  -9   1   89.62    4.15
  -3   9   1   95.18    4.34
  -3  -9   1   88.83    4.24
  -3  -9   2 1251.01   29.52
  -3   9   2 1204.82   29.72
  -3  -9   3  842.99   21.57
  -3   9   3  817.25   21.63
  -3  -9   4  391.80   12.28
  -3   9   4  372.81   12.21
  -3  -9   4  366.23    9.26
  -3  -9   5  139.88    6.34
  -3  -9   5  143.51    4.41
  -3   9   5  141.06    6.50
  -3  -9   5  154.39    6.47
  -3   9   5  144.70    4.16
  -3   9   5  144.70    7.14
  -3  -9   5  141.89    4.06
  -3   9   6 1236.80   31.16
  -3  -9   6 1254.09   30.58
  -3   9   6 1151.43   26.50
  -3  -9   6 1216.29   27.56
  -3   9   6 1150.37   25.97
  -3  -9   6 1204.61   26.66
  -3  -9   6 1211.25   27.16
  -3   9   6 1189.85   26.34
  -3  -9   6 1185.31   26.26
  -3   9   6 1198.22   26.42
  -3  -9   6 1208.69   27.68
  -3  -9   7   89.00    4.00
  -3   9   7   91.45    3.40
  -3   9   7   86.95    2.91
  -3  -9   7   91.14    4.07
  -3   9   7   84.72    3.16
  -3  -9   7   91.89    3.21
  -3   9   7   90.07    3.31
  -3  -9   7   85.89    3.63
  -3  -9   7   87.48    3.32
  -3  -9   7   90.82    5.58
  -3   9   7   89.05    5.89
  -3   9   7   92.53    3.54
  -3  -9   8  276.00    8.73
  -3   9   8  296.05    7.68
  -3   9   8  266.99   11.66
  -3  -9   8  289.08   11.60
  -3   9   8  281.47    7.78
  -3  -9   8  284.69    7.63
  -3  -9   8  265.95    7.99
  -3   9   8  281.89    7.80
  -3   9   8  276.69    7.14
  -3  -9   8  286.85    8.84
  -3  -9   8  283.63    8.28
  -3  -9   8  288.27    7.75
  -3  -9   9  287.29    8.34
  -3  -9   9  274.47    7.67
  -3  -9   9  290.95    7.76
  -3   9   9  284.53    7.90
  -3   9   9  285.80    7.90
  -3  -9   9  271.54    8.09
  -3   9   9  296.01    7.78
  -3  -9   9  284.50    8.91
  -3  -9   9  285.28   11.84
  -3   9   9  265.73   11.93
  -3   9  10   19.00    1.45
  -3  -9  10   16.90    1.32
  -3   9  10   20.28    1.51
  -3   9  10   16.46    1.45
  -3   9  10   17.48    1.76
  -3   9  10   19.14    1.43
  -3  -9  10   17.50    1.50
  -3  -9  10   19.74    1.75
  -3  -9  11    5.92    0.96
  -3   9  11    4.49    0.76
  -3   9  11    6.03    0.82
  -3  -9  11    5.86    0.85
  -3   9  11    5.83    0.89
  -3  -9  11    5.31    0.73
  -3   9  12  264.96    6.38
  -3   9  12  239.25    6.10
  -3   9  12  230.66    6.81
  -3  -9  12  253.62    6.36
  -3   9  12  265.38    6.52
  -3  -9  12  255.75    6.78
  -3  -9  13   24.66    1.06
  -3 -11  -5   15.59    2.31
  -3 -11  -4   37.23    3.22
  -3 -11  -3  494.93   14.87
  -3  11  -3  518.00   15.12
  -3 -11  -2   52.95    3.35
  -3  11  -2   52.82    3.36
  -3  11  -2   56.54    3.83
  -3  11  -1  310.77   10.04
  -3 -11  -1  279.54    8.96
  -3  11  -1  292.96    9.15
  -3  11   0   14.21    1.81
  -3  11   0   11.22    1.59
  -3 -11   0   12.98    1.52
  -3  11   0   14.05    1.62
  -3  11   1   77.35    4.28
  -3  11   1   70.11    3.88
  -3  11   2  134.47    5.68
  -3 -11   3  519.65   14.56
  -3  11   3  520.21   14.79
  -3 -11   4  536.26   12.98
  -3  11   4  538.16   15.75
  -3  11   5    7.15    0.82
  -3  11   5    6.84    0.85
  -3 -11   5    5.52    1.54
  -3 -11   5    5.79    0.89
  -3 -11   5    6.60    0.89
  -3 -11   6  692.33   16.63
  -3 -11   6  710.02   16.38
  -3  11   6  659.03   19.37
  -3  11   6  661.03   15.69
  -3  11   6  669.02   16.11
  -3 -11   6  712.35   17.51
  -3 -11   6  673.54   17.47
  -3  11   6  718.36   16.03
  -3  11   7  661.52   16.21
  -3 -11   7  703.05   17.15
  -3 -11   7  735.66   16.89
  -3 -11   7  730.07   18.09
  -3  11   7  678.69   20.39
  -3 -11   7  713.54   18.13
  -3  11   7  719.25   16.47
  -3 -11   8  241.03    7.23
  -3 -11   8  247.29    6.94
  -3  11   8  234.42    6.55
  -3 -11   8  228.88    6.37
  -3 -11   8  249.13    8.12
  -3  11   8  244.85    6.69
  -3 -11   8  236.82    7.99
  -3 -11   8  221.29    7.03
  -3  11   8  225.73   10.02
  -3 -11   9  272.89    7.32
  -3  11   9  265.04    7.44
  -3  11   9  288.44    7.64
  -3 -11   9  264.22    7.84
  -3 -11   9  289.76    9.04
  -3 -11   9  283.80    7.75
  -3  11   9  295.52    7.87
  -3  11   9  296.13    8.22
  -3  11  10   54.38    2.62
  -3  11  10   54.49    2.47
  -3  11  10   53.43    2.38
  -3  11  10   50.07    3.07
  -3  11  11  184.43    4.91
  -3 -11  11  171.34    5.31
  -3  11  11  176.79    5.08
  -3 -11  12   26.86    1.42
  -3  11  12   26.53    1.29
  -3 -11  12   21.18    1.14
  -3  11  12   21.69    1.42
  -3  13  -5  306.38   11.91
  -3  13  -4  120.73    6.63
  -3  13  -3   42.03    3.63
  -3  13  -2   23.94    2.56
  -3  13  -1  232.25    7.47
  -3  13  -1  241.45    8.83
  -3  13   0  144.96    6.35
  -3  13   1  116.69    4.41
  -3  13   2  116.72    4.34
  -3  13   3  213.27    6.73
  -3  13   3  246.75    6.64
  -3  13   4  125.05    3.96
  -3  13   4  129.36    4.30
  -3  13   5  220.41    6.52
  -3  13   5  219.68    6.25
  -3 -13   5  200.13   10.08
  -3 -13   5  207.56    6.35
  -3 -13   5  219.73    6.48
  -3  13   6   88.98    3.65
  -3 -13   6   91.83    4.35
  -3 -13   6   89.84    3.53
  -3 -13   6   87.06    3.53
  -3  13   6   87.16    3.22
  -3 -13   7  536.65   14.73
  -3  13   7  553.74   13.26
  -3  13   7  544.41   13.03
  -3 -13   7  537.55   13.55
  -3 -13   7  546.18   13.44
  -3 -13   8  196.62    6.12
  -3 -13   8  197.92    6.02
  -3  13   8  195.00    6.25
  -3  13   8  197.65    5.89
  -3  13   8  193.73    5.69
  -3 -13   8  196.45    7.13
  -3 -13   8  180.79    5.71
  -3 -13   8  171.48    6.84
  -3  13   9  103.07    4.00
  -3 -13   9   92.28    4.51
  -3  13   9  104.44    3.64
  -3  13   9  105.62    3.96
  -3  13  10  383.42    9.84
  -3  13  10  394.91    9.78
  -3  13  10  379.25    9.45
  -3 -13  11   31.61    1.84
  -3  13  11   35.34    1.71
  -3 -13  12   23.88    1.01
  -3  13  12   26.28    1.15
  -3  15  -1  114.14    4.86
  -3  15   1  123.01    4.99
  -3  15   1  133.00    4.34
  -3 -15   2  110.89    4.18
  -3  15   2  101.45    3.69
  -3  15   2  102.11    4.25
  -3  15   3   18.05    1.42
  -3  15   3   15.74    1.53
  -3  15   3   17.89    1.22
  -3  15   4  185.85    5.75
  -3 -15   4  174.39    5.49
  -3  15   4  170.41    5.88
  -3  15   4  187.19    5.32
  -3  15   5   28.07    1.94
  -3 -15   5   29.04    1.83
  -3  15   5   26.07    1.88
  -3  15   5   30.11    1.78
  -3  15   6  167.03    5.49
  -3 -15   6  147.91    6.20
  -3  15   6  163.24    5.13
  -3 -15   6  155.43    5.30
  -3 -15   6  154.27    5.14
  -3 -15   7   70.91    4.00
  -3  15   7   75.61    3.42
  -3  15   7   80.12    3.28
  -3 -15   7   74.92    3.22
  -3 -15   7   76.60    3.33
  -3 -15   8  208.17    7.64
  -3  15   8  226.35    6.58
  -3  15   9  186.28    5.88
  -3  15   9  192.83    5.72
  -3  15  10   43.99    2.69
  -3  15  10   49.47    2.28
  -3  15  10   51.03    2.20
  -3  15  11  328.58    8.12
  -3 -15  11  326.93    8.33
  -3  15  11  349.72    8.12
  -3 -15  12   80.49    2.07
  -3  15  12   71.49    2.16
  -3 -17  -1  367.01    9.51
  -3  17  -1  370.21   10.94
  -3 -17   0  211.36    6.32
  -3 -17   1  104.13    4.01
  -3  17   1   95.34    4.43
  -3  17   2  817.72   21.20
  -3  17   2  847.75   20.13
  -3  17   3   56.21    3.10
  -3  17   3   58.28    2.72
  -3  17   4  494.27   12.20
  -3  17   4  474.92   11.50
  -3  17   5   52.27    2.68
  -3  17   5   51.46    2.36
  -3  17   5   45.20    2.66
  -3 -17   6   74.25    3.94
  -3  17   6   76.33    3.39
  -3 -17   6   68.91    3.94
  -3  17   6   73.55    3.00
  -3  17   6   64.11    3.05
  -3 -17   6   77.09    3.04
  -3  17   7   19.66    1.48
  -3  17   7   18.31    1.63
  -3 -17   7   19.79    2.06
  -3 -17   7   17.68    1.92
  -3  17   8   67.58    3.07
  -3 -17   8   67.20    3.60
  -3  17   8   72.36    2.88
  -3 -17   8   63.91    3.47
  -3  17   9    3.84    0.75
  -3  17  10  211.36    6.51
  -3  17  10  224.98    6.00
  -3  17  10  226.27    5.80
  -3  17  11   13.72    0.81
  -3  17  11   14.78    0.80
  -3 -17  11   14.55    0.86
  -3  17  11   12.91    0.88
  -3 -19  -1   54.97    2.66
  -3  19  -1   64.01    3.59
  -3 -19   0  598.52   14.84
  -3 -19   1  369.46   10.10
  -3  19   1  357.01   10.83
  -3 -19   2   65.42    3.29
  -3  19   2   63.20    2.75
  -3  19   2   62.76    3.49
  -3  19   3  151.04    5.00
  -3  19   3  154.27    5.80
  -3  19   4   17.77    1.52
  -3  19   4   16.62    1.67
  -3  19   5  504.75   12.25
  -3  19   5  525.30   13.02
  -3  19   5  504.01   13.24
  -3  19   6   74.75    2.89
  -3 -19   6   79.87    3.91
  -3  19   6   79.52    3.37
  -3 -19   6   74.43    3.90
  -3  19   7   26.73    1.57
  -3  19   7   31.11    1.95
  -3 -19   7   27.10    2.19
  -3 -19   7   27.47    2.19
  -3  19   8   30.82    1.83
  -3  19   8   28.75    1.57
  -3 -19   8   29.26    2.07
  -3 -19   8   29.78    2.13
  -3  19   9   86.45    3.04
  -3 -19   9   87.87    3.37
  -3  19   9   80.75    2.72
  -3  19  10   22.73    1.31
  -3  19  10   25.25    1.11
  -3 -19  10   26.44    1.36
  -3 -21   0    9.45    1.18
  -3 -21   1  101.76    4.14
  -3  21   1  104.84    4.79
  -3  21   2   73.93    3.80
  -3  21   3  291.71    7.76
  -3  21   3  269.30    7.94
  -3  21   3  295.79    8.86
  -3  21   4  232.57    7.37
  -3  21   4  230.81    6.67
  -3  21   5   71.84    3.27
  -3  21   5   73.00    3.04
  -3 -21   5   69.81    3.56
  -3 -21   5   71.55    3.56
  -3 -21   6   51.37    2.90
  -3  21   6   53.06    2.48
  -3 -21   6   53.36    2.93
  -3  21   7   84.60    2.77
  -3 -21   7   87.51    3.66
  -3 -21   7   89.63    3.70
  -3  21   7   91.85    3.30
  -3 -21   8  195.41    5.77
  -3 -21   8  189.81    5.73
  -3  21   8  190.71    5.37
  -3  21   9   99.77    3.20
  -3  21   9  106.24    3.02
  -3  21   9  102.61    3.41
  -3  23   2   20.79    1.91
  -3  23   3   71.25    3.44
  -3  23   4  163.29    5.45
  -3  23   4  152.44    4.84
  -3 -23   5   26.21    1.93
  -3  23   5   28.08    1.55
  -3 -23   5   25.72    1.86
  -3  23   5   26.87    1.72
  -3  23   6  164.55    4.70
  -3 -23   6  154.83    5.13
  -3  23   6  162.76    5.02
  -3 -23   6  171.56    5.36
  -3  23   7   35.83    1.63
  -3  23   7   37.40    1.87
  -3 -23   7   37.61    1.93
  -3  23   8  147.78    4.00
  -3  23   8  148.07    4.23
  -3  25   2   64.96    3.06
  -3  25   3    4.12    0.84
  -3 -25   4   48.69    2.44
  -3 -25   5    4.56    0.77
  -3  25   6  122.03    3.44
  -3 -25   6  141.25    4.03
  -3 -25   7   15.95    0.92
  -3 -27   2   28.41    1.53
  -3 -27   3  313.26    7.87
  -3 -27   4   29.94    1.43
  -3 -27   5   12.43    0.78
  -2   0  -7    0.19    0.96
  -2   0  -6  214.73   10.11
  -2   0  -5    0.17    0.99
  -2   0  -4   48.02    4.00
  -2   0  -3    2.96    1.25
  -2   0   0 1455.30   32.57
  -2   0   1    3.03    1.00
  -2   0   1   -0.05    0.57
  -2   0   2 7765.46  169.11
  -2   0   2 8083.94  167.86
  -2   0   3    0.21    0.58
  -2   0   3    0.33    0.73
  -2   0   4    1.87    0.98
  -2   0   4    1.84    0.99
  -2   0   5    4.83    0.66
  -2   0   5    5.77    1.48
  -2   0   5    1.22    1.06
  -2   0   5    2.96    1.36
  -2   0   6  685.62   20.67
  -2   0   6  683.84   20.51
  -2   0   6  666.97   15.80
  -2   0   7    0.41    1.10
  -2   0   7    1.46    0.67
  -2   0   8  908.45   20.70
  -2   0   8  918.17   21.42
  -2   0   8  907.30   21.27
  -2   0   8  955.19   20.94
  -2   0   8  880.56   20.93
  -2   0   8  930.50   28.13
  -2   0   9    0.98    0.82
  -2   0   9    0.27    1.40
  -2   0   9    0.25    0.55
  -2   0   9    0.88    0.58
  -2   0  10  104.77    4.46
  -2   0  10  107.02    8.18
  -2   0  10  103.35    3.54
  -2   0  10  103.93    3.74
  -2   0  11    0.19    0.53
  -2   0  11    0.19    0.66
  -2   0  12   78.98    2.55
  -2   0  12   80.38    3.33
  -2   0  13    0.10    0.37
  -2   2  -7  290.18   11.82
  -2  -2  -7  281.78   12.48
  -2   2  -6  163.53    8.45
  -2  -2  -6  167.37    9.07
  -2  -2  -5   79.74    5.82
  -2   2  -5   80.52    5.42
  -2   2  -4  152.17    7.25
  -2   2  -3  451.81   13.88
  -2   2  -2 2120.24   48.59
  -2   2  -1 4574.89   99.19
  -2   2   0 9733.75  204.34
  -2  -2   0 9999.00  204.02
  -2   2   1 1706.78   38.13
  -2  -2   1 1776.98   37.82
  -2   2   1 1732.80   38.07
  -2   2   1 1640.55   38.04
  -2   2   2  125.49    4.68
  -2  -2   2  131.85    4.76
  -2  -2   3  145.29    5.28
  -2  -2   3  153.04    5.72
  -2  -2   4 1137.66   25.01
  -2  -2   4 1137.62   27.67
  -2  -2   4 1095.31   27.91
  -2   2   5 1887.83   40.87
  -2  -2   5 1931.70   40.84
  -2  -2   5 1915.66   45.32
  -2  -2   5 2012.77   45.12
  -2  -2   5 1966.88   45.37
  -2   2   6  448.58   11.33
  -2  -2   6  470.83   11.34
  -2  -2   6  461.30   15.30
  -2  -2   6  468.55   15.58
  -2  -2   7  232.60    6.77
  -2  -2   7  238.38   10.97
  -2  -2   7  237.14   10.82
  -2   2   7  235.00    6.75
  -2  -2   7  226.78    6.65
  -2  -2   8  254.41    7.33
  -2   2   8  267.77    7.56
  -2  -2   8  259.98    7.44
  -2  -2   8  240.91    6.83
  -2  -2   8  259.80   12.07
  -2   2   8  237.84    6.76
  -2  -2   8  255.26    7.15
  -2   2   8  237.33    7.01
  -2  -2   8  234.20    6.59
  -2  -2   8  260.75    7.53
  -2   2   8  251.54    7.32
  -2  -2   8  263.80    6.96
  -2  -2   9  256.92   12.64
  -2   2   9  230.64    6.93
  -2  -2   9  233.57    6.49
  -2   2   9  231.02    6.56
  -2  -2   9  243.22    6.89
  -2  -2   9  240.26    6.78
  -2  -2   9  257.21    7.58
  -2   2   9  232.73    6.88
  -2  -2   9  239.26    7.22
  -2  -2  10  150.94    4.69
  -2   2  10  152.90    4.79
  -2  -2  10  152.04    4.77
  -2   2  10  154.15    5.11
  -2  -2  10  158.38    5.33
  -2  -2  10  164.74    5.71
  -2  -2  10  166.19   10.13
  -2   2  10  150.92    9.73
  -2  -2  10  147.43    4.56
  -2   2  10  148.77    5.03
  -2   2  11  131.49    4.10
  -2   2  11  137.70    4.48
  -2   2  11  148.96    4.67
  -2   2  11  137.76    4.51
  -2  -2  11  143.42    5.10
  -2   2  11  139.46    4.53
  -2  -2  12   18.98    1.48
  -2  -2  12   19.54    1.20
  -2   2  12   20.02    1.30
  -2   2  13   12.34    0.82
  -2  -4  -7  355.51   14.92
  -2  -4  -6   48.59    4.89
  -2   4  -6   43.50    4.01
  -2   4  -5  157.92    7.75
  -2   4  -4 1754.63   42.48
  -2   4  -3  931.94   24.26
  -2   4  -2  306.71   10.03
  -2   4  -1 1437.74   33.78
  -2   4   0 1748.14   37.69
  -2  -4   0 1618.63   36.80
  -2  -4   0 1693.33   37.42
  -2   4   0 1741.87   37.39
  -2   4   1 2407.34   54.40
  -2   4   1 2466.40   54.21
  -2  -4   1 2490.23   53.92
  -2   4   1 2528.36   54.00
  -2   4   2  142.49    5.07
  -2  -4   2  150.42    5.08
  -2  -4   2  154.58    5.47
  -2   4   2  146.76    5.41
  -2  -4   3 1167.51   27.64
  -2   4   3 1176.26   27.80
  -2  -4   3 1200.03   27.17
  -2  -4   3 1197.24   28.30
  -2   4   3 1164.45   28.27
  -2  -4   4  438.13   11.33
  -2  -4   4  443.33   12.60
  -2   4   4  428.87   12.68
  -2  -4   4  408.09   11.40
  -2  -4   4  436.89   13.01
  -2   4   4  431.50   13.02
  -2  -4   5  457.60   12.05
  -2  -4   5  473.06   14.22
  -2   4   5  481.16   14.48
  -2  -4   5  455.92   12.94
  -2  -4   5  455.87   10.85
  -2   4   5  453.91   10.94
  -2  -4   6  253.19    8.02
  -2   4   6  281.50    7.39
  -2  -4   6  282.16    7.27
  -2   4   6  286.14   11.05
  -2  -4   6  288.13   10.85
  -2  -4   6  262.87    6.78
  -2   4   7  184.92    5.54
  -2  -4   7  186.09    6.00
  -2   4   7  209.26    5.97
  -2  -4   7  194.49    5.78
  -2  -4   7  194.59    6.22
  -2   4   7  195.50    5.95
  -2  -4   7  198.95    5.86
  -2   4   7  190.02    5.70
  -2  -4   7  188.17    5.27
  -2  -4   7  198.22    9.42
  -2   4   7  200.91    9.72
  -2  -4   8  118.63    4.52
  -2   4   8  125.98    4.59
  -2  -4   8  128.55    4.52
  -2  -4   8  114.16    4.29
  -2  -4   8  110.32    3.73
  -2  -4   8  124.73    3.94
  -2  -4   8  123.49    7.82
  -2   4   8  136.09    8.39
  -2   4   8  126.32    4.01
  -2   4   8  118.69    4.28
  -2   4   8  118.04    4.16
  -2   4   8  122.07    4.54
  -2  -4   8  126.71    4.44
  -2  -4   9  151.06    5.26
  -2   4   9  148.69    4.90
  -2  -4   9  154.61    9.28
  -2   4   9  152.91    9.40
  -2   4   9  152.43    4.60
  -2   4   9  146.73    5.00
  -2  -4   9  135.99    4.36
  -2   4   9  135.89    4.95
  -2   4   9  148.02    5.30
  -2  -4   9  148.91    5.22
  -2  -4   9  141.09    4.89
  -2   4  10  206.42    6.48
  -2  -4  10  214.21    6.27
  -2  -4  10  225.46    6.89
  -2   4  10  210.29    6.87
  -2   4  10  221.27    6.42
  -2  -4  10  213.80    6.76
  -2  -4  10  219.14   11.41
  -2   4  10  208.10   11.40
  -2   4  10  208.12    5.85
  -2   4  10  210.62    6.37
  -2   4  11   66.35    2.81
  -2   4  11   68.17    2.82
  -2  -4  11   69.89    3.10
  -2  -4  11   64.02    2.52
  -2   4  11   71.57    2.98
  -2   4  11   70.98    3.22
  -2  -4  11   70.06    3.15
  -2   4  12  111.49    3.85
  -2  -4  12  109.13    3.76
  -2   4  12  109.08    3.45
  -2  -4  12  108.49    3.70
  -2  -4  12  108.43    3.51
  -2  -4  13   42.47    1.62
  -2   4  13   41.51    1.48
  -2  -6  -7  237.85   12.20
  -2   6  -6    2.81    1.22
  -2   6  -5  668.71   20.01
  -2   6  -4  105.70    5.78
  -2   6  -3  182.39    7.57
  -2   6  -2   53.87    3.58
  -2  -6  -1  129.79    4.07
  -2   6  -1  148.18    5.99
  -2  -6   0  237.53    6.43
  -2  -6   0  242.06    6.89
  -2   6   0  251.58    6.94
  -2   6   0  258.10    7.32
  -2   6   1  467.57   11.71
  -2  -6   1  429.71   11.35
  -2   6   1  441.59   11.47
  -2  -6   1  441.17   11.19
  -2   6   1  417.41   11.13
  -2  -6   2 2768.63   63.37
  -2  -6   2 2919.45   62.77
  -2   6   2 2878.22   62.86
  -2  -6   3  354.88   10.68
  -2   6   3  376.44   10.86
  -2   6   3  344.11   10.15
  -2  -6   3  381.64   10.33
  -2  -6   3  352.96   10.52
  -2   6   4   22.69    2.18
  -2  -6   4   27.68    2.30
  -2  -6   4   25.63    2.49
  -2   6   4   20.49    2.28
  -2  -6   4   24.78    1.23
  -2  -6   4   26.27    2.23
  -2  -6   4   27.70    2.21
  -2  -6   5  180.26    7.29
  -2   6   5  187.50    7.67
  -2   6   5  176.89    4.93
  -2  -6   5  174.49    4.80
  -2  -6   5  162.68    6.78
  -2  -6   5  172.35    4.76
  -2  -6   5  187.90    6.66
  -2   6   6   23.85    2.89
  -2  -6   6   19.46    2.51
  -2  -6   6   19.25    1.95
  -2  -6   6   19.80    1.31
  -2   6   6   18.71    1.34
  -2  -6   6   20.46    1.23
  -2  -6   6   16.98    2.23
  -2  -6   7 1255.56   28.65
  -2   6   7 1350.35   34.29
  -2  -6   7 1243.94   33.20
  -2  -6   7 1238.62   27.55
  -2  -6   7 1163.99   27.99
  -2   6   7 1242.72   27.98
  -2  -6   7 1224.58   28.53
  -2   6   7 1203.64   27.57
  -2  -6   7 1240.61   28.26
  -2   6   7 1305.67   28.12
  -2  -6   7 1278.69   27.91
  -2   6   8  137.81    4.74
  -2  -6   8  136.73    4.60
  -2   6   8  136.85    4.64
  -2  -6   8  129.77    7.87
  -2   6   8  125.12    7.97
  -2  -6   8  129.17    4.17
  -2  -6   8  121.47    4.57
  -2   6   8  117.10    4.12
  -2   6   8  126.48    3.93
  -2  -6   8  129.66    4.96
  -2   6   8  136.53    4.39
  -2  -6   8  133.51    4.88
  -2   6   9  386.06   10.16
  -2  -6   9  380.63   15.17
  -2   6   9  384.34   15.60
  -2  -6   9  377.58   10.48
  -2  -6   9  385.86   10.52
  -2   6   9  391.77    9.85
  -2   6   9  366.07    9.86
  -2  -6   9  342.42    9.38
  -2   6   9  381.30   10.29
  -2  -6   9  394.75   10.21
  -2   6   9  353.74   10.26
  -2   6  10    2.04    0.76
  -2  -6  10    3.31    0.84
  -2  -6  10    2.88    0.80
  -2   6  10    2.10    1.62
  -2  -6  10    1.98    1.40
  -2   6  10    2.80    0.80
  -2   6  10    3.01    0.78
  -2  -6  10    3.23    0.94
  -2   6  10    2.19    0.73
  -2  -6  11  147.55    4.57
  -2   6  11  157.87    5.02
  -2  -6  11  159.38    5.23
  -2   6  11  157.14    4.76
  -2   6  11  149.66    5.02
  -2  -6  11  157.30    5.03
  -2   6  11  157.13    4.85
  -2   6  12  128.97    3.70
  -2  -6  12  122.87    3.99
  -2  -6  12  124.32    3.86
  -2   6  12  114.63    3.85
  -2   6  12  125.21    3.73
  -2  -6  13   45.90    1.64
  -2  -6  13   42.80    1.45
  -2   6  13   41.04    1.49
  -2   6  13   48.88    1.54
  -2   8  -4  144.93    7.18
  -2   8  -3  929.61   24.77
  -2  -8  -2  877.81   20.04
  -2  -8  -1   56.89    2.66
  -2   8  -1   55.64    2.62
  -2  -8  -1   53.04    2.11
  -2  -8   0  112.12    3.95
  -2   8   0  116.18    4.02
  -2   8   0  120.72    4.43
  -2  -8   1  211.42    6.45
  -2   8   1  199.27    6.47
  -2  -8   2  356.10    9.85
  -2   8   2  338.68    9.82
  -2  -8   2  349.79   11.20
  -2  -8   3  100.53    5.00
  -2   8   3   93.96    4.07
  -2  -8   3  104.62    4.17
  -2  -8   3   99.90    4.55
  -2   8   3  101.99    4.58
  -2  -8   3   98.89    3.06
  -2  -8   4 1247.44   29.99
  -2   8   4 1217.28   29.42
  -2  -8   4 1237.65   29.16
  -2   8   4 1222.50   30.01
  -2  -8   4 1210.31   26.75
  -2  -8   5  337.64   10.73
  -2   8   5  330.92   10.95
  -2  -8   5  317.38   10.48
  -2   8   5  311.17    7.88
  -2  -8   5  308.95    7.74
  -2  -8   5  325.82    8.00
  -2  -8   5  319.48   11.18
  -2  -8   6 3140.61   67.67
  -2  -8   6 3210.89   71.14
  -2   8   6 2986.94   71.32
  -2  -8   6 3137.87   66.58
  -2   8   6 3013.44   66.68
  -2  -8   6 3157.61   70.24
  -2   8   6 3130.82   66.49
  -2  -8   6 3143.42   66.73
  -2  -8   6 3059.34   71.57
  -2   8   6 3137.23   66.94
  -2  -8   7  218.35    7.04
  -2   8   7  209.29    6.20
  -2   8   7  210.87    9.78
  -2  -8   7  220.19    9.57
  -2  -8   7  216.05    6.70
  -2  -8   7  213.03    8.38
  -2   8   7  207.06    6.21
  -2  -8   7  203.96    9.51
  -2  -8   7  213.52    6.12
  -2  -8   7  213.10    6.49
  -2   8   7  213.57    6.00
  -2  -8   7  220.65    7.02
  -2   8   7  221.30    6.33
  -2  -8   7  233.31    6.26
  -2  -8   8  131.15    7.63
  -2   8   8  139.94    8.24
  -2  -8   8  139.60    5.18
  -2   8   8  144.36    4.54
  -2  -8   8  141.14    5.44
  -2   8   8  134.95    4.63
  -2  -8   8  140.42    4.93
  -2  -8   8  140.46    4.55
  -2   8   8  136.24    4.67
  -2   8   8  141.77    4.81
  -2  -8   8  141.70    4.65
  -2   8   9  248.94    6.79
  -2   8   9  225.23   11.10
  -2  -8   9  241.07   10.99
  -2   8   9  231.92    6.90
  -2  -8   9  226.83    6.61
  -2   8   9  234.24    7.07
  -2   8   9  240.53    7.05
  -2  -8   9  224.86    6.79
  -2  -8   9  240.55    7.55
  -2  -8  10  145.71    5.13
  -2   8  10  160.35    5.25
  -2  -8  10  156.10    5.51
  -2   8  10  163.80    4.93
  -2   8  10  153.61    5.01
  -2  -8  10  157.39    5.01
  -2   8  10  145.93    5.00
  -2  -8  11   21.25    1.64
  -2   8  11   23.66    1.46
  -2   8  11   23.91    1.53
  -2  -8  11   23.94    1.48
  -2   8  11   21.54    1.48
  -2  -8  11   21.73    1.45
  -2  -8  12  203.67    5.44
  -2   8  12  219.21    5.49
  -2  -8  12  200.77    5.78
  -2   8  12  219.20    5.72
  -2   8  12  226.28    5.63
  -2   8  13    7.92    0.52
  -2 -10  -2  563.33   14.60
  -2  10  -2  593.77   14.69
  -2 -10  -1  162.61    5.23
  -2  10  -1  169.88    5.32
  -2  10  -1  169.95    5.87
  -2  10   0  115.15    4.40
  -2  10   0  100.10    3.96
  -2 -10   0  101.73    3.75
  -2  10   0  107.87    3.82
  -2 -10   0  106.91    3.81
  -2 -10   1   37.88    2.02
  -2  10   1   35.83    2.12
  -2 -10   2  601.50   14.77
  -2  10   2  564.74   14.79
  -2 -10   2  610.06   13.76
  -2 -10   2  580.91   17.51
  -2  10   3 2159.63   48.80
  -2 -10   3 2198.96   51.08
  -2  10   4  986.92   24.40
  -2 -10   4 1021.45   24.24
  -2 -10   4  990.44   22.41
  -2 -10   4 1029.90   26.40
  -2 -10   5  150.39    4.43
  -2 -10   5  142.89    7.55
  -2 -10   5  151.35    6.96
  -2  10   5  131.09    3.96
  -2  10   5  142.08    6.26
  -2 -10   5  148.93    6.15
  -2  10   6   64.16    2.71
  -2  10   6   60.18    4.25
  -2 -10   6   58.30    4.01
  -2 -10   6   56.74    4.74
  -2 -10   6   63.81    2.63
  -2 -10   6   63.95    2.78
  -2 -10   6   66.02    4.47
  -2  10   6   55.18    2.32
  -2 -10   6   60.72    2.31
  -2  10   6   60.88    2.38
  -2  10   6   60.29    2.71
  -2 -10   6   64.18    3.29
  -2  10   6   58.63    2.56
  -2  10   7  226.38    6.82
  -2  10   7  228.80    6.48
  -2 -10   7  230.17    6.36
  -2  10   7  244.07    6.92
  -2  10   7  223.09    9.82
  -2 -10   7  224.11    9.44
  -2 -10   7  253.90    6.82
  -2 -10   7  230.83   10.79
  -2 -10   7  241.69    7.00
  -2 -10   7  232.65    9.48
  -2  10   7  217.30    6.60
  -2 -10   7  244.98    7.82
  -2  10   7  238.16    6.42
  -2 -10   7  228.53    7.24
  -2 -10   8  158.76    8.00
  -2  10   8  143.34    8.07
  -2 -10   8  164.14    5.13
  -2  10   8  157.51    4.85
  -2 -10   8  163.58    5.79
  -2  10   8  159.21    5.30
  -2  10   8  152.88    5.19
  -2 -10   8  157.20    4.85
  -2  10   8  149.57    4.92
  -2  10   9   82.17    6.06
  -2  10   9  102.69    3.58
  -2 -10   9   96.36    3.50
  -2  10   9   87.91    3.49
  -2 -10   9   96.77    4.25
  -2 -10   9  101.25    3.67
  -2 -10  10   97.37    4.12
  -2  10  10  114.97    3.73
  -2  10  10  113.81    3.90
  -2  10  10  100.50    3.65
  -2 -10  10  101.66    3.55
  -2 -10  11   16.02    1.35
  -2  10  11   13.91    1.07
  -2 -10  11   13.62    1.17
  -2  10  11   15.60    1.18
  -2  10  12   52.35    1.80
  -2  10  12   53.93    1.99
  -2 -12  -3  326.35    9.60
  -2  12  -2  346.29   10.49
  -2  12  -1  355.14   10.29
  -2  12   0  214.10    7.01
  -2 -12   2 1088.94   24.36
  -2 -12   3   45.08    3.99
  -2 -12   3   50.38    2.17
  -2 -12   4    9.06    1.86
  -2  12   5  129.72    5.73
  -2  12   5  141.49    4.43
  -2  12   5  140.27    4.75
  -2 -12   5  135.05    7.27
  -2  12   5  148.72    4.28
  -2 -12   5  155.15    4.70
  -2 -12   5  143.64    4.62
  -2 -12   5  139.04    8.32
  -2  12   5  145.41    4.53
  -2 -12   6  514.16   14.15
  -2  12   6  490.67   15.38
  -2  12   6  533.80   12.93
  -2 -12   6  550.32   14.55
  -2 -12   6  547.97   13.15
  -2 -12   6  505.84   18.58
  -2 -12   6  534.53   13.16
  -2  12   6  521.80   12.56
  -2  12   6  545.77   13.10
  -2  12   6  520.32   13.28
  -2 -12   6  537.45   17.31
  -2 -12   7  470.50   16.09
  -2  12   7  475.93   11.73
  -2 -12   7  462.16   13.35
  -2 -12   7  505.60   13.81
  -2  12   7  490.22   12.18
  -2  12   7  498.06   12.36
  -2 -12   7  516.06   12.36
  -2 -12   7  477.56   18.03
  -2 -12   7  480.70   12.35
  -2  12   7  479.74   12.47
  -2 -12   7  469.34   12.88
  -2 -12   8  390.18    9.93
  -2 -12   8  345.51   10.90
  -2  12   8  389.29    9.49
  -2  12   8  383.18    9.86
  -2  12   8  385.39   10.03
  -2  12   8  344.79    9.24
  -2 -12   8  353.65   10.52
  -2 -12   9  198.66    6.94
  -2 -12   9  190.89    7.18
  -2  12   9  217.27    6.12
  -2  12   9  222.98    6.45
  -2  12   9  228.03    6.61
  -2 -12   9  227.09    6.46
  -2 -12  10  114.86    4.22
  -2  12  10  113.28    3.69
  -2 -12  11   30.79    1.69
  -2  12  11   33.93    1.73
  -2  12  12   32.62    1.57
  -2  12  12   35.37    1.42
  -2  14  -4  186.17    7.86
  -2  14  -3  419.77   11.82
  -2  14  -3  437.20   13.02
  -2  14  -2  115.83    4.67
  -2  14  -1  297.16    8.67
  -2 -14   3  163.32    5.12
  -2  14   3  161.77    5.30
  -2 -14   3  166.24    8.68
  -2 -14   3  177.15    5.89
  -2  14   4  154.21    5.08
  -2 -14   4  168.73    8.64
  -2  14   5  189.72    5.39
  -2 -14   5  185.85    5.48
  -2 -14   5  165.78   10.07
  -2 -14   5  172.26    5.97
  -2 -14   5  185.71    9.18
  -2  14   5  166.35    5.47
  -2  14   5  176.32    5.11
  -2  14   6   32.53    1.89
  -2  14   6   31.05    2.09
  -2  14   6   30.07    1.69
  -2 -14   6   32.85    2.54
  -2 -14   6   32.35    1.99
  -2 -14   6   30.54    4.18
  -2 -14   6   33.00    1.95
  -2 -14   6   27.98    3.44
  -2 -14   7  317.27    8.48
  -2 -14   7  281.80    9.64
  -2  14   7  314.82    8.25
  -2  14   7  295.51    7.81
  -2 -14   7  271.60    8.81
  -2  14   7  306.73    8.33
  -2 -14   7  290.84   12.19
  -2 -14   7  278.46    9.30
  -2 -14   8  208.00    7.05
  -2  14   8  216.42    6.10
  -2  14   8  224.62    6.48
  -2 -14   8  222.62    6.59
  -2 -14   8  206.83    7.51
  -2 -14   9  225.33    7.28
  -2  14   9  256.17    6.91
  -2 -14   9  246.50    6.90
  -2  14   9  234.74    6.51
  -2 -14   9  239.67    7.93
  -2  14  10  107.76    3.87
  -2  14  10  120.67    3.79
  -2  14  11  174.41    4.66
  -2  14  11  175.98    4.62
  -2 -14  12    2.82    0.41
  -2  14  12    2.29    0.39
  -2  16  -2   39.81    2.69
  -2  16  -1  104.95    4.50
  -2  16   0  490.67   13.34
  -2 -16   0  515.38   12.45
  -2  16   1  171.67    6.05
  -2 -16   1  195.81    5.85
  -2  16   2  205.46    5.88
  -2 -16   2  217.28    6.62
  -2  16   3   15.44    1.49
  -2 -16   3   19.08    1.53
  -2 -16   3   21.66    1.88
  -2  16   3   19.06    1.43
  -2  16   4   43.19    2.44
  -2  16   4   42.25    2.04
  -2 -16   4   45.10    2.40
  -2  16   4   46.31    2.39
  -2 -16   4   51.47    4.95
  -2 -16   5  310.92   13.46
  -2  16   5  305.16    8.70
  -2 -16   5  321.36    9.16
  -2 -16   5  308.44   14.76
  -2  16   6  279.75    8.01
  -2 -16   6  291.02   12.73
  -2 -16   6  261.51   13.64
  -2 -16   6  295.59    8.25
  -2 -16   6  298.74    9.33
  -2 -16   7   86.74    3.93
  -2 -16   7   94.53    3.74
  -2  16   7   96.27    3.51
  -2 -16   7   87.59    4.35
  -2 -16   8  448.82   11.49
  -2 -16   8  445.15   12.50
  -2 -16   9   98.68    3.60
  -2  16   9  105.93    3.65
  -2 -16   9   98.22    4.24
  -2  16  10  216.38    5.96
  -2  16  10  215.40    5.81
  -2  16  11    1.75    0.42
  -2 -16  11    1.73    0.36
  -2  16  11    2.02    0.43
  -2  18  -2  271.97    8.77
  -2  18  -1  534.87   14.44
  -2 -18   0  312.70    8.59
  -2  18   0  309.72    9.44
  -2 -18   1   25.71    1.89
  -2  18   2  334.97    9.86
  -2  18   2  332.30    8.87
  -2  18   3   59.67    3.15
  -2 -18   3   63.42    3.42
  -2  18   3   62.22    2.79
  -2  18   4  142.39    4.81
  -2  18   4  131.98    5.01
  -2  18   5  457.73   11.63
  -2 -18   5  433.75   18.36
  -2 -18   5  451.89   11.73
  -2  18   5  434.82   11.71
  -2 -18   5  434.75   11.82
  -2  18   5  441.64   10.97
  -2  18   6   50.37    2.37
  -2  18   6   48.46    2.53
  -2  18   6   50.35    2.65
  -2 -18   6   52.39    3.43
  -2 -18   6   50.51    3.13
  -2 -18   7  106.93    4.62
  -2  18   7  102.16    3.68
  -2 -18   7  105.07    4.02
  -2  18   7  109.33    4.11
  -2 -18   7  100.20    4.84
  -2  18   8  117.92    4.15
  -2 -18   8  114.93    4.59
  -2 -18   8  102.83    4.65
  -2 -18   8  111.69    4.00
  -2  18   8  110.49    3.76
  -2  18   9  179.19    5.07
  -2  18   9  185.14    5.38
  -2 -18  10    6.81    0.78
  -2  18  10    7.18    0.68
  -2  18  11   28.69    1.11
  -2 -20  -2  117.49    4.13
  -2  20  -2  101.71    4.80
  -2 -20  -1  469.13   12.21
  -2  20  -1  495.05   13.50
  -2 -20   0  899.70   21.46
  -2  20   0  914.97   22.49
  -2 -20   1  535.47   13.91
  -2 -20   2  120.05    4.78
  -2  20   2  107.35    4.76
  -2  20   3  203.38    6.08
  -2  20   3  208.15    6.98
  -2  20   4  127.50    4.91
  -2 -20   4  112.02    8.38
  -2  20   4  125.63    4.39
  -2  20   5   84.57    3.67
  -2 -20   5   78.88    3.90
  -2  20   5   80.01    3.36
  -2 -20   6   43.87    2.77
  -2  20   6   44.39    2.38
  -2 -20   6   43.93    2.96
  -2  20   6   41.44    1.93
  -2  20   7    1.73    0.69
  -2 -20   7    2.48    0.96
  -2 -20   7    2.21    0.81
  -2  20   7    1.88    0.55
  -2  20   8    2.04    0.65
  -2 -20   8    2.71    0.90
  -2 -20   8    1.79    0.68
  -2  20   8    2.28    0.53
  -2  20   9   89.47    2.72
  -2  20   9   98.28    3.11
  -2 -20  10   66.71    2.03
  -2  20  10   66.07    2.20
  -2  22  -2   26.55    2.18
  -2 -22  -2   20.99    1.63
  -2  22  -1   60.45    3.43
  -2 -22  -1   59.81    2.92
  -2  22   0  176.38    6.50
  -2 -22   0  172.58    5.88
  -2 -22   1  586.31   15.04
  -2  22   2    2.00    0.94
  -2  22   3   69.11    2.77
  -2  22   3   79.34    3.70
  -2  22   4   72.93    2.93
  -2  22   4   77.00    3.55
  -2  22   5   77.77    3.38
  -2  22   5   77.10    3.02
  -2 -22   5   74.78    3.57
  -2 -22   6  298.31    8.72
  -2  22   6  292.33    7.78
  -2 -22   6  290.58    8.42
  -2 -22   7   62.96    2.97
  -2  22   7   66.67    2.58
  -2 -22   7   65.80    2.87
  -2 -22   8  163.34    4.93
  -2  22   8  159.69    4.48
  -2  22   9  158.01    4.39
  -2  22   9  172.90    4.24
  -2  24  -1   61.33    3.21
  -2 -24  -1   52.76    2.65
  -2  24   0   12.24    1.54
  -2 -24   0    8.71    1.18
  -2  24   2   29.83    2.23
  -2  24   3  114.86    4.51
  -2 -24   4  160.83    5.51
  -2  24   4  168.63    5.52
  -2  24   5    9.77    0.84
  -2 -24   5    8.93    1.20
  -2 -24   5   10.74    1.17
  -2 -24   6  176.76    5.45
  -2  24   6  169.98    4.68
  -2 -24   6  186.66    5.35
  -2  24   7    8.94    0.69
  -2 -24   7    9.39    0.84
  -2 -24   7    8.46    0.91
  -2  24   8   12.53    0.79
  -2  26   0   46.80    2.54
  -2  26   2   12.83    1.32
  -2 -26   3   89.74    3.43
  -2  26   3   98.56    3.67
  -2 -26   4  153.23    4.68
  -2 -26   4  144.88    4.78
  -2 -26   5   26.81    1.41
  -2 -26   5   23.76    1.46
  -2 -26   6  153.44    4.31
  -2 -26   6  158.70    4.10
  -2 -28   0    5.63    0.55
  -2 -28   1   38.19    1.53
  -2 -28   2   52.79    1.84
  -1  -1  -7  380.88   13.51
  -1   1  -6  228.92    9.21
  -1  -1  -6  227.08    9.56
  -1  -1  -5   86.56    5.17
  -1   1  -5   89.39    5.01
  -1   1  -4  880.38   22.65
  -1   1  -3   24.98    2.16
  -1   1  -2 5110.41  109.57
  -1   1  -1 3218.43   69.33
  -1   1   1  750.37   16.28
  -1   1   1  718.04   16.68
  -1  -1   1  748.40   16.79
  -1  -1   1  729.34   16.64
  -1  -1   2  213.21    5.29
  -1  -1   2  197.48    6.05
  -1  -1   2  199.53    5.98
  -1  -1   2  192.99    4.90
  -1  -1   2  204.36    6.08
  -1  -1   3 2037.53   47.26
  -1  -1   3 2147.38   46.44
  -1  -1   3 2166.71   47.63
  -1  -1   3 2090.25   47.33
  -1  -1   4 1004.37   24.37
  -1  -1   4  996.11   25.27
  -1  -1   4 1002.22   25.60
  -1  -1   5  118.86    6.50
  -1  -1   5  121.90    6.38
  -1  -1   5  123.07    3.90
  -1  -1   6  511.37   16.77
  -1  -1   6  476.14   16.89
  -1  -1   6  496.85   12.29
  -1  -1   7   36.16    2.16
  -1   1   7   36.47    2.18
  -1   1   7   37.60    2.06
  -1  -1   7   36.76    2.22
  -1  -1   7   39.74    4.29
  -1  -1   7   38.36    4.40
  -1   1   8  124.61    4.69
  -1  -1   8  113.56    4.10
  -1   1   8  117.92    4.28
  -1   1   8  126.66    4.46
  -1   1   8  115.49    4.24
  -1  -1   8  114.73    4.22
  -1  -1   8  127.37    4.81
  -1  -1   8  127.25    8.48
  -1  -1   8  119.64    8.63
  -1   1   9  202.02    6.80
  -1  -1   9  193.73   11.89
  -1  -1   9  208.85   11.84
  -1   1   9  193.75    6.29
  -1  -1   9  201.01    6.15
  -1   1   9  211.57    6.49
  -1  -1   9  211.91    6.61
  -1  -1   9  201.73    6.27
  -1  -1   9  215.31    7.03
  -1   1  10  161.27    5.51
  -1  -1  10  169.86    5.35
  -1   1  10  174.14    6.16
  -1   1  10  181.76    5.73
  -1  -1  10  180.83    5.81
  -1  -1  10  176.18    6.24
  -1  -1  10  177.94   10.95
  -1  -1  11    8.97    1.14
  -1   1  11   11.35    1.16
  -1   1  11    8.48    1.00
  -1  -1  11    9.13    1.27
  -1   1  12  181.82    5.05
  -1  -1  12  186.30    5.19
  -1  -1  12  177.62    5.54
  -1   1  13   21.73    0.98
  -1  -1  13   22.01    1.02
  -1  -3  -7  171.80    8.92
  -1   3  -6   37.01    3.23
  -1   3  -5  156.07    6.77
  -1   3  -4   85.36    4.39
  -1   3  -3 1546.23   35.74
  -1   3  -2 1687.65   38.04
  -1   3  -1  192.03    5.97
  -1  -3   0  450.40   10.28
  -1   3   0  456.87   10.26
  -1  -3   0  449.74    9.97
  -1  -3   1  490.97   11.09
  -1   3   1  460.86   11.05
  -1   3   1  436.29   11.04
  -1  -3   1  470.25   11.24
  -1   3   1  447.22   10.86
  -1  -3   1  477.62   10.90
  -1  -3   2 4513.90   96.13
  -1  -3   2 4595.32   96.72
  -1   3   2 4342.82   96.59
  -1  -3   2 4656.53   96.61
  -1   3   2 4507.60   96.74
  -1  -3   2 4602.95   96.77
  -1   3   2 4479.68   96.71
  -1  -3   3 2238.80   51.07
  -1   3   3 2230.05   51.03
  -1  -3   3 2324.98   50.72
  -1  -3   3 2357.08   51.36
  -1   3   3 2258.06   51.22
  -1   3   3 2404.12   51.53
  -1  -3   3 2333.44   51.06
  -1  -3   3 2251.35   49.81
  -1  -3   4 2126.62   48.94
  -1   3   4 2199.91   49.32
  -1  -3   4 2123.83   49.31
  -1   3   4 2148.93   49.45
  -1  -3   4 2092.54   48.48
  -1   3   5 2142.87   46.25
  -1  -3   5 2120.62   46.15
  -1  -3   5 2088.21   50.26
  -1  -3   5 2168.42   50.81
  -1   3   5 2189.76   50.73
  -1   3   5 2217.07   51.18
  -1  -3   5 2085.02   49.72
  -1   3   6  382.89   10.02
  -1  -3   6  392.55    9.96
  -1  -3   6  392.99   14.38
  -1   3   6  400.75   14.54
  -1  -3   6  398.99   14.01
  -1   3   6  388.38   14.11
  -1   3   7   72.55    5.91
  -1  -3   7   78.90    5.97
  -1  -3   7   71.97    5.88
  -1   3   7   80.13    6.31
  -1   3   7   63.96    2.81
  -1   3   7   70.82    3.11
  -1  -3   7   70.03    3.07
  -1  -3   7   68.95    3.15
  -1   3   7   70.72    2.91
  -1   3   7   66.03    2.89
  -1   3   7   73.97    3.24
  -1  -3   7   72.51    3.15
  -1  -3   7   63.27    3.72
  -1  -3   8    3.72    0.83
  -1   3   8    5.21    1.02
  -1  -3   8    4.19    0.97
  -1   3   8    3.70    0.87
  -1  -3   8    3.10    0.68
  -1  -3   8    3.60    0.95
  -1   3   8    4.06    0.84
  -1   3   8    1.77    1.57
  -1  -3   8    4.11    1.78
  -1   3   8    4.45    1.96
  -1  -3   8    3.65    1.81
  -1   3   8    4.24    0.98
  -1  -3   8    3.76    0.92
  -1   3   9  573.18   14.19
  -1  -3   9  544.32   14.02
  -1   3   9  522.78   13.64
  -1  -3   9  507.20   12.93
  -1   3   9  546.41   14.24
  -1  -3   9  554.14   14.18
  -1   3   9  542.86   13.56
  -1  -3   9  539.24   13.52
  -1  -3   9  552.48   21.16
  -1   3   9  521.31   20.74
  -1  -3   9  547.55   20.74
  -1   3   9  555.49   21.06
  -1   3  10  227.80    7.09
  -1  -3  10  237.94   12.60
  -1   3  10  242.45   12.85
  -1   3  10  241.97    6.99
  -1  -3  10  245.06    7.54
  -1   3  10  241.03    7.52
  -1   3  10  236.26    7.62
  -1  -3  10  238.25    7.55
  -1  -3  11   99.06    3.80
  -1   3  11  100.30    3.52
  -1   3  11   95.16    3.98
  -1  -3  11   97.46    3.95
  -1   3  11  101.75    3.63
  -1   3  11   85.79    3.50
  -1  -3  12   27.60    1.29
  -1   3  12   27.86    1.71
  -1  -3  12   29.01    1.70
  -1  -3  12   29.76    1.63
  -1   3  12   28.49    1.45
  -1   3  13   18.08    0.84
  -1  -3  13   20.23    0.97
  -1   5  -6  488.80   15.01
  -1   5  -5  469.17   14.12
  -1   5  -4  218.23    7.89
  -1   5  -3    1.85    0.76
  -1   5  -2 1191.72   28.01
  -1   5  -1 1085.84   25.39
  -1  -5   0  513.41   11.88
  -1   5   0  516.55   11.87
  -1   5   0  552.02   12.27
  -1  -5   1 2863.46   60.59
  -1   5   1 2799.32   60.59
  -1   5   2 1617.56   35.79
  -1  -5   2 1661.87   35.87
  -1  -5   2 1706.10   35.63
  -1  -5   2 1628.12   36.09
  -1  -5   3 1870.17   41.19
  -1   5   3 1840.61   41.33
  -1  -5   3 1878.74   41.44
  -1   5   3 1756.18   41.35
  -1  -5   3 1791.43   40.79
  -1  -5   4  506.50   14.35
  -1   5   4  498.79   14.39
  -1  -5   4  477.47   13.84
  -1   5   4  499.78   14.21
  -1  -5   4  471.14   13.97
  -1  -5   4  475.87   13.02
  -1  -5   5   56.79    4.06
  -1  -5   5   57.59    2.28
  -1   5   5   56.79    2.35
  -1  -5   5   57.09    4.19
  -1   5   5   57.11    4.21
  -1   5   5   57.39    4.18
  -1  -5   5   55.80    3.97
  -1  -5   5   56.34    3.30
  -1  -5   6   46.67    4.04
  -1  -5   6   46.18    4.01
  -1  -5   6   47.77    4.25
  -1   5   6   42.61    4.16
  -1   5   6   48.06    4.24
  -1   5   6   49.14    2.33
  -1  -5   6   50.60    2.28
  -1  -5   6   43.49    3.09
  -1  -5   7  349.22   11.64
  -1   5   7  380.49    9.65
  -1  -5   7  377.31   10.36
  -1   5   7  380.32    9.97
  -1  -5   7  381.91    9.93
  -1  -5   7  354.24   10.11
  -1   5   7  381.99   14.82
  -1  -5   7  385.93   14.54
  -1  -5   7  407.17   15.39
  -1   5   7  392.73   15.26
  -1   5   7  372.19    9.87
  -1   5   7  377.88   10.10
  -1  -5   7  391.79   10.02
  -1   5   8  157.80    5.03
  -1  -5   8  161.65    9.26
  -1   5   8  161.29    9.49
  -1   5   8  151.02    9.32
  -1  -5   8  168.51    9.74
  -1  -5   8  150.30    5.08
  -1  -5   8  156.39    5.28
  -1   5   8  158.60    5.33
  -1   5   8  160.64    5.50
  -1  -5   8  153.31    5.30
  -1   5   8  138.41    4.65
  -1  -5   8  149.70    5.50
  -1   5   8  153.65    5.21
  -1   5   9  216.77    6.69
  -1  -5   9  205.27    6.54
  -1  -5   9  199.25    6.28
  -1   5   9  207.50    6.50
  -1  -5   9  198.99    6.78
  -1  -5   9  197.41   11.38
  -1   5   9  187.22   11.15
  -1   5   9  191.20   10.97
  -1  -5   9  208.20   11.29
  -1  -5   9  191.65    5.98
  -1   5   9  206.41    6.23
  -1   5   9  203.97    6.71
  -1  -5   9  210.75    6.65
  -1   5  10   66.45    3.28
  -1  -5  10   67.50    3.21
  -1   5  10   67.31    2.92
  -1   5  10   59.80    5.92
  -1  -5  10   69.30    6.17
  -1   5  10   68.15    3.15
  -1   5  11  237.85    6.68
  -1  -5  11  230.37    6.89
  -1   5  11  231.94    6.99
  -1   5  11  246.81    6.54
  -1   5  11  236.84    6.81
  -1  -5  12  116.30    3.71
  -1   5  12  113.65    3.77
  -1   5  12  117.71    3.41
  -1  -5  12  115.81    3.46
  -1   5  12  119.47    3.57
  -1   5  13   45.27    1.36
  -1   7  -4  811.03   21.33
  -1   7  -3  255.07    8.70
  -1  -7  -1  153.22    3.63
  -1   7   0 1062.93   23.72
  -1  -7   0 1074.18   23.77
  -1   7   0 1156.13   24.30
  -1  -7   0 1144.44   26.61
  -1   7   1  316.32    7.91
  -1  -7   1  323.61    7.88
  -1   7   2  197.15    5.86
  -1   7   2  183.19    5.56
  -1  -7   2  197.07    5.54
  -1  -7   2  204.62    6.79
  -1  -7   3 1136.12   27.14
  -1  -7   3 1174.62   26.94
  -1   7   3 1162.98   27.20
  -1  -7   3 1152.31   27.62
  -1  -7   4  494.85   14.83
  -1  -7   4  478.97   13.58
  -1  -7   4  487.57   13.90
  -1  -7   4  487.07   13.61
  -1   7   4  457.51   13.87
  -1   7   4  481.00   13.92
  -1   7   5  447.26   10.98
  -1  -7   5  463.08   10.89
  -1  -7   5  450.09   14.79
  -1  -7   5  443.33   13.40
  -1   7   5  464.33   14.53
  -1  -7   5  474.96   14.20
  -1   7   5  447.35   14.52
  -1  -7   5  476.79   14.57
  -1   7   6  393.32    9.86
  -1  -7   6  380.80    9.66
  -1  -7   6  373.16   13.98
  -1  -7   6  367.20   12.13
  -1   7   6  391.94   13.87
  -1  -7   6  390.47   13.46
  -1  -7   6  392.41   13.84
  -1   7   6  372.19   13.76
  -1  -7   7  785.39   19.18
  -1   7   7  763.60   18.10
  -1   7   7  771.56   24.01
  -1  -7   7  831.18   23.98
  -1  -7   7  823.08   24.42
  -1   7   7  739.15   23.89
  -1  -7   7  769.06   18.49
  -1  -7   7  801.28   19.36
  -1  -7   7  789.44   19.11
  -1   7   7  799.40   18.56
  -1  -7   7  798.55   18.46
  -1  -7   7  771.58   24.17
  -1   7   7  787.72   18.67
  -1  -7   7  832.29   18.61
  -1   7   7  779.39   18.31
  -1  -7   7  736.17   21.24
  -1   7   8  470.12   12.04
  -1  -7   8  473.33   11.97
  -1  -7   8  453.16   11.97
  -1  -7   8  480.54   12.89
  -1   7   8  450.16   11.68
  -1  -7   8  462.69   12.63
  -1   7   8  463.69   12.17
  -1  -7   8  492.46   12.12
  -1   7   8  479.19   11.68
  -1  -7   8  476.36   17.79
  -1   7   8  461.06   17.55
  -1   7   8  425.30   17.18
  -1  -7   8  457.92   17.07
  -1   7   9  119.45    4.03
  -1  -7   9  113.48    4.20
  -1   7   9  111.51    4.23
  -1  -7   9  102.45    4.06
  -1   7   9  107.39    4.27
  -1  -7   9  110.90    4.22
  -1  -7   9  111.75    4.70
  -1  -7   9  108.04    3.91
  -1   7   9  109.44    4.27
  -1   7   9  103.17    7.57
  -1  -7   9  100.46    7.28
  -1   7   9  106.56    3.89
  -1  -7  10  130.46    4.98
  -1   7  10  129.93    4.23
  -1   7  10  124.01    4.38
  -1   7  10  118.22    4.50
  -1  -7  10  124.97    4.49
  -1   7  10  127.57    4.56
  -1  -7  11   20.95    1.68
  -1   7  11   21.02    1.32
  -1   7  11   19.89    1.48
  -1  -7  11   21.15    1.45
  -1   7  11   22.07    1.47
  -1   7  11   21.00    1.52
  -1   7  12   48.89    1.77
  -1   7  12   50.18    1.93
  -1  -7  13   27.16    1.01
  -1  -9  -2 1288.53   27.50
  -1  -9  -1   62.74    2.21
  -1   9  -1   67.91    2.23
  -1  -9   0  405.38   12.02
  -1   9   0  442.79    9.26
  -1  -9   2   29.30    1.31
  -1  -9   2   29.27    2.57
  -1   9   2   26.39    1.40
  -1  -9   3   37.16    2.89
  -1   9   3   29.96    2.06
  -1  -9   3   37.27    2.14
  -1  -9   4 1517.63   37.98
  -1  -9   4 1520.91   36.15
  -1  -9   4 1523.26   34.99
  -1   9   4 1454.41   35.27
  -1   9   5  481.67   11.95
  -1  -9   5  516.77   11.89
  -1  -9   5  534.80   15.47
  -1  -9   5  533.38   15.15
  -1   9   5  503.13   15.40
  -1  -9   5  527.43   15.52
  -1  -9   5  541.14   17.36
  -1  -9   6   73.24    3.38
  -1   9   6   71.25    2.62
  -1  -9   6   75.29    5.09
  -1   9   6   69.62    5.03
  -1  -9   6   72.75    4.83
  -1   9   6   80.73    3.12
  -1  -9   6   71.56    2.96
  -1  -9   6   71.75    5.66
  -1   9   6   76.23    3.00
  -1   9   6   72.07    2.87
  -1  -9   6   72.59    2.77
  -1  -9   6   70.14    4.65
  -1  -9   6   83.49    3.68
  -1  -9   7  245.96    9.91
  -1  -9   7  248.51    7.90
  -1   9   7  242.78    6.70
  -1  -9   7  248.70    6.94
  -1   9   7  247.48    7.01
  -1   9   7  261.24    7.37
  -1  -9   7  268.34    8.16
  -1  -9   7  256.98    7.91
  -1   9   7  249.20    7.16
  -1  -9   7  250.79   12.05
  -1   9   7  256.27    7.16
  -1  -9   7  251.87    6.99
  -1   9   7  242.86   10.92
  -1  -9   7  266.89   11.23
  -1  -9   7  256.12   10.74
  -1   9   8  270.25    7.76
  -1  -9   8  280.00    7.67
  -1  -9   8  282.76    7.73
  -1  -9   8  267.32    7.57
  -1  -9   8  256.38    7.75
  -1  -9   8  287.23    8.85
  -1  -9   8  284.93    8.68
  -1  -9   8  278.13    8.68
  -1   9   8  277.59    7.39
  -1   9   8  237.95   11.60
  -1  -9   8  270.17   11.75
  -1   9   8  276.93    7.97
  -1   9   8  265.84    7.71
  -1   9   9   34.26    4.07
  -1  -9   9   34.55    3.84
  -1   9   9   38.31    2.14
  -1  -9   9   37.97    2.09
  -1  -9   9   41.50    2.78
  -1   9   9   40.25    2.06
  -1   9   9   35.56    2.15
  -1  -9   9   36.35    2.09
  -1  -9  10   97.38    4.19
  -1   9  10  103.98    3.45
  -1  -9  10   93.24    3.45
  -1   9  10   91.15    3.54
  -1  -9  10   93.59    3.52
  -1   9  11   13.95    1.13
  -1   9  11   14.37    1.22
  -1  -9  11   12.21    0.97
  -1  -9  11   14.23    1.38
  -1   9  11   13.84    1.01
  -1  -9  12    9.22    0.86
  -1   9  12    8.91    0.63
  -1   9  12   10.14    0.77
  -1 -11  -2    9.18    0.88
  -1  11  -1 1023.75   23.27
  -1  11   0   11.66    1.03
  -1 -11   0   11.51    1.98
  -1 -11   1 1109.18   24.40
  -1 -11   2  679.76   20.21
  -1 -11   2  753.34   16.73
  -1 -11   3  573.06   16.31
  -1 -11   3  548.26   12.49
  -1  11   4  734.32   18.99
  -1 -11   4  807.52   21.58
  -1 -11   5  237.75    7.34
  -1 -11   5  230.86    8.28
  -1  11   5  222.82    8.58
  -1  11   5  241.97    6.56
  -1  11   5  248.21    6.83
  -1 -11   5  253.24    9.90
  -1 -11   5  245.36   11.58
  -1 -11   5  245.78    6.69
  -1  11   5  239.31    6.65
  -1  11   6   60.26    2.70
  -1 -11   6   55.69    3.94
  -1  11   6   56.27    4.21
  -1 -11   6   61.59    3.23
  -1  11   6   57.78    2.28
  -1  11   6   57.95    2.71
  -1  11   6   54.98    2.33
  -1 -11   6   62.98    4.64
  -1 -11   6   62.50    2.69
  -1 -11   6   59.21    5.54
  -1  11   6   59.98    2.61
  -1 -11   6   58.27    2.62
  -1 -11   6   67.09    3.51
  -1 -11   7  654.08   16.85
  -1  11   7  640.33   15.13
  -1  11   7  679.11   15.99
  -1 -11   7  661.02   16.86
  -1  11   7  596.81   19.66
  -1  11   7  644.72   15.91
  -1  11   7  605.85   15.34
  -1 -11   7  642.35   19.91
  -1 -11   7  675.09   15.88
  -1  11   7  668.44   15.79
  -1 -11   7  653.01   23.15
  -1 -11   7  719.02   17.41
  -1 -11   8   67.52    3.67
  -1  11   8   70.28    3.18
  -1 -11   8   73.47    3.91
  -1 -11   8   66.83    6.43
  -1 -11   8   71.54    3.07
  -1  11   8   69.16    2.72
  -1 -11   8   68.28    3.68
  -1  11   8   68.07    3.04
  -1  11   8   62.32    2.79
  -1 -11   8   67.62    2.74
  -1  11   8   64.05    3.03
  -1  11   8   62.88    5.09
  -1  11   9   40.92    1.99
  -1  11   9   42.27    2.30
  -1 -11   9   42.85    2.23
  -1 -11   9   45.54    2.94
  -1  11   9   38.94    2.19
  -1  11   9   42.33    2.36
  -1 -11  10   64.78    2.88
  -1 -11  10   65.43    3.39
  -1  11  10   74.36    3.04
  -1  11  10   73.32    2.65
  -1  11  10   72.05    2.92
  -1  11  11   44.41    1.73
  -1 -11  11   43.01    2.18
  -1  11  12   42.50    1.59
  -1 -11  12   47.00    1.68
  -1  13  -4  520.53   13.52
  -1 -13   1  186.52    5.25
  -1 -13   1  191.38    8.73
  -1 -13   2 1043.83   23.35
  -1 -13   3  298.24    7.80
  -1 -13   3  307.18   11.67
  -1 -13   4  319.35   12.24
  -1  13   4  316.27    8.14
  -1  13   4  324.54    8.61
  -1 -13   4  328.04    8.49
  -1 -13   5  298.58   13.97
  -1 -13   5  304.62    7.80
  -1  13   5  299.16    7.75
  -1  13   5  289.21    7.35
  -1  13   5  259.10    7.72
  -1 -13   5  280.99    8.69
  -1  13   5  304.25    7.85
  -1 -13   5  297.08    8.88
  -1 -13   5  297.22   11.82
  -1 -13   6  408.59   11.68
  -1  13   6  404.91   10.40
  -1 -13   6  426.06   10.59
  -1 -13   6  385.16   16.99
  -1  13   6  370.28   10.13
  -1  13   6  401.20    9.76
  -1 -13   6  443.55   15.17
  -1 -13   6  383.77   11.34
  -1  13   6  401.36   10.65
  -1  13   6  401.14   10.28
  -1 -13   6  435.34   12.18
  -1  13   7  166.46    5.32
  -1  13   7  152.44    4.60
  -1 -13   7  164.91    8.50
  -1 -13   7  160.37    5.28
  -1 -13   7  140.51    9.86
  -1 -13   7  149.21    5.96
  -1 -13   7  164.26    6.45
  -1  13   7  160.81    5.15
  -1  13   7  158.84    5.39
  -1 -13   7  151.62    6.00
  -1  13   8  136.21    4.23
  -1 -13   8  127.09    5.49
  -1 -13   8  140.73    5.90
  -1  13   8  146.04    4.81
  -1  13   8  140.16    4.83
  -1 -13   8  140.53    4.79
  -1 -13   8  125.80    5.44
  -1  13   8  139.99    4.90
  -1 -13   9   46.51    2.32
  -1  13   9   45.50    2.38
  -1 -13   9   40.68    2.81
  -1  13   9   45.61    2.03
  -1  13   9   47.69    2.36
  -1  13   9   45.79    2.37
  -1 -13  10   79.17    3.36
  -1 -13  10   69.44    2.98
  -1  13  10   80.19    2.68
  -1 -13  10   73.88    3.43
  -1  13  10   83.05    3.00
  -1  13  10   80.74    3.04
  -1 -13  11  153.33    4.40
  -1  13  11  144.24    4.22
  -1  13  11  153.99    4.19
  -1 -13  12   15.09    0.75
  -1  15  -4  223.93    7.30
  -1  15  -3  291.17    8.72
  -1  15  -2  246.38    7.55
  -1  15  -1  124.58    4.57
  -1  15   0  189.61    5.95
  -1 -15   1  137.13    7.98
  -1 -15   1  144.42    4.57
  -1 -15   1  156.95    4.82
  -1  15   2  159.53    5.35
  -1 -15   2  171.00    5.18
  -1  15   3  160.14    5.25
  -1 -15   3  167.70    8.76
  -1  15   3  164.84    5.39
  -1 -15   3  165.89    5.57
  -1 -15   3  181.51    6.08
  -1 -15   3  171.15    5.18
  -1  15   4   18.52    1.28
  -1  15   4   20.12    1.55
  -1 -15   4   18.52    2.90
  -1 -15   4   21.72    1.87
  -1  15   4   20.62    1.35
  -1  15   4   19.26    1.55
  -1 -15   4   17.19    1.41
  -1 -15   5  279.34   14.64
  -1 -15   5  308.16    8.45
  -1  15   5  313.10    8.10
  -1  15   5  282.83    8.29
  -1 -15   5  325.08   13.06
  -1 -15   5  307.38    9.32
  -1  15   5  315.15    8.68
  -1  15   5  304.35    8.10
  -1 -15   5  299.54    9.33
  -1 -15   6  123.00    5.32
  -1  15   6  127.62    4.33
  -1 -15   6  108.64    8.81
  -1  15   6  124.68    4.34
  -1  15   6  120.04    3.84
  -1 -15   6  122.90    5.16
  -1 -15   6  131.72    7.84
  -1  15   6  125.83    4.22
  -1  15   7   55.56    2.67
  -1  15   7   51.59    2.24
  -1 -15   7   60.59    5.12
  -1 -15   7   59.29    2.83
  -1 -15   7   49.11    5.94
  -1 -15   7   54.08    3.27
  -1  15   7   58.31    2.63
  -1 -15   7   52.20    3.54
  -1  15   7   58.07    2.91
  -1 -15   7   49.27    3.19
  -1  15   8   62.00    2.50
  -1 -15   8   67.25    3.61
  -1  15   8   71.94    2.95
  -1  15   8   70.16    3.01
  -1 -15   8   68.80    3.59
  -1  15   8   69.45    3.15
  -1 -15   8   64.60    3.84
  -1 -15   8   68.39    3.04
  -1  15   9  303.69    7.87
  -1 -15   9  294.95    8.73
  -1 -15   9  286.08    7.92
  -1  15  10  222.04    5.47
  -1 -15  10  171.83    5.39
  -1  15  11  164.68    4.20
  -1  15  11  154.52    4.19
  -1  17  -3   81.49    3.93
  -1  17  -2   81.21    3.85
  -1  17  -1  107.16    4.42
  -1  17   0  390.04   10.68
  -1 -17   1  156.41    5.22
  -1  17   2   75.79    3.46
  -1  17   2   76.16    2.96
  -1 -17   2   76.73    3.33
  -1 -17   2   82.81    3.26
  -1 -17   2   83.87    3.70
  -1 -17   3   13.36    2.67
  -1  17   3   10.69    1.26
  -1 -17   3   12.09    1.38
  -1 -17   3   11.79    1.22
  -1 -17   3   12.01    1.53
  -1  17   4  143.59    5.09
  -1 -17   4  144.92    8.76
  -1  17   4  138.11    5.04
  -1 -17   4  149.90    5.00
  -1 -17   4  148.62    5.50
  -1  17   5   75.80    3.45
  -1 -17   5   79.51    3.88
  -1 -17   5   76.05    6.15
  -1  17   5   69.45    3.22
  -1 -17   5   77.65    3.86
  -1 -17   5   74.37    3.27
  -1 -17   5   67.66    6.90
  -1  17   6  450.92   11.71
  -1  17   6  459.76   11.35
  -1 -17   6  455.19   17.21
  -1 -17   6  480.14   12.90
  -1 -17   7   27.79    2.26
  -1  17   7   28.99    2.03
  -1 -17   7   27.55    2.23
  -1 -17   7   24.87    2.44
  -1  17   7   27.31    1.67
  -1 -17   8  177.86    6.76
  -1 -17   8  196.91    6.45
  -1  17   8  198.42    5.58
  -1 -17   8  187.22    6.44
  -1 -17   8  190.88    5.86
  -1 -17   9    0.19    0.40
  -1  17  10  143.96    3.85
  -1 -17  10  126.39    3.75
  -1  17  11   14.54    0.71
  -1  17  11   15.72    0.69
  -1  19  -3  127.43    5.22
  -1  19  -2  482.21   13.22
  -1  19  -1 1258.10   29.61
  -1 -19   0   24.55    1.80
  -1  19   0   24.60    2.05
  -1 -19   1  256.00    7.72
  -1  19   2    9.32    1.28
  -1 -19   2    9.04    1.16
  -1 -19   2    8.48    1.29
  -1 -19   3  924.52   21.81
  -1 -19   3  973.51   23.00
  -1  19   3  904.90   22.25
  -1 -19   3  940.30   22.22
  -1  19   3  924.62   21.46
  -1 -19   3  919.12   29.17
  -1 -19   4   41.44    2.61
  -1  19   4   38.93    2.43
  -1 -19   4   38.73    2.29
  -1 -19   4   37.91    4.54
  -1 -19   4   45.40    5.53
  -1 -19   5  314.40   14.10
  -1 -19   5  332.88    9.51
  -1  19   5  305.19    8.82
  -1  19   5  303.50    8.03
  -1 -19   5  285.56   14.98
  -1 -19   5  321.14    8.83
  -1 -19   5  310.07    9.48
  -1 -19   6   14.73    1.61
  -1  19   6   13.91    1.31
  -1  19   6   13.64    1.17
  -1 -19   6   14.35    1.40
  -1 -19   7   20.01    1.77
  -1 -19   7   18.33    1.67
  -1  19   7   17.93    1.31
  -1 -19   7   20.86    2.08
  -1 -19   8   29.10    1.72
  -1  19   8   28.16    1.73
  -1 -19   8   27.92    2.11
  -1  19   8   24.67    1.45
  -1  19   9  174.94    4.72
  -1  19   9  182.96    5.07
  -1  19  10   44.06    1.46
  -1  19  10   49.89    1.71
  -1  21  -3  101.04    4.45
  -1  21  -2   47.30    2.97
  -1 -21  -1  102.88    4.09
  -1  21  -1  109.84    4.75
  -1 -21   0  401.17   11.08
  -1  21   0  422.48   11.77
  -1 -21   1 1278.36   28.89
  -1 -21   1 1202.22   28.08
  -1 -21   2  515.37   13.51
  -1  21   2  501.80   13.39
  -1 -21   2  480.29   12.74
  -1  21   3   12.51    1.46
  -1  21   3   10.87    1.09
  -1 -21   3   11.16    1.34
  -1 -21   4   67.07    3.28
  -1  21   4   71.81    3.39
  -1 -21   4   66.26    3.46
  -1  21   4   67.98    2.89
  -1 -21   4   59.18    6.22
  -1  21   5   15.98    1.37
  -1  21   5   17.09    1.52
  -1 -21   5   16.17    1.58
  -1 -21   5   16.78    1.47
  -1 -21   5   15.70    1.64
  -1 -21   6  135.25    4.92
  -1  21   6  134.10    4.46
  -1 -21   6  135.22    4.60
  -1  21   7   59.38    2.51
  -1 -21   7   59.26    3.03
  -1  21   7   52.75    1.98
  -1 -21   7   58.17    2.74
  -1  21   8  100.13    3.17
  -1 -21   8   98.14    3.62
  -1  21   9   89.04    2.69
  -1 -23  -4  242.52    6.74
  -1 -23  -3  149.49    4.91
  -1  23  -2  158.27    5.78
  -1 -23  -2  147.04    5.11
  -1  23  -1  128.19    5.12
  -1 -23  -1  113.49    4.48
  -1  23   0    2.10    0.92
  -1 -23   0    1.79    0.86
  -1  23   1  118.29    4.89
  -1 -23   1  116.65    4.74
  -1 -23   3  132.34    5.07
  -1  23   3  146.76    5.30
  -1 -23   4  103.00    4.09
  -1  23   4  101.03    4.07
  -1  23   4   92.90    3.24
  -1 -23   5  158.35    5.27
  -1  23   5  159.35    5.19
  -1  23   5  154.66    4.60
  -1 -23   6   34.39    1.91
  -1  23   6   28.04    1.51
  -1 -23   7  104.92    3.74
  -1  23   7  102.49    3.18
  -1  23   8   26.24    1.15
  -1 -25  -3    5.13    0.85
  -1  25  -2  293.63    8.16
  -1 -25  -2  256.97    7.56
  -1  25  -1   18.44    1.74
  -1 -25  -1   16.52    1.53
  -1  25   0   84.21    3.77
  -1 -25   0   75.23    3.44
  -1  25   1   10.32    1.36
  -1 -25   2   30.64    1.98
  -1 -25   3  152.72    5.12
  -1  25   3  170.61    5.56
  -1  25   4  379.08    9.73
  -1 -25   4  353.81    9.38
  -1 -25   5    8.70    0.90
  -1  27   0   18.99    1.52
  -1  27   1  421.49    9.47
  -1 -27   1  298.10    8.14
  -1 -27   2    0.58    0.42
  -1  27   3   26.43    1.62
  -1  27   4   10.64    0.93
  -1 -27   4    8.00    0.93
  -1 -27   5  116.72    3.53
  -1 -29   2   49.44    1.88
  -1 -29   3   39.45    1.50
   0   0  -6   85.17    4.47
   0   0  -5    0.08    0.59
   0   0   1   -0.03    0.28
   0   0   2 1624.76   37.40
   0   0   2 1768.94   37.94
   0   0   3    0.75    0.89
   0   0   3   -0.09    0.82
   0   0   3    0.45    0.74
   0   0   4   11.71    1.94
   0   0   4   10.78    1.83
   0   0   5    0.16    0.53
   0   0   5   -0.31    1.14
   0   0   5   -0.49    1.20
   0   0   6  121.18    7.60
   0   0   6  112.59    4.22
   0   0   6  109.75    7.24
   0   0   7    0.54    0.69
   0   0   7    0.55    0.70
   0   0   7    0.10    0.47
   0   0   7    0.63    0.75
   0   0   7    2.60    1.53
   0   0   7    0.25    1.23
   0   0   7    0.10    0.50
   0   0   8  405.43   11.25
   0   0   8  412.91   11.42
   0   0   8  395.27   10.68
   0   0   8  377.65   17.00
   0   0   8  390.11   17.66
   0   0   8  385.29   10.58
   0   0   9    0.45    0.90
   0   0   9   -0.40    0.89
   0   0   9   -0.23    0.61
   0   0   9    0.31    1.31
   0   0   9    0.33    1.47
   0   0   9    0.18    0.69
   0   0   9   -0.06    0.69
   0   0  10   43.40    2.38
   0   0  10   35.41    2.52
   0   0  10   35.91    2.20
   0   0  10   34.76    2.59
   0   0  11   -0.31    0.59
   0   0  11    0.24    0.64
   0   0  12  153.12    4.10
   0   0  12  138.11    4.53
   0   2  -6  247.10    8.30
   0   2  -5   25.61    2.06
   0   2  -4   77.40    3.46
   0   2  -3 1898.24   41.66
   0   2  -2 2361.56   50.73
   0   2  -1  116.53    3.25
   0  -2   0  127.50    3.39
   0  -2   1  152.45    4.19
   0   2   1  143.68    4.15
   0   2   2 2253.20   50.47
   0  -2   2 2228.02   50.46
   0  -2   3 1910.69   42.19
   0   2   3 1762.72   41.92
   0  -2   3 1831.01   42.00
   0  -2   3 1801.08   41.86
   0  -2   4   91.52    5.19
   0  -2   4   89.91    4.95
   0  -2   4   91.02    5.02
   0  -2   5   41.33    3.91
   0   2   5   36.81    1.97
   0  -2   5   38.03    1.99
   0  -2   5   38.81    3.64
   0  -2   5   39.10    3.72
   0  -2   6  233.55   11.12
   0  -2   6  240.13   10.93
   0  -2   6  240.98    7.05
   0  -2   7    9.92    2.60
   0   2   7    5.32    2.14
   0  -2   7   11.85    2.66
   0  -2   7    7.70    1.17
   0   2   7    6.74    1.13
   0  -2   7    8.26    1.18
   0   2   7    7.07    1.00
   0  -2   7    8.71    1.09
   0   2   7    8.15    1.04
   0  -2   7    7.99    1.20
   0   2   7    7.30    1.05
   0  -2   7    8.42    1.05
   0  -2   8   66.58    6.33
   0  -2   8   61.19    6.30
   0   2   8   63.84    6.55
   0   2   8   69.72    3.45
   0  -2   8   61.62    3.28
   0  -2   8   65.28    3.28
   0   2   8   60.40    3.01
   0  -2   8   60.47    2.88
   0  -2   8   66.04    3.40
   0   2   8   61.69    2.98
   0  -2   8   61.34    3.04
   0   2   8   63.83    3.05
   0  -2   9  477.20   12.58
   0  -2   9  484.97   19.95
   0  -2   9  480.08   20.64
   0   2   9  488.21   20.49
   0   2   9  508.03   12.52
   0  -2   9  476.46   12.77
   0   2   9  491.48   13.17
   0   2   9  477.54   12.66
   0  -2   9  463.21   12.25
   0  -2   9  490.75   13.32
   0  -2  10  114.82    4.81
   0   2  10  119.45    4.81
   0  -2  10  118.63    4.41
   0   2  10  125.31    4.33
   0  -2  10  122.93    4.51
   0   2  10  110.96    4.37
   0  -2  10  117.28    4.09
   0  -2  11   30.49    1.83
   0   2  11   30.04    1.66
   0  -2  11   30.39    2.05
   0   2  11   29.37    1.79
   0  -2  12    6.40    0.83
   0   2  12    7.88    0.69
   0  -2  12    8.13    0.80
   0   4  -5  565.00   14.81
   0   4  -4  543.39   14.00
   0   4  -3 1710.39   37.99
   0   4  -2  366.15    9.36
   0  -4  -1  900.06   20.60
   0   4   0 2674.43   56.09
   0  -4   0 2666.06   57.47
   0   4   1  881.63   19.59
   0  -4   1  886.88   19.43
   0   4   1  844.42   19.49
   0  -4   1  898.49   19.55
   0   4   2  369.26   10.16
   0  -4   2  385.36   10.05
   0   4   2  365.19   10.12
   0  -4   2  383.35   10.15
   0  -4   3 1716.16   40.42
   0   4   3 1729.18   40.52
   0   4   3 1824.05   40.55
   0  -4   3 1790.47   40.24
   0  -4   3 1699.84   40.71
   0  -4   4  573.69   16.24
   0   4   4  537.07   16.10
   0  -4   4  506.01   15.87
   0   4   4  553.45   16.06
   0  -4   4  544.11   15.86
   0  -4   5  563.83   17.34
   0   4   5  533.93   17.16
   0   4   5  531.56   12.97
   0  -4   5  540.11   12.91
   0  -4   5  523.23   16.95
   0   4   5  544.15   17.12
   0  -4   5  522.15   16.78
   0  -4   6  521.74   18.15
   0   4   6  500.35   18.01
   0  -4   6  542.38   13.22
   0   4   6  525.33   13.28
   0  -4   6  509.47   17.82
   0   4   6  550.68   18.38
   0  -4   6  531.85   17.96
   0  -4   7  367.61   10.12
   0   4   7  364.48   10.09
   0   4   7  412.70   10.54
   0  -4   7  393.58   10.42
   0  -4   7  323.47   15.10
   0   4   7  378.17   15.73
   0   4   7  382.40    9.92
   0  -4   7  405.91   10.57
   0   4   7  387.51   10.54
   0   4   7  357.89   15.39
   0  -4   7  381.12   15.44
   0   4   7  385.09   10.20
   0   4   8   64.16    3.24
   0  -4   8   65.02    3.25
   0  -4   8   57.57    6.04
   0   4   8   62.08    6.26
   0  -4   8   65.74    6.15
   0   4   8   63.66    6.13
   0   4   8   61.50    3.06
   0  -4   8   59.50    2.69
   0   4   8   64.21    3.35
   0  -4   8   63.58    3.26
   0  -4   8   59.78    3.04
   0   4   8   64.75    2.91
   0   4   9  330.44    9.62
   0  -4   9  343.99    9.71
   0   4   9  326.78   15.69
   0   4   9  310.55   15.16
   0  -4   9  329.51   15.35
   0  -4   9  331.09   15.88
   0   4   9  347.42    9.10
   0  -4   9  332.67    9.41
   0   4   9  336.50    9.84
   0  -4   9  341.27    9.79
   0  -4   9  303.35    8.58
   0   4   9  331.83    9.41
   0   4  10  121.20    4.84
   0  -4  10  128.86    4.87
   0  -4  10  117.92    4.51
   0  -4  10  122.34    4.74
   0   4  10  122.02    4.73
   0  -4  10  133.81    4.84
   0   4  10  127.52    4.27
   0   4  10  125.29    4.62
   0  -4  11   99.98    3.71
   0   4  11   99.24    3.27
   0   4  11   97.59    3.60
   0   4  11   99.60    3.88
   0  -4  11   97.57    3.77
   0  -4  12  122.13    3.54
   0   4  12  111.35    3.12
   0   4  12  117.02    3.40
   0   4  12  111.01    3.59
   0  -4  12  111.50    3.53
   0  -6  -1 1235.83   28.55
   0   6   0  282.69    6.29
   0  -6   0  311.34    8.33
   0  -6   1 1212.66   26.04
   0   6   1 1180.62   26.12
   0  -6   1 1215.86   26.24
   0   6   1 1210.40   26.23
   0  -6   2 1522.77   33.11
   0   6   2 1389.09   32.93
   0  -6   2 1469.55   32.81
   0   6   2 1490.04   33.12
   0  -6   3  171.87    7.21
   0   6   3  176.86    6.60
   0  -6   3  190.54    6.57
   0  -6   3  180.32    6.71
   0   6   3  170.95    6.62
   0  -6   4  351.94   12.54
   0   6   4  360.26   12.10
   0   6   4  368.62   12.10
   0  -6   4  386.61   11.97
   0   6   5  961.92   22.33
   0  -6   5 1012.92   22.26
   0  -6   5  945.58   27.19
   0  -6   5 1041.99   27.08
   0   6   5  937.16   26.63
   0   6   5  971.07   26.77
   0  -6   5  991.26   26.37
   0   6   6  824.96   19.00
   0  -6   6  824.70   18.86
   0  -6   6  771.01   24.36
   0   6   6  774.98   18.73
   0   6   6  773.98   23.89
   0  -6   6  810.59   23.80
   0  -6   6  838.19   24.47
   0   6   6  778.19   24.13
   0   6   7  627.11   15.42
   0  -6   7  641.74   16.06
   0  -6   7  653.40   16.42
   0   6   7  671.14   16.26
   0  -6   7  668.47   16.10
   0  -6   7  655.93   22.51
   0   6   7  675.66   16.10
   0  -6   7  657.41   16.04
   0   6   7  663.42   21.98
   0  -6   7  640.98   19.28
   0  -6   7  638.24   21.41
   0  -6   7  707.12   22.68
   0   6   7  632.50   21.87
   0  -6   8  322.31    9.32
   0  -6   8  292.66   11.64
   0   6   8  334.18    8.81
   0   6   8  335.33    9.33
   0  -6   8  326.89    9.26
   0   6   8  326.80    9.47
   0  -6   8  336.63    9.38
   0  -6   8  329.63   15.01
   0   6   8  298.47   14.29
   0  -6   8  352.40   14.74
   0   6   8  322.92   14.56
   0   6   9   50.19    2.76
   0  -6   9   47.63    5.14
   0   6   9   48.06    5.30
   0  -6   9   47.27    5.38
   0   6   9   41.08    4.99
   0   6   9   49.48    2.74
   0  -6   9   53.25    2.80
   0   6   9   46.71    2.37
   0   6   9   46.37    2.35
   0   6   9   49.25    2.81
   0  -6   9   50.47    2.77
   0  -6   9   47.48    2.72
   0   6  10    2.11    0.80
   0  -6  10    1.79    0.78
   0  -6  10    1.81    0.77
   0   6  10    1.86    0.78
   0   6  10    1.89    0.62
   0  -6  10    0.88    0.81
   0   6  10    1.09    0.73
   0  -6  10    1.25    0.67
   0   6  11   17.98    1.38
   0  -6  11   19.42    1.53
   0   6  11   19.41    1.18
   0   6  11   16.81    1.38
   0  -6  11   18.61    1.37
   0   6  11   17.58    1.32
   0   6  12  130.47    3.43
   0  -6  12  145.18    4.02
   0   6  12  137.14    3.84
   0   6  12  143.07    3.82
   0  -8  -1  405.58   11.79
   0  -8   0 1010.64   24.41
   0   8   1  292.71    6.69
   0  -8   1  423.71   10.24
   0  -8   2 2363.51   50.11
   0  -8   2 2374.61   50.44
   0   8   2 2316.25   50.45
   0  -8   3  520.77   13.55
   0   8   3  484.46   13.74
   0  -8   3  538.12   14.68
   0   8   3  469.83   13.66
   0  -8   3  529.13   13.93
   0  -8   4 1435.02   32.87
   0   8   4 1322.21   32.57
   0  -8   4 1341.27   34.59
   0   8   4 1324.35   32.61
   0  -8   4 1324.89   32.12
   0  -8   4 1359.59   32.70
   0   8   4 1291.16   29.00
   0  -8   5  165.86    7.71
   0   8   5  155.96    7.62
   0  -8   5  157.95    8.48
   0  -8   5  162.57    7.41
   0   8   5  159.18    7.60
   0  -8   5  160.45    7.30
   0   8   5  158.90    4.83
   0  -8   5  159.32    4.72
   0  -8   6   55.34    2.83
   0   8   6   49.41    2.12
   0   8   6   53.44    4.69
   0   8   6   49.97    4.54
   0  -8   6   57.30    4.60
   0  -8   6   57.38    4.85
   0   8   6   57.43    2.64
   0  -8   6   56.98    2.55
   0  -8   6   59.40    3.00
   0  -8   6   51.77    5.12
   0  -8   6   59.21    4.40
   0   8   6   57.30    2.63
   0  -8   7   38.71    3.69
   0  -8   7   43.06    4.49
   0   8   7   39.33    4.29
   0   8   7   33.56    4.01
   0  -8   7   40.35    4.20
   0  -8   7   41.10    2.57
   0   8   7   40.03    1.94
   0   8   7   39.26    2.30
   0  -8   7   42.49    2.66
   0  -8   7   40.92    2.45
   0  -8   7   38.34    2.58
   0  -8   7   41.46    2.26
   0   8   7   39.79    2.31
   0  -8   7   38.86    4.82
   0   8   7   41.16    2.28
   0  -8   7   38.12    2.18
   0   8   8  288.15    7.51
   0   8   8  278.35    8.13
   0  -8   8  293.75    8.44
   0   8   8  270.23    7.77
   0  -8   8  268.37   12.35
   0   8   8  247.43   12.29
   0  -8   8  271.36   12.80
   0   8   8  273.64   12.88
   0  -8   8  281.70    8.81
   0  -8   8  243.16   10.63
   0   8   8  283.45    8.00
   0  -8   8  277.40    7.94
   0   8   8  269.38    8.07
   0  -8   8  268.70    7.92
   0   8   9    6.06    0.86
   0   8   9    5.05    0.96
   0  -8   9    4.70    0.91
   0   8   9    4.49    0.93
   0  -8   9    5.04    0.95
   0  -8   9    5.94    1.07
   0   8   9    4.46    1.79
   0  -8   9    5.43    1.84
   0   8   9    4.20    1.72
   0  -8   9    8.28    2.16
   0   8   9    6.54    0.93
   0   8  10  146.13    4.97
   0  -8  10  151.65    4.93
   0  -8  11   60.81    2.38
   0   8  11   68.10    2.67
   0   8  11   67.83    2.24
   0   8  12   27.97    1.19
   0  -8  12   24.68    1.29
   0 -10  -1 1981.11   46.31
   0 -10   0   55.58    3.61
   0 -10   1 1978.57   45.81
   0  10   2 1380.70   30.29
   0 -10   3  871.13   20.64
   0 -10   3  838.58   20.11
   0  10   3  814.28   20.49
   0  10   3  801.96   20.34
   0 -10   4   47.94    4.68
   0 -10   4   46.67    3.29
   0  10   4   44.92    3.24
   0  10   4   39.90    3.11
   0 -10   4   50.30    3.20
   0 -10   4   54.87    3.99
   0 -10   5  149.38    8.71
   0  10   5  134.49    4.22
   0 -10   5  140.74    7.12
   0 -10   5  143.77    5.14
   0 -10   5  145.56    6.96
   0  10   5  121.77    6.56
   0  10   5  131.21    6.68
   0 -10   5  136.35    6.44
   0 -10   6    9.96    1.28
   0  10   6    9.74    0.85
   0  10   6    9.34    1.13
   0 -10   6    8.22    1.14
   0  10   6    8.48    1.91
   0  10   6   10.57    2.04
   0 -10   6    9.07    1.83
   0 -10   6   11.14    2.10
   0  10   6    8.42    0.99
   0 -10   6    7.72    0.91
   0 -10   6    8.94    1.92
   0 -10   6   11.14    2.70
   0 -10   6    8.84    1.31
   0  10   7   68.25    3.03
   0  10   7   55.37    4.98
   0 -10   7   64.58    5.09
   0 -10   7   63.45    5.29
   0  10   7   54.64    5.03
   0 -10   7   68.80    3.65
   0  10   7   65.20    2.94
   0 -10   7   69.59    2.88
   0 -10   7   64.69    5.07
   0 -10   7   66.50    3.46
   0  10   7   60.55    2.47
   0  10   7   70.15    3.16
   0 -10   7   71.19    3.37
   0  10   7   63.41    2.83
   0 -10   7   65.45    2.81
   0 -10   7   72.54    3.71
   0 -10   7   67.06    6.56
   0 -10   8   57.13    4.71
   0  10   8   61.65    2.51
   0  10   8   61.10    2.79
   0 -10   8   63.26    2.79
   0 -10   8   70.26    3.67
   0 -10   8   66.40    3.32
   0 -10   8   55.49    5.12
   0  10   8   51.12    4.98
   0  10   8   51.20    4.99
   0  10   8   67.52    3.14
   0 -10   8   65.67    3.64
   0  10   8   58.51    2.83
   0 -10   8   58.39    2.71
   0  10   8   65.58    2.97
   0 -10   9    3.20    0.91
   0 -10   9    3.07    0.74
   0  10   9    2.03    0.68
   0 -10   9    1.54    0.58
   0  10   9    2.92    0.72
   0 -10   9    3.57    1.15
   0  10   9    3.70    0.69
   0  10   9    3.62    0.90
   0  10  10   42.69    1.82
   0  10  10   43.86    2.18
   0 -10  10   40.22    2.60
   0  10  10   42.46    2.21
   0  10  11  189.77    5.04
   0  10  11  180.00    4.54
   0  10  12   41.22    1.42
   0 -12  -1  256.60    9.97
   0 -12   0   41.46    1.72
   0 -12   0   40.69    3.45
   0 -12   1  251.71    6.43
   0 -12   1  253.74    9.71
   0 -12   2  608.09   14.05
   0 -12   3  529.14   16.53
   0  12   4  149.13    4.64
   0 -12   4  159.08    9.33
   0 -12   4  148.40    7.44
   0 -12   5  384.80   10.54
   0  12   5  389.35    9.35
   0 -12   5  396.86   10.85
   0 -12   5  422.83   11.44
   0  12   5  403.45   10.13
   0 -12   5  413.63   17.05
   0 -12   5  431.52   14.64
   0 -12   6  240.06   10.64
   0 -12   6  245.62   13.14
   0  12   6  227.00    6.08
   0 -12   6  229.60    7.54
   0  12   6  246.33    7.00
   0 -12   6  250.80    8.22
   0 -12   6  229.92    7.32
   0  12   6  201.13    9.24
   0  12   6  236.00    6.99
   0 -12   6  264.89    8.31
   0  12   7  233.47    6.76
   0 -12   7  250.52   11.09
   0 -12   7  255.64   13.95
   0  12   7  223.95    6.70
   0  12   7  241.10    6.42
   0 -12   7  248.70    7.98
   0 -12   7  282.15    8.64
   0 -12   7  260.68    8.48
   0  12   7  261.46    7.42
   0  12   7  260.12    7.40
   0 -12   7  236.49    7.61
   0 -12   8   34.01    2.67
   0 -12   8   31.93    2.26
   0  12   8   37.93    2.23
   0 -12   8   36.43    5.22
   0 -12   8   36.71    2.16
   0  12   8   38.68    2.22
   0 -12   8   37.63    2.83
   0  12   8   36.03    1.74
   0  12   8   40.07    2.34
   0  12   9  158.74    5.06
   0 -12   9  152.20    4.98
   0 -12   9  155.50    6.03
   0  12   9  157.62    4.45
   0  12   9  158.39    5.13
   0  12   9  155.18    5.03
   0  12  10   65.86    2.56
   0  12  10   61.93    2.11
   0  12  10   62.04    2.59
   0 -12  10   56.66    3.03
   0 -12  11  106.18    3.52
   0  12  11  113.31    3.24
   0  14  -4  221.96    6.89
   0 -14  -1   85.89    5.78
   0 -14   0   38.94    3.77
   0 -14   0   34.84    1.67
   0 -14   1  122.16    6.78
   0 -14   1  120.59    3.77
   0 -14   2  106.87    3.60
   0 -14   3  450.52   10.91
   0  14   3  428.57   10.93
   0 -14   3  453.83   11.91
   0 -14   3  438.16   11.60
   0  14   3  414.09   10.99
   0 -14   4  246.03    7.61
   0 -14   4  232.03    7.26
   0  14   4  247.04    6.65
   0  14   4  261.80    7.26
   0 -14   4  243.35   12.96
   0 -14   4  262.54   11.08
   0  14   4  248.13    6.75
   0 -14   4  241.90    7.93
   0  14   4  251.15    7.15
   0 -14   4  268.10    7.14
   0 -14   5  420.30   11.65
   0 -14   5  393.14   11.25
   0  14   5  426.59   10.60
   0  14   5  449.97   11.23
   0 -14   5  458.00   16.00
   0  14   5  420.41   10.07
   0  14   5  411.13   10.90
   0 -14   5  428.49   12.32
   0  14   5  443.26   10.82
   0 -14   5  397.56   18.17
   0 -14   6   88.10    4.15
   0  14   6   98.09    3.71
   0 -14   6   87.51    4.59
   0 -14   6   89.18    3.97
   0 -14   6   93.51    8.32
   0 -14   6  103.17    6.81
   0  14   6   90.04    3.61
   0  14   6   91.41    3.04
   0 -14   6  110.12    5.03
   0  14   6   96.01    3.56
   0 -14   7  316.77    9.56
   0  14   7  333.51    8.85
   0 -14   7  293.95    9.00
   0 -14   7  292.88    9.90
   0 -14   7  312.52   16.23
   0 -14   7  336.55    8.98
   0  14   7  326.28    9.00
   0 -14   7  316.31   13.13
   0  14   7  310.19    8.42
   0  14   7  305.00    7.84
   0  14   7  331.29    8.67
   0 -14   7  322.18   10.15
   0 -14   8  282.12    9.12
   0  14   8  293.50    7.87
   0 -14   8  280.95    7.96
   0 -14   8  259.82    8.98
   0  14   8  292.09    8.09
   0  14   8  295.28    8.00
   0  14   8  269.63    7.06
   0 -14   9   47.02    2.29
   0  14   9   52.91    2.35
   0  14   9   52.67    2.43
   0  14   9   47.45    2.33
   0 -14   9   47.97    2.93
   0  14  10   25.75    1.45
   0 -14  10   25.63    1.78
   0  14  10   25.93    1.40
   0  14  11    0.92    0.35
   0 -14  11    0.82    0.36
   0  16  -4  129.12    4.94
   0  16  -3   99.19    4.08
   0  16  -2  310.07    8.74
   0  16  -1  299.23    8.41
   0 -16   0 1829.56   45.54
   0 -16   0 1727.16   38.14
   0  16   0 1750.61   38.80
   0  16   1  269.31    7.43
   0 -16   1  276.63    7.38
   0  16   1  275.90    7.83
   0 -16   2  311.71    8.29
   0  16   2  303.58    8.39
   0 -16   2  332.27   13.27
   0 -16   2  336.72    9.13
   0 -16   2  320.43    8.77
   0  16   2  299.22    8.64
   0 -16   3   82.26    3.44
   0 -16   3   88.81    3.40
   0  16   3   89.81    3.54
   0 -16   3   90.37    3.97
   0  16   3   87.83    3.66
   0 -16   4  126.90    4.95
   0 -16   4  118.83    4.54
   0  16   4  126.10    3.97
   0  16   4  127.85    4.58
   0 -16   4  134.60    8.04
   0 -16   4  134.14    9.67
   0 -16   4  135.63    5.34
   0  16   4  125.10    4.60
   0 -16   4  130.54    4.50
   0 -16   5   60.96    3.28
   0 -16   5   61.18    3.04
   0  16   5   60.06    2.54
   0  16   5   62.91    3.03
   0 -16   5   64.61    5.54
   0  16   5   59.97    2.90
   0  16   5   58.57    2.60
   0 -16   5   68.22    3.77
   0 -16   5   60.23    6.71
   0 -16   5   63.01    2.92
   0 -16   6  250.31    7.93
   0  16   6  244.89    6.97
   0 -16   6  253.89    8.63
   0 -16   6  240.04    7.41
   0  16   6  244.71    7.21
   0 -16   6  232.41   11.39
   0  16   6  241.80    6.80
   0 -16   6  253.82    8.77
   0 -16   6  218.93   13.45
   0 -16   6  249.84    7.34
   0  16   7   34.69    2.01
   0 -16   7   32.46    2.37
   0 -16   7   36.01    2.73
   0 -16   7   26.73    4.59
   0  16   7   33.78    2.17
   0 -16   7   34.03    3.93
   0  16   7   30.65    1.84
   0 -16   7   34.66    2.75
   0  16   7   35.46    1.94
   0  16   8  154.87    4.68
   0 -16   8  148.43    4.92
   0 -16   8  142.33    5.72
   0 -16   8  146.20    5.69
   0  16   8  149.46    4.76
   0  16   8  148.61    4.99
   0 -16   9   22.70    1.78
   0  16   9   22.04    1.33
   0  16   9   20.64    1.35
   0 -16   9   19.14    1.33
   0 -16  10  155.71    4.42
   0  18  -4  128.57    5.03
   0  18  -3  326.73    9.53
   0  18  -2   31.32    2.19
   0  18  -1  330.26    9.39
   0  18   0 1012.59   23.83
   0 -18   1  310.49   13.83
   0 -18   1  305.08    8.39
   0  18   1  327.46    9.07
   0 -18   2   41.08    2.19
   0  18   2   39.83    2.25
   0 -18   2   42.97    2.63
   0 -18   2   41.16    2.44
   0 -18   2   38.14    4.46
   0 -18   3  247.58    7.51
   0 -18   3  277.06    7.65
   0  18   3  265.58    7.77
   0 -18   3  296.83    8.81
   0 -18   3  274.04    8.34
   0  18   3  257.39    7.93
   0 -18   4  120.53    4.50
   0 -18   4  126.48    4.51
   0 -18   4  127.74    9.79
   0  18   4  127.13    4.69
   0 -18   4  129.16    8.29
   0 -18   4  138.30    5.38
   0  18   4  122.32    4.70
   0 -18   4  125.41    5.01
   0 -18   5   41.24    2.66
   0 -18   5   41.93    2.37
   0  18   5   42.13    1.96
   0  18   5   43.50    2.53
   0 -18   5   43.28    4.73
   0 -18   5   43.56    2.42
   0 -18   5   41.35    5.58
   0 -18   5   43.34    2.95
   0  18   5   44.11    2.47
   0 -18   6   39.58    2.81
   0 -18   6   39.82    2.53
   0 -18   6   30.44    4.82
   0 -18   6   35.80    2.15
   0 -18   6   32.84    4.07
   0  18   6   38.20    2.34
   0 -18   6   36.83    2.86
   0  18   6   33.95    1.78
   0  18   6   34.84    2.11
   0 -18   7   77.61    3.80
   0 -18   7   79.54    3.58
   0 -18   7   78.99    3.99
   0  18   7   77.22    2.83
   0 -18   8   93.80    3.48
   0 -18   8   99.06    4.16
   0 -18   8  100.43    4.04
   0 -18   9  282.51    7.44
   0 -18   9  273.39    7.07
   0  18  10   98.61    2.62
   0  20  -4   82.99    3.79
   0  20  -3   39.41    2.56
   0  20  -2  323.86    9.58
   0  20  -1  585.18   15.18
   0  20   0  103.31    4.36
   0  20   1  573.55   14.84
   0 -20   2  340.35    9.39
   0 -20   2  348.94    9.86
   0 -20   2  361.92   15.62
   0 -20   2  359.80   10.28
   0 -20   3   17.89    1.52
   0  20   3   17.83    1.71
   0 -20   3   19.60    1.80
   0 -20   3   18.19    1.47
   0 -20   3   19.55    1.84
   0  20   4   93.11    4.01
   0 -20   4   91.08    8.15
   0 -20   4   97.18    3.79
   0 -20   4   96.05    4.33
   0 -20   4   91.45    4.07
   0 -20   4  102.43    7.48
   0  20   5   52.40    2.74
   0 -20   5   53.43    3.13
   0 -20   5   53.41    2.89
   0 -20   5   52.74    2.65
   0 -20   6   26.16    2.26
   0  20   6   24.09    1.70
   0 -20   6   25.65    1.88
   0 -20   6   25.49    1.73
   0  20   7   88.46    2.97
   0 -20   7   95.35    3.82
   0 -20   7   97.23    3.50
   0 -20   7   95.12    4.05
   0 -20   8   13.45    1.32
   0  20   8   13.05    1.07
   0 -20   8   13.19    1.17
   0  20   8   11.87    0.83
   0  20   9  128.93    3.24
   0  20   9   96.53    2.66
   0  22  -4   93.25    3.86
   0  22  -3   17.57    1.69
   0  22  -2  518.46   13.55
   0 -22  -2  491.00   12.86
   0  22  -1  135.98    5.26
   0 -22  -1  126.16    4.79
   0  22   0  120.61    4.92
   0 -22   1  113.29    4.48
   0  22   1  130.62    5.01
   0 -22   2  488.77   12.84
   0 -22   3   15.31    1.62
   0  22   3   19.52    1.74
   0 -22   3   19.69    1.71
   0 -22   4  102.10    3.80
   0  22   4  101.04    4.08
   0 -22   4  100.78    4.02
   0 -22   4  103.18    4.25
   0  22   4   94.24    3.39
   0 -22   5  220.46    6.56
   0  22   5  237.91    6.94
   0 -22   5  225.08    7.11
   0 -22   5  239.51    6.89
   0  22   5  228.35    6.33
   0 -22   6  200.33    5.77
   0 -22   6  191.57    5.65
   0  22   6  191.24    5.45
   0 -22   6  196.23    6.38
   0 -22   7   47.56    2.38
   0  22   7   47.55    1.97
   0  22   8    6.87    0.62
   0 -24  -6   14.45    1.03
   0 -24  -5   92.49    3.24
   0 -24  -4  435.31   10.96
   0  24  -3   65.80    3.10
   0 -24  -3   63.13    2.90
   0  24  -2  107.16    4.33
   0 -24  -2  101.10    4.04
   0  24  -1   64.47    3.31
   0 -24  -1   61.99    3.12
   0  24   0   36.54    2.44
   0 -24   0   30.16    2.00
   0  24   1   62.19    3.21
   0 -24   1   56.41    2.85
   0 -24   2   99.64    3.82
   0 -24   2   99.45    3.96
   0 -24   3   70.60    3.23
   0 -24   3   70.66    3.02
   0  24   3   77.31    3.41
   0 -24   4  461.91   11.43
   0  24   4  466.66   11.90
   0 -24   5   95.44    3.12
   0 -24   5   92.33    3.76
   0  24   5  103.18    3.52
   0 -24   6   17.15    1.35
   0  24   6   14.81    0.86
   0 -24   7  104.25    3.28
   0 -26  -4   25.59    1.51
   0 -26  -3   23.68    1.59
   0 -26  -2  133.45    4.67
   0  26  -2  150.16    4.88
   0 -26  -1   67.67    3.14
   0  26  -1   78.56    3.35
   0  26   0   14.13    1.43
   0  26   1   84.76    3.57
   0  26   3   26.52    1.75
   0 -26   4   34.53    2.02
   0  26   4   38.66    1.95
   0 -26   5   60.35    2.46
   0 -26   6    9.67    0.77
   0 -28  -3   16.28    1.08
   0 -28  -2    9.65    0.94
   0  28  -1  181.11    5.22
   0  28   0    0.34    0.46
   0  28   1  170.97    5.06
   0 -28   3   16.96    1.22
   0  28   3   18.85    1.15
   0 -28   4    3.97    0.54
   1   1  -5  143.92    4.37
   1   1  -4 1045.75   22.90
   1   1  -3 2036.84   42.98
   1  -1   0 1822.62   39.40
   1  -1   1 3387.36   73.13
   1  -1   3   15.49    2.17
   1  -1   4  911.31   25.15
   1  -1   5   77.96    3.26
   1  -1   5   74.25    5.72
   1  -1   5   73.68    5.80
   1  -1   6  197.56    6.20
   1  -1   6  205.93    6.66
   1   1   6  202.48    6.24
   1  -1   6  210.77    6.39
   1  -1   6  196.93   10.68
   1  -1   6  201.57   11.04
   1  -1   7  361.45    9.91
   1  -1   7  359.24   10.46
   1  -1   7  380.57   10.14
   1  -1   7  339.10   16.37
   1   1   7  334.57    9.08
   1   1   7  350.65    9.51
   1  -1   7  359.19    9.55
   1  -1   7  362.41   16.35
   1   1   8   27.29    2.32
   1  -1   8   23.27    1.92
   1   1   8   23.78    1.96
   1  -1   8   26.21    2.30
   1   1   8   24.76    1.89
   1   1   8   23.96    1.94
   1  -1   8   24.27    1.97
   1  -1   8   24.41    4.48
   1  -1   8   20.24    3.92
   1   1   9  231.27    7.81
   1   1   9  224.75    7.24
   1  -1   9  216.06    7.09
   1  -1   9  231.49    7.93
   1   1   9  240.83    7.04
   1  -1   9  240.72    7.20
   1   1   9  233.19    7.21
   1  -1   9  237.84    7.28
   1  -1   9  210.52   13.25
   1  -1   9  218.11   13.01
   1   1  10  303.64    9.03
   1  -1  10  289.03    9.03
   1  -1  10  289.58    8.25
   1   1  10  292.08    8.47
   1   1  10  314.60    8.20
   1  -1  10  321.68    8.40
   1  -1  11   18.62    1.53
   1   1  11   16.16    1.46
   1   1  11   17.65    1.13
   1  -1  11   16.86    1.18
   1   1  12   43.88    1.38
   1  -1  12   48.46    1.51
   1  -3  -1  475.59   10.99
   1  -3   2 1610.57   37.58
   1   3   3 1583.63   37.65
   1  -3   3 1578.10   37.89
   1  -3   4   98.00    5.85
   1   3   4  100.41    5.79
   1  -3   5  155.87    8.22
   1   3   5  142.47    8.05
   1  -3   5  149.61    8.28
   1   3   5  147.93    8.08
   1   3   5  143.28    4.88
   1  -3   5  150.97    4.88
   1  -3   5  145.24    8.16
   1  -3   6   34.25    2.11
   1   3   6   34.51    2.07
   1   3   6   35.98    2.00
   1   3   6   35.79    2.31
   1  -3   6   39.03    2.35
   1   3   6   38.35    4.50
   1  -3   6   40.09    4.52
   1  -3   6   39.06    4.60
   1   3   6   42.11    4.67
   1  -3   6   35.78    2.21
   1   3   7  209.04    6.18
   1   3   7  196.97   11.36
   1  -3   7  197.50   11.30
   1  -3   7  186.84    6.34
   1  -3   7  198.79    6.15
   1  -3   7  203.14    6.63
   1   3   7  205.81    6.88
   1  -3   7  207.54    6.86
   1   3   7  190.81    5.86
   1  -3   7  209.79   11.90
   1   3   7  194.57   11.48
   1   3   8    4.08    1.07
   1  -3   8    4.02    0.94
   1  -3   8    2.94    0.96
   1  -3   8    3.71    0.88
   1   3   8    4.39    1.22
   1  -3   8    3.50    1.05
   1   3   8    4.02    0.88
   1   3   8    4.02    2.15
   1  -3   8    4.20    2.08
   1  -3   8    5.86    2.31
   1   3   8    4.14    2.03
   1  -3   8    3.96    1.05
   1   3   8    3.93    1.10
   1  -3   8    3.15    1.02
   1  -3   9   62.24    3.15
   1   3   9   58.53    3.38
   1  -3   9   63.97    3.45
   1   3   9   59.07    3.35
   1  -3   9   60.24    3.33
   1   3   9   62.01    2.80
   1  -3   9   53.97    2.77
   1   3   9   60.22    3.11
   1  -3   9   59.68    6.67
   1   3   9   47.83    6.05
   1   3   9   62.57    6.51
   1  -3   9   57.90    6.22
   1   3  10   80.31    3.64
   1  -3  10   75.46    3.55
   1  -3  10   76.48    3.31
   1   3  10   82.64    3.01
   1  -3  10   77.15    3.43
   1   3  10   75.46    3.37
   1   3  10   75.99    3.66
   1  -3  10   75.30    3.58
   1   3  11   59.94    2.53
   1  -3  11   66.89    2.56
   1   3  11   64.33    2.20
   1   3  11   58.43    2.73
   1  -3  11   62.49    2.75
   1  -3  12   10.03    0.65
   1  -5  -2 1573.89   34.76
   1  -5  -1 2885.44   62.15
   1  -5   2 1122.72   27.89
   1  -5   3    1.93    0.95
   1   5   3    1.83    0.87
   1  -5   4  170.83    8.00
   1   5   4  187.03    8.19
   1  -5   5  451.50   16.14
   1   5   5  457.91   16.09
   1   5   5  447.38   15.87
   1  -5   5  458.52   15.73
   1   5   5  445.92   11.49
   1  -5   5  467.89   11.50
   1  -5   5  440.64   16.42
   1   5   6  458.54   17.13
   1  -5   6  469.29   16.98
   1   5   6  436.32   11.58
   1  -5   6  438.08   11.69
   1  -5   6  446.58   11.74
   1   5   6  428.63   11.17
   1  -5   6  486.53   17.68
   1   5   6  458.99   17.27
   1   5   6  485.12   12.05
   1  -5   6  469.91   11.89
   1  -5   6  466.68   17.79
   1  -5   6  462.30   11.97
   1   5   7   51.58    5.51
   1  -5   7   66.09    6.02
   1   5   7   52.77    2.79
   1  -5   7   54.26    2.92
   1  -5   7   52.74    2.64
   1  -5   7   59.58    3.14
   1   5   7   50.85    2.96
   1  -5   7   59.69    3.10
   1   5   7   50.89    2.43
   1  -5   7   58.99    5.95
   1   5   7   53.68    5.60
   1   5   8  636.44   15.23
   1  -5   8  647.07   22.97
   1   5   8  588.77   22.64
   1  -5   8  626.27   16.12
   1   5   8  635.28   16.14
   1  -5   8  650.48   16.22
   1  -5   8  654.27   16.42
   1  -5   8  628.98   15.60
   1   5   8  620.68   16.30
   1  -5   8  661.55   16.32
   1  -5   8  643.84   23.76
   1   5   8  608.67   23.16
   1  -5   8  607.38   15.30
   1   5   8  626.30   15.87
   1  -5   9  320.61    9.28
   1   5   9  316.52    9.21
   1  -5   9  313.63    9.24
   1  -5   9  333.95    9.54
   1   5   9  310.41    9.39
   1  -5   9  316.80    9.32
   1  -5   9  299.76   15.03
   1   5   9  291.29   14.70
   1   5   9  299.77   14.70
   1  -5   9  315.22   14.70
   1   5   9  317.44    8.38
   1   5   9  318.51    9.11
   1   5  10   46.46    2.64
   1  -5  10   50.04    2.62
   1   5  10   48.84    2.58
   1  -5  10   49.31    2.59
   1  -5  10   52.60    2.71
   1   5  10   48.86    2.10
   1  -5  10   53.09    2.71
   1   5  10   50.16    2.57
   1   5  11   78.71    2.89
   1   5  11   75.36    2.95
   1  -5  11   74.40    2.87
   1  -5  11   81.56    2.95
   1   5  11   76.37    2.34
   1   5  12   39.90    1.40
   1  -5  12   37.52    1.35
   1  -7  -2  149.80    5.40
   1  -7  -1  331.12    9.37
   1  -7   0 1097.15   25.89
   1  -7   2  402.51   11.16
   1   7   2  376.31   10.92
   1  -7   3  218.72    8.09
   1   7   3  211.76    8.00
   1  -7   4  634.08   20.83
   1   7   4  675.07   15.88
   1  -7   4  692.48   15.86
   1   7   4  663.87   19.70
   1  -7   4  713.52   19.73
   1   7   4  693.68   19.87
   1  -7   4  703.67   19.90
   1  -7   5  700.07   22.73
   1  -7   5  694.02   21.26
   1   7   5  679.42   21.13
   1   7   5  682.89   16.36
   1  -7   5  696.69   16.31
   1   7   5  665.10   20.93
   1  -7   5  694.10   20.90
   1   7   6  541.19   13.18
   1  -7   6  551.47   13.10
   1   7   6  532.61   13.03
   1   7   6  482.32   12.08
   1   7   6  523.61   18.35
   1  -7   6  515.21   17.95
   1  -7   6  535.60   13.33
   1  -7   6  510.70   13.25
   1  -7   6  543.33   19.92
   1  -7   6  496.42   12.70
   1   7   6  488.18   12.62
   1  -7   6  527.65   18.66
   1   7   6  490.20   18.16
   1   7   7  102.33    4.26
   1  -7   7  111.27    4.27
   1   7   7   99.33    3.53
   1   7   7  103.70    7.53
   1  -7   7   96.26    7.15
   1  -7   7  111.11    4.54
   1  -7   7  110.04    4.49
   1  -7   7  107.95    4.60
   1   7   7  109.01    4.25
   1  -7   7   95.66    7.43
   1   7   7  105.89    7.71
   1  -7   7  103.67    4.01
   1   7   7  108.86    4.24
   1  -7   7  111.26    4.26
   1   7   8  523.19   12.16
   1   7   8  435.45   18.62
   1   7   8  466.09   18.72
   1  -7   8  501.29   18.88
   1  -7   8  524.97   19.81
   1  -7   8  525.89   13.50
   1   7   8  493.38   13.12
   1  -7   8  494.66   12.96
   1  -7   8  454.20   12.44
   1  -7   8  458.95   16.58
   1  -7   8  526.72   13.72
   1   7   8  482.47   12.87
   1  -7   8  499.67   12.93
   1   7   9  110.24    3.91
   1  -7   9  113.63    4.71
   1   7   9  102.53    4.11
   1  -7   9  108.88    4.18
   1   7   9  112.50    3.61
   1  -7   9  105.32    4.42
   1   7   9   98.14    4.17
   1  -7   9  100.60    4.10
   1  -7  10   15.61    1.57
   1   7  10   15.04    1.02
   1  -7  10   13.81    1.40
   1   7  10   15.07    1.33
   1  -7  10   14.64    1.30
   1   7  10   15.28    1.37
   1  -7  10   14.60    1.28
   1   7  11   21.79    1.34
   1  -7  11   22.25    1.43
   1  -7  12   53.79    1.63
   1   7  12   53.49    1.61
   1  -9  -2   56.17    3.41
   1  -9  -1  739.69   18.94
   1  -9   0  345.99    8.15
   1  -9   0  448.56   11.51
   1  -9   1   68.95    2.78
   1   9   1   64.50    2.65
   1  -9   2 1695.31   38.73
   1  -9   2 1678.81   36.96
   1   9   2 1546.98   36.66
   1  -9   2 1573.56   36.47
   1   9   3  283.61    9.53
   1  -9   3  282.38    9.52
   1   9   3  272.87    9.56
   1  -9   3  273.77    9.20
   1  -9   4  101.03    6.94
   1   9   4   93.41    5.53
   1  -9   4  100.32    5.50
   1  -9   4  108.98    5.84
   1   9   4   97.46    5.59
   1   9   4   98.71    3.39
   1  -9   4  101.81    3.33
   1  -9   5   56.99    2.81
   1   9   5   62.13    4.91
   1  -9   5   59.47    4.59
   1  -9   5   60.73    2.95
   1  -9   5   70.85    3.24
   1  -9   5   59.64    4.76
   1   9   5   64.07    4.94
   1   9   5   62.52    2.77
   1  -9   5   63.25    3.20
   1  -9   5   66.62    5.97
   1   9   5   57.43    2.65
   1  -9   5   59.73    2.61
   1  -9   6   49.34    4.53
   1  -9   6   57.87    5.99
   1  -9   6   60.14    5.15
   1   9   6   43.77    4.50
   1   9   6   52.08    2.65
   1   9   6   48.91    4.70
   1  -9   6   43.22    4.30
   1  -9   6   50.08    2.84
   1   9   6   46.61    2.42
   1  -9   6   50.63    2.47
   1   9   6   51.18    2.60
   1  -9   6   50.71    2.49
   1  -9   6   50.78    2.88
   1  -9   7   71.99    5.87
   1  -9   7   81.24    6.50
   1   9   7   71.60    6.11
   1  -9   7   84.05    7.65
   1  -9   7   81.79    6.03
   1   9   7   76.32    6.24
   1  -9   7   87.23    4.00
   1  -9   7   90.03    4.02
   1   9   7   82.91    3.49
   1  -9   7   83.00    3.46
   1   9   7   78.52    3.52
   1  -9   7   82.12    3.45
   1  -9   7   90.92    4.28
   1   9   7   88.57    3.72
   1   9   7   80.53    2.87
   1   9   8  337.49    8.28
   1  -9   8  369.21   10.37
   1   9   8  308.92    9.09
   1  -9   8  322.31    9.01
   1  -9   8  348.45    9.92
   1   9   8  323.52    9.00
   1  -9   8  332.95    9.02
   1  -9   8  302.06   12.65
   1  -9   8  297.54   13.86
   1   9   8  266.03   13.26
   1   9   8  279.71   13.38
   1  -9   8  289.72   13.15
   1   9   8  348.04    9.39
   1   9   9   24.96    1.67
   1  -9   9   24.48    2.15
   1  -9   9   22.97    1.62
   1   9   9   25.65    1.85
   1   9   9   21.96    1.67
   1  -9   9   24.78    1.67
   1   9   9   24.73    1.37
   1  -9   9   24.36    2.00
   1   9   9   21.71    1.62
   1  -9  10   81.09    2.88
   1   9  11    1.98    0.51
   1  -9  11    1.91    0.60
   1 -11  -2  746.66   20.33
   1 -11  -1 1265.83   31.11
   1 -11   0    8.03    1.50
   1 -11   1 1107.03   28.23
   1 -11   2    9.86    1.86
   1  11   2    8.30    0.97
   1  11   2    8.10    1.08
   1 -11   3  142.81    5.88
   1  11   3  126.56    5.52
   1  11   3  141.88    5.88
   1 -11   4  183.11   10.23
   1 -11   4  161.92    7.30
   1  11   4  166.72    7.35
   1 -11   4  165.38    6.99
   1  11   4  161.08    7.34
   1 -11   5  321.19   11.82
   1  11   5  321.97   12.32
   1 -11   5  340.35    9.69
   1  11   5  329.82    8.80
   1 -11   5  387.67   16.38
   1 -11   5  338.65    9.47
   1 -11   5  357.88   13.43
   1  11   5  368.02    9.25
   1 -11   5  334.15   12.52
   1  11   5  312.24   12.24
   1  11   6   32.63    3.73
   1  11   6   34.89    3.87
   1 -11   6   35.65    3.85
   1 -11   6   40.54    2.63
   1 -11   6   45.09    2.80
   1 -11   6   32.36    4.83
   1  11   6   40.60    2.34
   1 -11   6   32.80    3.81
   1  11   6   36.60    2.09
   1 -11   6   37.82    2.46
   1  11   7  103.94    7.11
   1 -11   7  138.50    5.37
   1 -11   7  125.15    5.15
   1 -11   7  119.65    4.23
   1 -11   7  127.33    9.81
   1  11   7  142.67    4.90
   1 -11   7  126.30    7.73
   1  11   7  119.11    4.40
   1  11   8    3.62    0.77
   1 -11   8    3.64    0.76
   1  11   8    2.33    0.71
   1 -11   8    4.05    1.43
   1  11   8    4.49    1.01
   1  11   8    4.15    0.89
   1 -11   8    4.16    1.09
   1  11   9  181.88    5.57
   1  11   9  177.12    5.37
   1 -11   9  164.89    5.77
   1  11  10   14.74    1.12
   1  11  10   12.89    1.12
   1 -11  11   79.78    2.68
   1  11  11   83.05    2.54
   1  11  11   84.25    2.46
   1 -13  -2 1057.27   28.18
   1 -13  -1  174.81    4.68
   1 -13  -1  197.30    8.27
   1 -13   0   61.77    2.23
   1 -13   0   63.42    4.43
   1 -13   1   94.59    5.64
   1 -13   2  306.40   11.69
   1 -13   3  370.93   10.22
   1 -13   3  349.96   10.05
   1 -13   4  486.70   13.15
   1 -13   4  503.86   12.98
   1 -13   4  522.71   17.44
   1 -13   4  530.59   20.58
   1  13   4  518.13   12.43
   1 -13   5  194.17    6.74
   1 -13   5  194.67    6.47
   1 -13   5  204.41    9.97
   1 -13   5  222.55   12.73
   1  13   5  203.60    6.10
   1  13   6  331.54    8.95
   1 -13   6  317.55   16.41
   1 -13   6  300.04    9.53
   1 -13   6  307.71    9.28
   1 -13   6  337.69   10.04
   1 -13   6  325.20   13.53
   1  13   7  329.77    9.12
   1 -13   7  326.47   16.88
   1 -13   7  323.81   13.50
   1  13   7  332.06    9.06
   1 -13   7  289.50    9.47
   1 -13   7  339.08   10.02
   1  13   8   71.80    2.98
   1  13   8   67.65    3.03
   1 -13   8   60.34    3.24
   1  13   8   66.28    3.00
   1  13   9   14.12    1.19
   1  13   9   14.57    1.26
   1 -13   9   12.26    1.11
   1  13   9   14.43    1.21
   1  13  10    9.39    0.82
   1  13  10    6.72    0.77
   1  15  -3  175.68    5.51
   1 -15  -1  165.56    8.31
   1 -15   0  175.29    8.50
   1  15   0  159.90    5.13
   1 -15   0  160.27    4.63
   1 -15   1  130.62    7.26
   1 -15   1  130.28    4.31
   1  15   1  112.37    4.14
   1 -15   1  118.48    3.84
   1  15   2  220.22    6.49
   1 -15   2  225.56    6.99
   1 -15   2  245.42    7.25
   1 -15   2  233.68    6.49
   1 -15   2  242.48   10.58
   1  15   3  305.01    8.25
   1 -15   3  274.38    8.32
   1 -15   3  320.41    9.26
   1 -15   3  288.61    8.54
   1 -15   3  319.73    9.19
   1 -15   4  231.85    7.73
   1 -15   4  210.53   12.74
   1  15   4  230.05    6.71
   1  15   4  201.43    5.86
   1 -15   4  218.77    6.86
   1 -15   4  233.17   10.78
   1 -15   4  222.50    7.09
   1 -15   5   23.57    2.04
   1  15   5   22.37    1.48
   1  15   5   25.26    1.88
   1 -15   5   24.41    1.92
   1 -15   5   24.64    4.40
   1 -15   5   22.72    3.30
   1 -15   5   30.52    2.60
   1  15   5   23.09    1.62
   1  15   6  489.38   11.93
   1 -15   6  464.00   13.72
   1 -15   6  469.65   17.43
   1 -15   6  475.81   12.52
   1 -15   6  460.88   13.28
   1  15   6  455.84   11.51
   1 -15   6  468.05   12.78
   1  15   6  456.91   12.04
   1 -15   7  265.99    8.16
   1 -15   7  258.66    8.54
   1  15   7  273.75    7.34
   1  15   7  274.42    7.59
   1  15   7  253.17    7.37
   1  15   8   49.14    2.47
   1  15   8   51.22    2.39
   1  15   8   51.22    2.28
   1 -15   8   47.25    2.38
   1  15   9  114.91    3.70
   1  15   9  115.01    3.50
   1  15   9  114.82    3.61
   1 -15   9  104.73    3.59
   1 -15  10   45.77    1.89
   1  15  10   44.10    1.56
   1  17  -4  125.65    4.68
   1  17  -3   12.17    1.29
   1  17  -2   79.31    3.38
   1 -17  -1  134.88    8.21
   1  17  -1  149.55    5.06
   1  17   0  362.91    9.95
   1 -17   0  364.81    9.27
   1  17   1   98.70    3.63
   1 -17   1   93.23    6.69
   1 -17   1  106.52    4.08
   1  17   1  102.31    4.03
   1 -17   1  103.89    3.62
   1 -17   2   82.66    3.25
   1  17   2   77.93    3.25
   1 -17   2   88.60    3.91
   1 -17   2   80.56    3.67
   1 -17   2   90.15    6.53
   1 -17   3   77.52    3.51
   1 -17   3   79.65    3.25
   1  17   3   80.39    3.37
   1 -17   3   82.06    6.34
   1 -17   3   81.85    3.95
   1  17   3   78.98    3.53
   1 -17   3   76.84    3.46
   1 -17   4  402.63   11.12
   1 -17   4  433.50   12.08
   1  17   4  417.16   10.86
   1 -17   4  388.35   15.75
   1  17   4  398.96   10.93
   1 -17   4  400.50   10.96
   1 -17   4  394.86   10.57
   1 -17   4  373.07   18.56
   1 -17   5   24.87    1.80
   1 -17   5   24.01    1.98
   1  17   5   24.02    1.44
   1  17   5   27.63    1.97
   1 -17   5   25.52    4.55
   1 -17   5   27.14    3.67
   1  17   5   25.61    1.93
   1  17   5   22.32    1.48
   1 -17   5   28.41    2.52
   1 -17   5   22.36    1.83
   1 -17   6   66.94    3.07
   1 -17   6   74.64    7.64
   1 -17   6   71.54    3.39
   1  17   6   66.47    2.60
   1 -17   6   67.97    3.79
   1  17   6   71.71    3.26
   1  17   6   67.26    3.08
   1 -17   6   69.61    5.83
   1  17   6   63.69    2.71
   1 -17   6   69.28    3.26
   1 -17   7    2.50    0.97
   1  17   7    1.73    0.64
   1 -17   7    1.16    0.58
   1  17   7    2.39    0.59
   1 -17   7    0.99    0.95
   1  17   8   16.59    1.19
   1  17   8   18.48    1.15
   1 -17   8   19.63    1.75
   1  17   8   19.47    1.43
   1 -17   9   55.31    2.38
   1 -17   9   45.47    1.92
   1 -17  10  164.07    4.02
   1  19  -4   38.71    2.37
   1  19  -3  856.43   20.61
   1  19  -2    9.92    1.24
   1  19  -1  240.71    7.41
   1 -19   0   35.07    4.37
   1 -19   0   30.09    2.04
   1  19   0   33.11    2.22
   1 -19   1 1318.01   36.61
   1  19   1 1282.36   29.24
   1 -19   1 1262.08   29.23
   1 -19   1 1241.38   28.38
   1 -19   2  442.02   12.18
   1  19   2  434.31   11.49
   1 -19   2  475.59   17.89
   1 -19   2  460.08   12.46
   1 -19   2  457.30   11.46
   1 -19   3  157.55    5.97
   1  19   3  156.65    5.31
   1 -19   3  172.33    9.76
   1  19   3  165.07    5.68
   1 -19   3  166.99    5.29
   1 -19   3  149.63    5.37
   1 -19   4   14.18    1.47
   1 -19   4   14.91    1.79
   1  19   4   15.37    1.50
   1 -19   4   16.63    3.72
   1  19   4   13.49    1.49
   1 -19   4   13.61    1.40
   1 -19   4   13.48    1.34
   1 -19   5   22.25    2.13
   1  19   5   21.77    1.74
   1 -19   5   21.76    1.75
   1  19   5   20.34    1.70
   1 -19   5   21.54    1.64
   1 -19   5   22.18    1.72
   1  19   6   17.34    1.55
   1  19   6   16.77    1.43
   1 -19   6   15.87    1.36
   1 -19   6   17.30    1.82
   1 -19   7   75.77    3.46
   1 -19   7   79.30    3.09
   1  19   7   84.67    3.28
   1 -19   7   74.37    3.50
   1 -19   8   23.91    1.63
   1  19   9  128.23    3.46
   1 -19   9  122.71    3.55
   1  21  -4   74.66    3.38
   1  21  -3   20.44    1.76
   1  21  -2  473.08   12.59
   1 -21  -1 1303.88   29.86
   1  21  -1 1295.53   30.09
   1 -21   0  415.62   11.41
   1  21   0  424.24   11.56
   1  21   1   84.66    3.81
   1 -21   1   77.67    3.63
   1 -21   1   80.96    3.84
   1 -21   1   82.76    6.97
   1 -21   2   30.79    2.02
   1 -21   2   38.94    4.67
   1 -21   2   32.67    2.35
   1 -21   2   34.93    2.50
   1 -21   2   31.32    1.92
   1 -21   3  105.81    4.57
   1 -21   3  113.02    7.87
   1  21   3  109.74    4.36
   1 -21   3   99.78    3.98
   1 -21   3  108.51    9.06
   1 -21   3  107.28    3.91
   1  21   4  137.49    4.94
   1 -21   4  132.93    4.54
   1 -21   4  134.68    5.29
   1  21   4  134.33    4.68
   1  21   5  108.21    3.97
   1  21   5  106.41    4.04
   1 -21   5   98.89    3.70
   1 -21   5  109.81    4.60
   1 -21   5  102.57    4.43
   1 -21   6   30.65    1.74
   1 -21   6   30.47    2.11
   1  21   6   30.68    1.79
   1 -21   7   81.91    2.86
   1 -21   7   77.40    3.10
   1 -21   7   78.49    3.10
   1  21   8   49.47    1.75
   1 -21   8   48.48    1.92
   1  23  -4   80.47    3.30
   1  23  -3  145.87    5.11
   1 -23  -2   90.69    3.86
   1  23  -2   98.17    4.06
   1 -23  -1  128.20    4.93
   1  23  -1  136.81    5.07
   1 -23   0    1.81    0.90
   1  23   0    2.33    0.84
   1 -23   0    1.30    0.78
   1 -23   1  101.54    4.33
   1 -23   1   89.25    3.60
   1  23   1  101.59    4.17
   1 -23   1   96.59    4.09
   1  23   2  167.10    5.71
   1 -23   2  160.56    5.72
   1 -23   3  143.50    5.26
   1 -23   4  230.11    6.53
   1  23   4  252.28    7.12
   1 -23   4  232.27    7.26
   1  23   5  201.71    5.42
   1 -23   5  203.01    5.81
   1  23   6   95.98    2.86
   1 -23   6  104.64    3.60
   1 -23   6   96.72    3.43
   1  23   7   23.82    0.97
   1 -25  -7   15.44    0.93
   1 -25  -6   56.93    2.21
   1 -25  -5    5.51    0.79
   1  25  -3  154.81    4.98
   1  25  -2   24.95    1.79
   1 -25  -2   24.55    1.86
   1 -25  -1    9.47    1.18
   1  25  -1    9.01    1.19
   1 -25  -1    9.08    1.27
   1 -25   0   74.28    3.31
   1  25   0   81.76    3.53
   1 -25   0   74.56    3.51
   1 -25   1   13.32    1.46
   1  25   1   17.94    1.57
   1 -25   2  292.67    8.45
   1  25   2  313.38    8.55
   1 -25   3    5.97    1.00
   1 -25   4  177.33    5.57
   1 -25   4  184.59    5.80
   1  25   5   66.84    2.44
   1 -25   5   59.76    2.51
   1 -25   6   28.96    1.31
   1 -27  -5   98.11    3.04
   1  27  -2    2.93    0.63
   1  27  -1  400.91    9.97
   1 -27  -1  375.74   10.10
   1  27   0   17.24    1.37
   1  27   1  168.83    5.18
   1  27   2   61.00    2.56
   1 -27   3   16.87    1.29
   1  27   4    3.06    0.51
   1 -27   4    2.35    0.52
   1  29   0   26.99    1.30
   1  29   1   43.31    1.70
   1  29   2  135.97    3.48
   1 -29   2  113.87    3.45
   2   0   0 1579.97   35.28
   2   0   1    0.15    0.70
   2   0   2  321.14   10.66
   2   0   4   93.03    6.40
   2   0   5    0.48    1.21
   2   0   6  194.82   11.62
   2   0   6  202.18    6.45
   2   0   6  183.02   11.46
   2   0   6  189.63    5.81
   2   0   6  211.89    6.51
   2   0   6  191.60    6.84
   2   0   6  194.30    6.17
   2   0   6  211.18    6.45
   2   0   7    0.09    0.50
   2   0   7    0.67    1.61
   2   0   7    0.35    1.55
   2   0   7   -0.60    0.96
   2   0   7    0.75    0.64
   2   0   7    0.13    0.70
   2   0   7   -0.13    0.72
   2   0   8  178.79    5.75
   2   0   8  165.87    5.33
   2   0   8  162.65   11.77
   2   0   8  170.39    6.65
   2   0   8  150.46   11.10
   2   0   9    1.17    0.83
   2   0   9    0.38    0.96
   2   0   9   -0.18    0.62
   2   0   9    0.32    0.89
   2   0  10  170.15    5.41
   2   0  10  169.29    5.86
   2   0  10  170.41    5.96
   2   0  11   -0.07    0.26
   2   0  11    0.22    0.44
   2  -2  -1 1640.22   36.02
   2  -2   0 9647.32  204.23
   2  -2   1 4617.00  100.42
   2  -2   2 2047.95   47.96
   2  -2   3  435.35   14.63
   2  -2   4  165.68    8.66
   2  -2   4  149.88    8.20
   2   2   4  144.21    7.91
   2  -2   5   78.32    6.46
   2   2   5   75.82    6.29
   2  -2   6  172.77   10.50
   2   2   6  176.07    5.80
   2  -2   6  171.91   10.71
   2   2   6  169.08   10.62
   2   2   6  168.16    5.67
   2  -2   6  174.98    5.75
   2  -2   6  179.59    6.27
   2   2   6  164.50    5.22
   2  -2   6  162.83    5.12
   2  -2   6  167.23    5.72
   2  -2   6  161.30    5.47
   2   2   6  166.54    5.51
   2   2   7  261.72    7.53
   2  -2   7  244.90   13.68
   2   2   7  261.21    7.93
   2  -2   7  235.97   13.94
   2   2   7  245.55   14.16
   2  -2   7  256.21    8.00
   2  -2   7  271.69    8.59
   2  -2   7  241.88    7.13
   2   2   7  253.71    7.30
   2  -2   7  275.17    8.09
   2  -2   7  249.95    7.67
   2   2   7  252.25    7.63
   2  -2   8  104.15    8.87
   2   2   8  112.09    4.50
   2  -2   8  102.30    9.15
   2   2   8  105.04    9.11
   2  -2   8  114.07    5.09
   2   2   8  112.73    4.10
   2  -2   8  110.63    4.37
   2   2   8  111.29    4.58
   2   2   8  104.31    3.98
   2   2   9   20.37    1.98
   2   2   9   19.06    1.40
   2  -2   9   16.88    1.54
   2   2   9   19.78    1.78
   2  -2   9   17.90    1.63
   2  -2   9   19.14    1.75
   2  -2   9   22.16    2.05
   2   2  10   68.83    2.95
   2  -2  10   67.82    2.67
   2   2  10   70.80    2.43
   2   2  10   66.36    3.14
   2  -2  10   65.11    3.17
   2  -2  11   33.77    1.31
   2  -4  -2  121.54    3.75
   2  -4   0 1828.83   41.64
   2  -4   1 1439.32   34.52
   2  -4   2  321.15   11.32
   2  -4   3  922.52   25.95
   2  -4   4 1791.80   44.76
   2   4   4 1765.06   44.54
   2  -4   4 1754.42   45.44
   2   4   5  157.27    5.13
   2  -4   5  174.30    9.52
   2   4   5  166.57    9.32
   2  -4   5  154.66    5.26
   2   4   5  152.69    5.06
   2   4   6   35.24    1.92
   2   4   6   39.23    4.87
   2  -4   6   39.51    4.86
   2   4   6   37.53    2.31
   2  -4   6   46.98    5.28
   2   4   6   41.11    5.02
   2  -4   6   37.17    2.31
   2   4   6   37.43    2.54
   2  -4   6   40.43    2.58
   2   4   6   35.52    2.04
   2  -4   6   38.40    2.42
   2  -4   6   37.30    2.22
   2   4   7  377.34    9.77
   2   4   7  370.55   17.02
   2  -4   7  388.34   17.11
   2  -4   7  355.09   10.58
   2   4   7  392.33   10.66
   2  -4   7  370.21   17.52
   2   4   7  400.91   17.78
   2  -4   7  353.98   10.43
   2   4   7  399.80   11.19
   2  -4   7  407.76   11.14
   2   4   7  365.64    9.99
   2  -4   7  396.93   10.85
   2  -4   7  378.59   10.43
   2  -4   8  314.45    9.25
   2   4   8  310.87    9.07
   2   4   8  306.12    8.95
   2  -4   8  299.53    9.11
   2  -4   8  306.73   15.73
   2   4   8  281.14   15.12
   2   4   8  309.20    9.57
   2  -4   8  303.55    9.40
   2   4   8  316.49    8.26
   2   4   8  267.56   14.63
   2  -4   8  298.86   15.00
   2  -4   8  298.65    8.84
   2   4   8  307.79    9.35
   2  -4   8  318.98    9.43
   2   4   9   74.80    3.58
   2  -4   9   76.84    3.62
   2   4   9   74.29    3.42
   2   4   9   76.71    2.80
   2  -4   9   74.07    3.55
   2   4   9   71.41    3.62
   2  -4   9   74.40    3.61
   2   4  10   92.61    3.58
   2  -4  10   91.37    3.58
   2   4  10   94.46    3.51
   2   4  10   88.06    3.64
   2  -4  10   84.70    3.53
   2  -4  10   94.45    3.60
   2  -4  10   93.24    3.33
   2   4  10   90.30    2.72
   2   4  11   16.50    1.04
   2  -4  11   17.62    0.95
   2  -6  -3  291.16    7.83
   2  -6  -2 2830.91   61.39
   2  -6   1  134.49    6.38
   2  -6   2   47.44    4.03
   2  -6   3  236.12   10.42
   2   6   3  234.26    9.18
   2  -6   4  112.74    7.48
   2  -6   4  113.27    6.74
   2   6   4  113.75    6.71
   2  -6   5  585.45   14.55
   2   6   5  625.83   20.51
   2  -6   5  613.21   20.17
   2  -6   5  573.09   14.84
   2   6   5  589.31   14.55
   2  -6   5  619.84   20.70
   2   6   5  607.48   20.28
   2   6   5  562.72   14.55
   2   6   5  586.47   14.41
   2   6   5  623.55   14.95
   2  -6   5  643.95   14.93
   2  -6   6    3.98    0.99
   2   6   6    3.61    0.87
   2  -6   6    2.67    1.89
   2   6   6    2.01    1.71
   2  -6   6    2.39    1.56
   2  -6   6    2.60    1.54
   2   6   6    6.39    2.10
   2   6   6    4.09    0.83
   2  -6   6    4.05    1.04
   2  -6   6    4.15    0.89
   2  -6   6    3.02    0.82
   2   6   6    2.05    0.86
   2  -6   6    2.99    0.92
   2   6   7  215.32   12.03
   2  -6   7  214.06   11.84
   2  -6   7  227.47    7.53
   2  -6   7  227.88   12.66
   2   6   7  223.62   12.41
   2  -6   7  234.65    7.04
   2   6   7  223.87    6.82
   2   6   7  230.02    7.48
   2  -6   7  231.24    7.38
   2  -6   7  232.52    7.59
   2  -6   7  229.22    7.18
   2   6   8   44.05    5.29
   2  -6   8   43.64    5.10
   2  -6   8   50.40    3.00
   2   6   8   51.55    2.88
   2  -6   8   53.48    2.92
   2   6   8   47.52    2.90
   2  -6   8   47.41    2.80
   2  -6   8   54.23    3.11
   2  -6   8   46.64    2.42
   2  -6   8   40.09    5.13
   2   6   8   40.46    5.10
   2  -6   8   45.87    2.66
   2   6   9   21.71    1.83
   2  -6   9   25.06    1.87
   2  -6   9   27.89    2.11
   2   6   9   24.21    1.86
   2  -6   9   24.92    1.85
   2  -6  10   95.01    3.54
   2  -6  10   89.48    3.25
   2   6  10   95.26    3.39
   2   6  10   81.25    3.28
   2  -6  10   88.47    3.27
   2   6  10   87.95    3.26
   2  -6  10   92.96    3.38
   2  -6  11   13.95    0.85
   2   6  11   14.72    0.93
   2  -8  -3   90.35    4.03
   2  -8  -2  347.46    9.98
   2  -8  -1  226.08    7.58
   2  -8   2 1080.49   29.59
   2  -8   3  888.26   23.97
   2   8   3  883.77   23.86
   2  -8   3  889.07   26.50
   2  -8   4  137.22    7.42
   2   8   4  139.44    7.42
   2  -8   4  137.09    8.64
   2   8   5   40.97    2.30
   2  -8   5   35.78    2.14
   2  -8   5   40.34    2.59
   2  -8   5   40.87    4.33
   2   8   5   35.05    4.01
   2   8   5   35.00    4.06
   2  -8   5   36.12    4.00
   2  -8   5   36.54    2.37
   2   8   5   38.21    2.15
   2  -8   5   35.01    2.18
   2  -8   5   36.57    2.20
   2  -8   6  344.93   14.85
   2   8   6  333.41   14.63
   2   8   6  315.45   14.26
   2  -8   6  318.99   13.96
   2  -8   6  352.50   10.11
   2  -8   6  343.71    9.62
   2  -8   6  341.74    9.61
   2  -8   6  357.28   16.69
   2  -8   6  361.67   10.22
   2   8   6  321.95    9.27
   2   8   6  336.35    9.61
   2  -8   6  359.24    9.60
   2  -8   7   86.38    7.14
   2   8   7   82.70    6.97
   2  -8   7   85.51    6.75
   2   8   7   81.81    6.91
   2  -8   7   93.53    4.30
   2   8   7   87.98    3.83
   2  -8   7   97.01    4.39
   2   8   7   82.60    3.71
   2  -8   7   88.33    3.86
   2   8   7   86.72    3.88
   2  -8   7   84.69    3.75
   2  -8   8   54.61    3.09
   2   8   8   41.70    2.45
   2  -8   8   44.01    2.48
   2   8   8   45.34    2.61
   2  -8   8   51.69    3.08
   2  -8   8   39.61    2.38
   2   8   8   45.14    2.61
   2  -8   8   40.81    2.41
   2   8   9    5.45    0.89
   2  -8   9    5.03    0.87
   2   8   9    6.34    0.88
   2  -8   9    6.24    1.19
   2   8   9    5.99    0.95
   2  -8   9    5.12    0.84
   2  -8   9    5.98    1.13
   2   8   9    6.17    1.04
   2  -8  10   18.16    1.38
   2  -8  10   15.76    1.07
   2  -8  10   16.62    1.33
   2   8  11   20.64    0.95
   2  -8  11   18.79    0.94
   2 -10  -3 2078.05   47.77
   2 -10  -2  580.53   15.87
   2 -10  -1   74.43    4.18
   2 -10   0  105.61    5.36
   2 -10   1  163.34    7.23
   2 -10   2  576.08   15.86
   2  10   2  547.17   15.58
   2 -10   2  589.16   19.57
   2 -10   3 1402.78   34.38
   2 -10   3 1515.43   39.06
   2  10   4  186.54    8.95
   2 -10   4  208.54    9.28
   2 -10   4  202.75    6.52
   2 -10   4  200.38   11.20
   2  10   4  189.70    9.09
   2 -10   4  182.46    8.53
   2  10   4  196.31    5.89
   2 -10   4  193.53    5.76
   2 -10   4  217.70    6.87
   2  10   4  207.21    6.13
   2 -10   5  127.37    7.68
   2  10   5  121.12    7.53
   2 -10   5  135.31    5.16
   2 -10   5  133.59    4.96
   2  10   5  137.71    4.72
   2 -10   5  133.73    5.42
   2 -10   5  124.99    4.70
   2  10   5  122.12    4.45
   2 -10   5  123.30    4.37
   2  10   5  118.85    7.45
   2 -10   5  122.39    7.23
   2  10   6   36.63    4.30
   2 -10   6   33.48    3.92
   2 -10   6   38.14    2.39
   2 -10   6   41.35    2.55
   2 -10   6   43.22    2.84
   2 -10   6   37.72    4.30
   2  10   6   32.60    4.07
   2 -10   6   44.41    4.59
   2  10   6   41.55    2.47
   2  10   6   36.86    2.28
   2 -10   6   38.69    2.22
   2 -10   6   41.55    5.61
   2 -10   7  102.39    7.18
   2  10   7   95.14    7.11
   2 -10   7  127.02    5.24
   2  10   7  108.57    4.13
   2 -10   7  107.34    4.07
   2  10   7  121.64    4.52
   2 -10   7  105.59    4.29
   2  10   7   99.24    7.29
   2  10   7  113.55    4.31
   2 -10   7  102.27    4.01
   2 -10   7  119.57    5.00
   2  10   8   15.81    1.38
   2 -10   8   15.67    1.34
   2 -10   8   15.69    1.83
   2  10   8   12.83    1.32
   2 -10   8   13.32    1.27
   2  10   8   18.70    1.62
   2 -10   8   15.68    1.75
   2 -10   9   97.50    3.98
   2  10   9   92.73    3.41
   2  10   9   78.58    2.96
   2 -10   9   83.34    3.63
   2  10   9   86.07    3.16
   2 -10  10    2.67    0.70
   2  10  10    2.92    0.61
   2  10  10    2.43    0.53
   2  10  11   66.34    1.89
   2 -12  -3   36.37    3.20
   2 -12  -2 1162.06   29.35
   2 -12  -1 1035.17   26.80
   2 -12   0  249.38    9.69
   2 -12   1  355.90   12.64
   2  12   2  265.90    9.26
   2 -12   2  294.38   13.40
   2 -12   3  340.92    9.68
   2  12   3  304.05   11.03
   2 -12   3  343.04   15.43
   2 -12   3  329.71    9.36
   2 -12   3  345.11   13.00
   2 -12   4   25.49    4.31
   2  12   4   22.06    2.77
   2 -12   4   25.39    2.05
   2  12   4   23.69    1.66
   2 -12   4   22.63    2.11
   2 -12   5  360.59    9.84
   2 -12   5  303.03    9.06
   2 -12   5  342.07   13.89
   2 -12   5  326.25    9.85
   2  12   5  292.86    8.51
   2  12   5  336.35    9.02
   2 -12   5  340.57   10.32
   2 -12   6   82.78    8.03
   2 -12   6   80.04    4.05
   2 -12   6   77.65    3.75
   2  12   6   69.00    3.10
   2 -12   6   77.51    6.24
   2  12   6   85.55    3.58
   2 -12   6   74.85    3.41
   2  12   7   77.77    3.41
   2 -12   7   78.88    4.13
   2 -12   7   75.35    7.70
   2 -12   7   73.55    3.55
   2 -12   7   69.12    3.79
   2 -12   7   68.43    5.76
   2  12   8    5.17    0.90
   2 -12   8    3.93    1.08
   2 -12   8    3.51    1.18
   2  12   8    4.42    0.94
   2  12   9   48.55    2.06
   2 -12   9   45.01    2.54
   2 -12   9   40.91    1.98
   2  12   9   46.57    2.07
   2  12   9   48.58    2.17
   2 -12   9   44.16    2.31
   2 -12  10   16.31    1.16
   2  12  10   17.25    0.93
   2  12  10   16.61    0.99
   2 -14  -2  120.45    6.54
   2 -14  -1   77.70    5.16
   2 -14   0  512.03   16.18
   2 -14   0  469.13   11.26
   2 -14   1  329.46   12.65
   2 -14   1  327.06    8.86
   2 -14   2  153.42    5.40
   2 -14   2  145.30    9.74
   2 -14   2  158.91    8.39
   2 -14   2  155.28    5.55
   2 -14   3  417.70   18.45
   2 -14   3  407.90   15.35
   2 -14   3  418.42   11.81
   2 -14   3  416.93   11.44
   2  14   4  161.41    5.07
   2 -14   4  156.74    6.30
   2 -14   4  164.20    6.04
   2 -14   5  179.02    6.63
   2 -14   5  179.42    9.82
   2 -14   5  194.23    6.76
   2 -14   5  181.84    7.10
   2  14   5  179.79    5.70
   2 -14   5  178.55    5.89
   2 -14   6  328.99   17.40
   2 -14   6  346.09   10.18
   2 -14   6  328.95   14.30
   2 -14   6  343.04   10.43
   2  14   6  362.05    9.53
   2  14   7  153.01    4.69
   2 -14   7  143.95    5.89
   2 -14   7  135.44    5.24
   2 -14   7  144.92    5.57
   2  14   7  154.37    4.98
   2  14   8  157.96    4.57
   2  14   8  156.57    4.86
   2 -14   8  147.78    5.16
   2 -14   8  140.17    5.48
   2  14   8  158.11    4.78
   2 -14   8  140.49    4.70
   2 -14   9    0.36    0.63
   2  14   9    0.12    0.42
   2  14   9    0.16    0.45
   2 -14   9    0.06    0.35
   2  14   9    0.14    0.39
   2 -14  10   57.65    1.94
   2  16  -3   20.36    1.48
   2 -16  -2  223.29   10.19
   2  16  -2  215.04    6.39
   2 -16  -1  172.58    8.84
   2  16  -1  172.42    5.48
   2 -16   0  520.24   17.66
   2 -16   0  490.87   12.38
   2  16   0  498.95   12.59
   2 -16   0  494.82   11.88
   2 -16   1  141.57    4.88
   2 -16   1  137.35    7.94
   2 -16   1  125.33    4.19
   2  16   1  128.91    4.27
   2 -16   2   40.91    2.59
   2 -16   2   35.93    5.12
   2 -16   2   44.80    4.49
   2  16   2   38.91    2.14
   2 -16   2   40.61    2.63
   2 -16   3  169.29    6.03
   2 -16   3  166.30    9.24
   2 -16   3  157.89   11.14
   2 -16   3  171.59    6.39
   2 -16   4  227.54    7.57
   2  16   4  230.04    7.03
   2 -16   4  234.18    8.17
   2  16   5  122.78    3.95
   2 -16   5  130.49    5.41
   2 -16   5  138.96    5.43
   2  16   5  145.99    5.03
   2 -16   5  120.37    7.98
   2  16   5  125.88    4.26
   2 -16   5  143.51    5.95
   2  16   6   21.19    1.75
   2 -16   6   18.75    1.84
   2  16   6   19.02    1.44
   2  16   6   17.72    1.25
   2 -16   6   19.02    1.82
   2  16   7   78.88    2.78
   2 -16   7   78.75    3.47
   2 -16   7   86.72    3.64
   2 -16   7   83.80    4.01
   2 -16   7   76.19    3.19
   2  16   7   79.85    3.02
   2  16   8  223.01    5.73
   2 -16   8  233.15    6.98
   2  16   8  223.85    5.97
   2  16   8  235.53    6.34
   2  16   9  102.82    3.08
   2 -16   9  104.94    3.44
   2  18  -3   59.35    2.81
   2  18  -2  304.49    8.55
   2  18  -1   21.75    1.69
   2 -18  -1   22.35    3.35
   2 -18   0  308.61    8.85
   2 -18   0  324.30   13.89
   2  18   0  329.05    9.11
   2  18   1  460.07   11.78
   2 -18   1  473.65   17.85
   2 -18   1  502.11   12.80
   2  18   1  473.94   12.48
   2 -18   1  478.06   11.80
   2 -18   2  265.48    7.46
   2  18   2  262.78    7.52
   2 -18   2  277.11   12.63
   2 -18   2  282.46   15.18
   2 -18   2  261.25    8.35
   2  18   2  280.47    8.11
   2 -18   2  262.86    8.01
   2  18   3    1.54    0.71
   2 -18   3    1.14    1.19
   2 -18   3    1.44    1.73
   2 -18   3    0.81    0.56
   2 -18   3    2.07    0.85
   2  18   4   64.06    3.16
   2 -18   4   59.67    3.22
   2 -18   4   56.73    2.76
   2  18   4   62.75    2.97
   2  18   5   97.51    3.83
   2 -18   5   94.42    4.09
   2  18   5   97.01    3.92
   2 -18   5   85.68    3.53
   2 -18   5   89.72    4.23
   2  18   6   66.86    2.98
   2 -18   6   59.37    2.96
   2  18   6   62.93    2.85
   2 -18   6   58.32    3.04
   2 -18   6   60.55    2.74
   2  18   7   74.34    2.51
   2 -18   7   77.82    2.99
   2 -18   8   54.33    2.11
   2 -18   9   48.74    1.61
   2  20  -4  105.08    3.98
   2  20  -3  203.15    6.39
   2  20  -2  100.98    4.04
   2 -20  -1  497.64   13.01
   2  20  -1  522.68   13.21
   2 -20  -1  473.25   18.63
   2 -20   0  909.61   21.92
   2 -20   0  933.43   28.88
   2  20   0  917.58   21.92
   2  20   1  389.65   10.27
   2 -20   1  406.03   16.63
   2 -20   1  418.04   11.42
   2  20   1  432.18   11.29
   2 -20   1  401.74   10.31
   2  20   2  142.66    4.80
   2 -20   2  149.14    9.17
   2  20   2  152.33    5.40
   2 -20   2  143.05    5.22
   2 -20   2  145.42    4.77
   2 -20   2  146.75   10.86
   2  20   3  115.49    4.13
   2 -20   3  113.45    7.77
   2 -20   3  109.42    4.41
   2 -20   3  118.71    9.62
   2 -20   3  109.75    3.96
   2  20   4  297.39    8.38
   2 -20   4  279.82    7.81
   2 -20   4  281.23    8.32
   2  20   4  284.68    7.97
   2  20   5  113.56    4.02
   2 -20   5  105.77    4.35
   2  20   5  114.67    4.15
   2 -20   5  103.55    4.04
   2 -20   5  105.88    3.79
   2  20   6   15.28    1.25
   2 -20   6   14.44    1.36
   2  20   6   17.50    1.37
   2 -20   6   15.24    1.19
   2  20   7   84.76    2.91
   2 -20   7   76.58    2.73
   2  20   8   97.84    2.71
   2  22  -4   67.99    2.93
   2  22  -3   88.64    3.63
   2 -22  -2   10.09    1.29
   2  22  -2   10.03    1.22
   2 -22  -1  558.81   14.45
   2  22  -1  567.17   14.39
   2 -22   0  158.78    9.80
   2  22   0  168.12    5.73
   2 -22   0  159.11    5.83
   2 -22   0  165.83    5.79
   2  22   1   65.62    3.14
   2 -22   1   58.76    2.93
   2 -22   1   58.37    3.22
   2 -22   1   56.82    3.15
   2  22   2   19.89    1.68
   2 -22   2   19.26    1.63
   2 -22   2   18.08    1.34
   2 -22   2   18.94    1.85
   2 -22   3   32.61    2.05
   2 -22   3   34.92    2.41
   2 -22   3   29.12    1.71
   2  22   4   31.55    1.98
   2 -22   4   30.78    2.21
   2 -22   4   32.49    1.74
   2 -22   4   31.59    2.18
   2 -22   5  110.53    3.62
   2 -22   5  107.71    4.02
   2 -22   6    0.24    0.34
   2  22   6    0.59    0.33
   2 -22   6    0.37    0.45
   2 -22   6    0.91    0.57
   2 -22   7    8.47    0.77
   2 -24  -4  170.77    5.41
   2 -24  -3  101.66    3.90
   2  24  -3   93.88    3.59
   2 -24  -2   32.66    2.17
   2  24  -2   30.06    1.96
   2  24  -1   80.88    3.45
   2 -24  -1   77.08    3.59
   2 -24  -1   78.84    3.51
   2  24   0    2.50    0.76
   2 -24   0    1.93    0.85
   2 -24   0    2.10    0.89
   2 -24   1   60.27    3.09
   2  24   1   66.32    3.01
   2 -24   1   57.35    2.73
   2  24   2  303.26    8.32
   2 -24   2  291.40    8.59
   2 -24   3  150.87    5.21
   2  24   4   42.35    2.05
   2 -24   4   42.80    2.29
   2 -24   4   37.06    2.08
   2  24   5  226.56    5.63
   2 -24   5  206.80    5.71
   2 -24   6   31.04    1.37
   2 -26  -6  152.31    4.25
   2 -26  -5   26.92    1.51
   2 -26  -4  149.72    4.65
   2  26  -3   80.53    2.85
   2 -26  -3   83.22    3.18
   2 -26  -3   89.59    3.39
   2  26  -2   12.85    1.12
   2 -26  -2   12.88    1.26
   2 -26  -2   12.00    1.29
   2  26  -1  109.75    3.83
   2 -26  -1  104.54    3.91
   2 -26  -1  102.58    4.00
   2 -26   0   44.34    2.37
   2  26   0   44.45    2.25
   2 -26   1   10.23    1.19
   2  26   1   11.23    1.10
   2 -26   2  246.68    7.05
   2  26   2  255.60    6.85
   2 -26   3  135.23    4.22
   2 -26   3  124.29    4.07
   2  26   4   16.62    1.01
   2 -26   4   12.13    0.88
   2 -28  -4    3.03    0.52
   2 -28  -3  114.11    3.56
   2  28  -2   66.08    2.15
   2 -28  -2   71.60    2.49
   2  28  -1   50.80    1.95
   2 -28  -1   48.23    2.04
   2  28   0   12.68    0.93
   2 -28   0   11.78    0.99
   2  28   1    9.02    0.79
   2 -28   1    8.71    0.84
   2  28   2   38.06    1.51
   2 -28   2   29.39    1.39
   3  -1  -1 1989.22   44.02
   3  -1   0  361.37   10.81
   3  -1   1   80.84    4.70
   3   1   4  718.67   17.15
   3  -1   4  713.02   23.69
   3   1   5   51.73    2.75
   3  -1   5   49.82    2.76
   3  -1   5   47.87    5.60
   3   1   5   49.13    2.63
   3  -1   5   43.90    2.50
   3  -1   5   51.00    2.69
   3   1   5   49.72    2.49
   3  -1   5   48.20    2.56
   3   1   6   11.70    1.48
   3  -1   6   11.88    1.50
   3  -1   6    9.82    3.05
   3  -1   6   10.70    3.16
   3   1   6   14.09    1.34
   3  -1   6   11.52    1.24
   3  -1   6   13.39    1.54
   3   1   6   11.81    1.48
   3  -1   6   10.49    1.65
   3  -1   6   11.89    1.39
   3  -1   6   12.51    1.43
   3  -1   7   95.15    8.75
   3  -1   7  109.90    4.52
   3   1   7  107.66    4.43
   3  -1   7   92.77    8.93
   3  -1   7  101.48    3.94
   3   1   7  101.79    3.97
   3   1   7  103.92    4.49
   3  -1   7   99.29    4.43
   3   1   7  105.29    3.89
   3   1   7  100.77    4.21
   3  -1   7  101.37    4.23
   3  -1   7  100.23    4.87
   3   1   8   69.24    3.05
   3   1   8   71.53    2.89
   3  -1   8   70.86    3.08
   3   1   8   79.28    3.56
   3  -1   8   79.20    3.60
   3  -1   8   69.69    3.90
   3   1   9   41.26    2.56
   3   1   9   40.81    2.34
   3  -1   9   35.98    2.19
   3  -1   9   41.77    2.33
   3  -1   9   39.02    2.54
   3  -1   9   37.83    1.81
   3   1  10   84.82    3.18
   3  -1  10   81.48    3.21
   3  -3  -3   23.29    1.21
   3  -3  -2  850.51   19.81
   3  -3  -1  803.69   19.82
   3  -3   0 1453.08   34.62
   3  -3   1  481.75   14.95
   3  -3   2  640.21   19.65
   3  -3   3  733.94   23.02
   3  -3   4    5.88    1.94
   3   3   4    7.10    2.09
   3   3   4    7.03    1.00
   3   3   4    7.40    0.99
   3  -3   4    5.81    0.89
   3  -3   4    5.76    0.89
   3  -3   4    6.04    0.99
   3  -3   5  319.25    9.22
   3   3   5  329.74    9.13
   3  -3   5  349.91   15.54
   3   3   5  347.26   15.43
   3   3   5  328.19    9.09
   3   3   5  295.69    8.64
   3  -3   5  332.75    9.14
   3  -3   5  300.68    8.86
   3  -3   5  321.60    9.08
   3   3   5  326.51    9.07
   3   3   6   53.42    6.26
   3  -3   6   64.52    6.77
   3  -3   6   65.10    3.35
   3   3   6   60.21    3.14
   3  -3   6   50.86    6.20
   3   3   6   66.56    6.85
   3  -3   6   60.35    3.26
   3   3   6   56.94    3.43
   3  -3   6   65.64    3.58
   3   3   6   58.16    2.85
   3  -3   6   65.26    3.24
   3  -3   6   60.58    3.11
   3   3   7  174.74   11.72
   3  -3   7  168.15   11.36
   3   3   7  191.98    6.33
   3  -3   7  188.96    6.50
   3  -3   7  186.95   12.28
   3   3   7  187.23   12.18
   3  -3   7  175.86    6.42
   3  -3   7  185.13    6.27
   3  -3   7  194.48    6.36
   3  -3   7  175.58    5.72
   3   3   7  180.39    5.86
   3   3   7  180.63    6.85
   3  -3   7  181.61    6.77
   3   3   8   78.29    3.54
   3  -3   8   81.12    3.76
   3   3   8   78.45    3.66
   3  -3   8   82.18    3.63
   3   3   8   76.54    3.99
   3  -3   8   83.90    4.06
   3   3   9   64.07    3.25
   3  -3   9   67.00    3.24
   3   3   9   73.24    3.14
   3   3   9   66.36    3.20
   3  -3   9   64.21    3.16
   3  -3   9   70.77    2.73
   3   3  10   93.62    3.36
   3  -3  10   89.48    3.25
   3  -3  10   86.73    2.57
   3   3  10   95.49    3.14
   3   3  10   94.77    3.26
   3  -3  10   94.95    3.26
   3  -5  -3   33.62    1.72
   3  -5  -1   88.17    4.50
   3  -5   0  274.31    9.80
   3  -5   1  224.18    9.26
   3  -5   2   38.14    3.91
   3  -5   3  219.78   10.86
   3   5   4  464.13   11.67
   3  -5   4  505.30   18.91
   3  -5   4  450.37   11.97
   3   5   4  457.46   11.55
   3  -5   4  494.08   17.60
   3   5   4  471.21   17.08
   3   5   4  443.28   11.62
   3  -5   4  451.12   11.71
   3   5   4  480.71   11.87
   3  -5   4  456.02   11.79
   3  -5   5  171.59    5.90
   3   5   5  166.59    5.54
   3  -5   5  179.29   10.43
   3   5   5  160.06    9.92
   3   5   5  160.10    5.55
   3   5   5  164.48    5.46
   3  -5   5  164.03    5.68
   3  -5   5  159.99    5.62
   3   5   5  173.60    5.70
   3  -5   5  174.13    5.85
   3   5   6  270.72   14.17
   3  -5   6  270.45   13.90
   3  -5   6  299.42    8.92
   3   5   6  287.09    8.44
   3   5   6  279.30   14.36
   3  -5   6  287.54   14.65
   3   5   6  289.32    8.59
   3  -5   6  270.49    8.54
   3   5   6  272.10    8.12
   3  -5   6  303.32    8.83
   3  -5   6  294.33    8.62
   3   5   6  296.06    9.04
   3  -5   6  294.51    8.92
   3   5   7  117.48    9.07
   3  -5   7  111.82    8.67
   3  -5   7  113.91    4.91
   3   5   7  127.57    4.79
   3  -5   7  135.04    5.08
   3   5   7  123.64    4.54
   3  -5   7  126.30    4.92
   3  -5   7  115.41    9.10
   3   5   7  113.31    9.05
   3  -5   7  123.83    4.86
   3   5   7  122.60    5.16
   3  -5   7  127.78    5.13
   3   5   8   85.03    4.02
   3  -5   8   85.86    3.90
   3  -5   8   85.78    3.74
   3   5   8   94.71    4.02
   3  -5   8   88.56    3.92
   3  -5   9  117.19    3.93
   3   5   9  113.46    4.28
   3  -5   9  112.44    4.18
   3   5   9  115.82    4.18
   3  -5   9  114.72    4.18
   3   5  10   13.61    1.04
   3  -5  10   13.19    1.02
   3   5  10   15.41    1.10
   3  -5  10   13.90    0.85
   3  -7  -3 1081.57   24.99
   3  -7  -2  582.52   15.17
   3  -7   0 2023.87   48.43
   3  -7   1  428.15   14.86
   3  -7   2 1490.95   39.31
   3  -7   3  746.37   24.42
   3  -7   4   85.85    3.77
   3   7   4   85.88    3.51
   3  -7   4   77.69    3.29
   3  -7   4   83.54    3.53
   3   7   4   84.99    3.47
   3   7   4   75.75    3.12
   3  -7   4   84.55    3.71
   3  -7   4   80.19    6.21
   3   7   4   75.78    5.99
   3  -7   4   94.66    7.60
   3  -7   5   -0.07    0.81
   3   7   5    0.68    0.64
   3   7   5    0.65    0.69
   3  -7   5    0.73    0.67
   3  -7   5    0.93    0.75
   3   7   5    0.27    0.61
   3  -7   5    0.18    0.64
   3  -7   5    1.99    1.54
   3   7   5    1.96    1.52
   3  -7   5    0.69    1.16
   3  -7   5   -0.31    1.69
   3  -7   6  265.58    7.79
   3  -7   6  276.48    8.32
   3  -7   6  265.80    8.04
   3   7   6  247.75    7.95
   3  -7   6  258.00    7.90
   3   7   6  248.32    7.56
   3  -7   6  246.84   12.97
   3   7   6  234.67   12.74
   3   7   6  230.41   12.53
   3  -7   6  237.83   12.38
   3   7   7   11.73    1.31
   3  -7   7   12.12    1.45
   3   7   7   11.78    2.86
   3  -7   7   12.46    2.79
   3  -7   7    9.88    2.64
   3   7   7    9.69    2.70
   3  -7   7   13.41    1.62
   3  -7   7   11.62    1.29
   3   7   7   10.19    1.38
   3   7   7   11.94    1.48
   3  -7   7    9.51    1.33
   3   7   8    1.49    0.74
   3  -7   8    1.37    0.69
   3   7   8    1.35    0.80
   3  -7   8    1.33    0.85
   3   7   8    2.97    0.84
   3  -7   8    1.44    0.76
   3  -7   8    0.89    0.68
   3   7   9   27.96    1.75
   3  -7   9   28.89    1.69
   3  -7   9   32.13    1.85
   3  -7   9   31.15    2.00
   3   7   9   35.51    1.92
   3   7   9   26.48    1.65
   3  -7   9   31.11    1.74
   3  -7  10    0.55    0.32
   3  -9  -3  755.23   19.04
   3  -9  -2 1228.37   29.52
   3  -9  -1  104.07    5.21
   3  -9   0  168.64    8.32
   3  -9   1   13.51    2.55
   3  -9   2  114.62    7.57
   3  -9   3  137.84    9.03
   3  -9   3  136.62    4.97
   3   9   3  138.99    4.59
   3   9   3  136.26    4.58
   3  -9   3  132.86    7.26
   3   9   3  126.60    7.06
   3  -9   3  127.18    4.81
   3   9   4  130.28    4.62
   3  -9   4  137.30    5.17
   3  -9   4  134.91    9.52
   3  -9   4  114.38    7.34
   3   9   4  118.92    7.54
   3   9   4  125.07    4.57
   3  -9   4  118.36    4.23
   3  -9   4  123.47    4.72
   3   9   5   33.36    2.22
   3  -9   5   31.06    2.07
   3  -9   5   35.06    2.07
   3  -9   5   34.33    2.35
   3   9   5   30.55    4.06
   3  -9   5   34.03    4.22
   3   9   5   31.01    4.05
   3  -9   5   33.53    4.01
   3  -9   5   38.90    5.37
   3  -9   6  198.46   10.96
   3   9   6  181.32   10.69
   3  -9   6  229.92    7.41
   3  -9   6  207.52    6.90
   3   9   6  204.60    6.68
   3  -9   6  199.09    6.47
   3   9   6  217.10    6.68
   3  -9   6  183.76   10.24
   3   9   6  177.65   10.49
   3  -9   6  207.91    6.28
   3   9   7    4.29    0.95
   3  -9   7    4.61    0.93
   3  -9   7    3.84    0.98
   3   9   7    4.30    0.99
   3  -9   7    3.93    1.16
   3  -9   7    4.31    1.17
   3   9   7    3.16    0.86
   3  -9   7    3.11    0.80
   3  -9   8   19.45    1.44
   3   9   8   18.67    1.52
   3  -9   8   21.49    1.91
   3   9   8   22.33    1.67
   3   9   8   17.63    1.42
   3  -9   8   23.19    1.89
   3   9   9    3.93    0.61
   3  -9   9    5.20    0.90
   3   9   9    5.43    0.81
   3   9  10   27.36    1.11
   3   9  10   27.22    1.20
   3 -11  -3  517.93   14.83
   3 -11  -2  134.97    6.11
   3 -11  -1  103.85    5.63
   3 -11   0   14.64    2.20
   3 -11   1  272.64   12.51
   3 -11   2   73.65    3.36
   3 -11   2   68.62    3.21
   3 -11   2   72.32    6.39
   3  11   2   66.58    2.83
   3 -11   2   71.04    4.55
   3  11   2   64.95    4.44
   3 -11   3  559.40   14.31
   3 -11   3  557.75   21.17
   3 -11   3  491.91   16.85
   3  11   3  497.27   16.99
   3  11   3  548.04   13.45
   3  11   4   26.92    3.39
   3 -11   4   29.96    3.56
   3  11   4   34.14    2.16
   3 -11   4   28.29    4.58
   3  11   4   26.68    3.54
   3  11   4   30.68    1.97
   3 -11   4   30.27    2.46
   3 -11   5   19.28    4.01
   3  11   5   18.92    1.61
   3  11   5   23.36    1.85
   3  11   5   21.57    1.78
   3 -11   5   20.28    1.86
   3  11   5   16.27    2.93
   3 -11   6   31.26    4.04
   3 -11   6   29.67    2.23
   3 -11   6   34.35    2.62
   3  11   6   34.43    2.25
   3 -11   6   29.66    2.48
   3  11   6   29.51    2.02
   3  11   7  135.82    4.76
   3 -11   7  139.98    5.38
   3 -11   7  134.89    4.78
   3  11   7  119.25    4.28
   3 -11   7  137.37    5.41
   3  11   8   88.17    3.29
   3 -11   8   89.66    3.82
   3  11   8   88.48    3.37
   3 -11   8   85.64    3.79
   3 -11   9   75.83    2.69
   3  11   9   82.48    2.64
   3  11   9   87.52    2.85
   3 -11   9   84.29    3.08
   3  11  10   24.58    0.96
   3 -13  -3  254.37    9.64
   3 -13  -2  100.10    5.60
   3 -13  -1  127.25    6.79
   3 -13   0  178.95    8.61
   3 -13   1  271.89    7.79
   3 -13   1  279.74   13.62
   3 -13   1  281.34   11.60
   3 -13   1  275.79    8.04
   3 -13   2   23.98    3.99
   3 -13   2   25.34    3.33
   3 -13   2   26.08    2.11
   3 -13   3   35.61    5.02
   3 -13   3   29.85    3.71
   3 -13   3   32.08    2.51
   3 -13   4  123.81    8.03
   3  13   4  134.35    4.54
   3 -13   4  120.95    5.40
   3 -13   4  135.22   10.24
   3 -13   4  118.61    5.18
   3 -13   5  299.17    9.52
   3  13   5  296.63    8.47
   3 -13   5  313.03    9.92
   3 -13   5  299.48    8.90
   3 -13   5  306.72   13.64
   3 -13   5  302.64   16.33
   3  13   6   97.72    3.79
   3 -13   6   89.56    3.78
   3 -13   6   89.13    4.34
   3 -13   6   90.32    4.41
   3  13   7   90.81    3.48
   3 -13   7   90.69    4.15
   3 -13   7   86.02    4.02
   3 -13   8   17.51    1.51
   3  13   8   16.98    1.25
   3 -13   8   15.17    1.48
   3  13   8   17.02    1.11
   3  13   8   17.07    1.24
   3  13   9   36.99    1.32
   3  13   9   38.82    1.52
   3 -15  -2   93.19    5.89
   3  15  -2   90.59    3.41
   3 -15  -1  140.29    7.69
   3 -15   0  903.20   26.19
   3 -15   0  879.52   20.66
   3 -15   1  133.64    9.54
   3 -15   1  111.77    4.45
   3 -15   1  123.24    7.58
   3 -15   1  129.64    4.88
   3 -15   2  250.93   14.01
   3 -15   2  252.79    8.13
   3 -15   2  243.68   11.48
   3 -15   2  247.27    7.85
   3 -15   3   56.87    6.61
   3 -15   3   57.59    3.46
   3 -15   3   50.52    4.98
   3 -15   3   51.77    3.14
   3 -15   4  297.30    9.20
   3 -15   4  286.89   15.83
   3 -15   4  278.93    8.66
   3 -15   4  293.01    9.51
   3 -15   4  276.25   12.84
   3 -15   5  130.80    5.06
   3 -15   5  157.19    5.23
   3 -15   5  138.67   10.75
   3 -15   5  150.01    6.21
   3  15   5  149.52    4.79
   3 -15   5  150.86    5.85
   3  15   6   13.22    1.01
   3 -15   6   14.14    1.75
   3  15   6   11.59    1.16
   3 -15   6   11.23    1.51
   3  15   7   78.89    2.63
   3 -15   7   87.43    3.63
   3 -15   7   83.59    3.75
   3  15   7   83.13    2.98
   3  15   8   29.99    1.18
   3 -15   8   32.13    1.85
   3  15   8   32.99    1.61
   3 -15   8   31.06    1.69
   3  15   8   29.60    1.38
   3 -15   9   41.63    1.53
   3  17  -3   54.17    2.52
   3  17  -2  878.07   20.49
   3 -17  -2  853.74   25.52
   3 -17  -1  110.96    4.11
   3  17  -1  116.11    4.27
   3 -17  -1  113.32    7.29
   3 -17   0  209.05    6.65
   3  17   0  214.65    6.69
   3 -17   1  379.31   10.28
   3  17   1  345.34    9.25
   3 -17   1  350.45    9.23
   3 -17   1  371.28   17.55
   3 -17   1  365.64   10.39
   3 -17   1  358.84   14.70
   3 -17   2 1120.69   32.95
   3  17   2 1127.30   26.30
   3 -17   2 1164.07   27.40
   3 -17   2 1215.67   27.90
   3 -17   2 1168.80   37.52
   3 -17   3   63.56    5.74
   3  17   3   73.41    3.19
   3 -17   3   69.57    3.63
   3 -17   3   66.82    7.27
   3 -17   3   75.04    3.99
   3 -17   4  136.60   10.54
   3 -17   4  125.63    4.60
   3 -17   4  138.50    5.38
   3 -17   4  123.12    4.97
   3 -17   4  125.69    8.06
   3 -17   4  141.07    5.75
   3  17   4  134.46    4.72
   3 -17   5   25.20    2.09
   3  17   5   24.66    1.79
   3 -17   5   20.44    1.70
   3 -17   6   19.22    1.70
   3  17   6   18.09    1.48
   3  17   6   16.14    1.08
   3 -17   6   18.86    1.82
   3 -17   6   17.12    1.36
   3  17   6   17.76    1.43
   3  17   7   21.73    1.41
   3 -17   7   20.49    1.61
   3 -17   7   18.60    1.40
   3 -17   7   19.07    1.26
   3  17   7   18.88    1.00
   3 -17   8  160.82    4.53
   3  19  -3  129.94    4.51
   3  19  -2   64.27    2.96
   3 -19  -1  357.26    9.96
   3  19  -1  373.25   10.02
   3 -19  -1  352.85   14.84
   3 -19   0  603.40   15.48
   3 -19   0  603.97   21.23
   3 -19   0  608.84   24.00
   3  19   0  621.11   15.38
   3 -19   1   74.99    3.72
   3  19   1   64.40    2.75
   3 -19   1   58.60    5.66
   3 -19   1   70.05    3.50
   3 -19   1   60.09    6.87
   3  19   1   71.86    3.33
   3 -19   2   13.65    1.74
   3  19   2   12.39    1.19
   3 -19   2   12.26    2.60
   3 -19   2   11.94    3.35
   3  19   2   14.18    1.49
   3 -19   2   12.13    1.51
   3 -19   2   14.61    1.24
   3  19   3   14.94    1.33
   3 -19   3   14.79    1.29
   3 -19   3   14.45    1.62
   3 -19   3   17.18    1.90
   3 -19   4   54.80    2.91
   3 -19   4   62.45    3.46
   3  19   4   61.42    2.74
   3 -19   4   60.57    3.12
   3 -19   4   53.61    2.50
   3  19   4   59.21    2.93
   3  19   5  166.41    5.00
   3  19   5  164.22    5.17
   3 -19   5  155.88    5.29
   3 -19   5  140.63    4.81
   3 -19   5  149.37    4.74
   3  19   6   12.92    1.11
   3  19   6   11.80    1.06
   3 -19   6   11.95    1.33
   3 -19   6   10.93    1.12
   3 -19   6   12.08    1.01
   3  19   7   59.81    2.18
   3 -19   7   56.39    2.35
   3  21  -3  254.85    7.28
   3  21  -2   71.23    3.15
   3 -21  -2   70.41    3.31
   3  21  -1   96.82    3.89
   3 -21  -1   88.45    3.93
   3 -21   0   10.36    1.40
   3 -21   0   10.09    1.40
   3 -21   0   10.74    3.20
   3  21   0   10.88    1.29
   3 -21   1  316.18    9.43
   3 -21   1  306.90    9.04
   3  21   1  314.98    8.89
   3 -21   2   61.10    3.36
   3  21   2   58.13    2.51
   3 -21   2   59.72    3.05
   3  21   2   65.16    3.05
   3 -21   3   12.08    1.58
   3  21   3   12.74    1.13
   3 -21   3   11.36    1.36
   3 -21   3   12.00    1.04
   3 -21   4   43.27    2.32
   3 -21   4   44.78    2.05
   3 -21   4   53.55    2.90
   3 -21   4   46.41    2.47
   3  21   4   53.99    2.52
   3  21   4   50.18    2.23
   3  21   5   96.11    3.33
   3 -21   5   87.90    3.24
   3  21   5   95.95    3.15
   3 -21   6   19.89    1.36
   3 -21   7    5.31    0.52
   3 -23  -4  145.17    4.88
   3  23  -3   73.05    2.99
   3 -23  -3   82.18    3.44
   3  23  -2   25.84    1.73
   3 -23  -2   25.56    1.94
   3 -23  -1  440.77   11.88
   3  23  -1  451.02   11.50
   3 -23  -1  442.52   11.92
   3 -23   0  397.87   11.14
   3  23   0  423.44   10.91
   3 -23   0  421.69   11.41
   3 -23   0  415.23   11.02
   3  23   1  332.74    8.98
   3 -23   1  324.77    9.44
   3 -23   1  323.97    9.07
   3  23   2   64.68    2.84
   3 -23   2   58.62    2.82
   3 -23   2   64.11    3.20
   3  23   3  188.79    5.53
   3 -23   3  182.00    5.50
   3 -23   3  193.00    6.03
   3  23   4   29.31    1.61
   3 -23   4   21.82    1.32
   3  23   5   29.10    1.40
   3 -23   5   28.30    1.57
   3 -23   6   35.58    1.37
   3 -25  -7   13.60    0.91
   3 -25  -6  135.28    4.03
   3 -25  -5    5.49    0.79
   3 -25  -4   48.71    2.34
   3 -25  -3    4.43    0.89
   3  25  -3    4.48    0.64
   3 -25  -2   63.21    2.95
   3  25  -2   67.09    2.68
   3 -25  -1   41.87    2.34
   3  25  -1   41.97    2.12
   3 -25  -1   44.23    2.27
   3  25   0  146.17    4.62
   3 -25   0  141.86    4.68
   3  25   1   12.04    1.10
   3 -25   1   12.40    1.16
   3  25   2  208.02    5.81
   3  25   3   58.49    2.14
   3 -25   3   40.40    1.73
   3  25   4   58.87    2.05
   3 -27  -5   11.64    0.83
   3 -27  -5   13.06    0.87
   3 -27  -4   31.30    1.55
   3 -27  -4   33.10    1.58
   3 -27  -3  322.02    8.44
   3 -27  -3  351.06    8.54
   3 -27  -3  339.87    8.26
   3  27  -2   23.93    1.15
   3 -27  -2   24.84    1.36
   3  27  -1   13.76    0.95
   3  27   0   29.46    1.45
   3 -27   1   32.99    1.54
   3  27   1   49.39    1.81
   3  27   2   74.88    2.39
   4   0   3    0.26    0.53
   4   0   3    0.21    0.53
   4   0   4   66.22    6.49
   4   0   4   59.73    3.07
   4   0   4   59.00    3.00
   4   0   5    0.35    2.00
   4   0   5    0.20    0.71
   4   0   5   -0.06    0.63
   4   0   5   -0.26    0.77
   4   0   6  184.54   12.74
   4   0   6  201.54    6.44
   4   0   6  212.97    7.03
   4   0   6  171.84   12.26
   4   0   6  217.99    6.94
   4   0   6  194.27    7.47
   4   0   7    0.35    0.98
   4   0   7    0.10    0.56
   4   0   7   -0.42    0.76
   4   0   7   -0.24    0.75
   4   0   8  309.75    8.87
   4   0   8  304.95    9.38
   4   0   9    0.23    0.57
   4   0   9   -0.03    0.51
   4   0   9    0.30    0.64
   4   0  10   20.35    1.02
   4   2   3   11.62    1.21
   4  -2   3   16.07    1.47
   4   2   3   13.30    1.31
   4   2   3   14.58    1.30
   4  -2   3   13.01    1.32
   4  -2   4    2.86    1.73
   4   2   4    1.41    1.52
   4   2   4    1.94    0.70
   4  -2   4    1.83    0.79
   4   2   4    1.89    0.79
   4  -2   4    2.53    0.81
   4   2   4    3.03    0.85
   4  -2   4    2.67    0.89
   4  -2   5  147.22    5.49
   4   2   5  152.17    5.39
   4  -2   5  143.94   10.40
   4   2   5  134.96   10.17
   4  -2   5  140.57    5.00
   4   2   5  135.80    4.98
   4   2   5  137.38    5.24
   4  -2   5  144.55    5.37
   4   2   5  149.08    5.37
   4  -2   6    9.66    3.11
   4  -2   6   12.74    3.36
   4   2   6   11.47    3.31
   4  -2   6    9.88    1.61
   4  -2   6   10.48    1.52
   4  -2   6   12.18    1.50
   4   2   6   12.12    1.49
   4   2   6   10.38    1.28
   4  -2   6   11.64    1.32
   4   2   6   12.40    1.48
   4  -2   6   13.71    1.60
   4   2   7   95.06    3.73
   4  -2   7   86.20    3.58
   4  -2   7   91.08    4.43
   4   2   7   99.67    4.04
   4  -2   7   96.33    4.13
   4  -2   7   99.64    4.09
   4  -2   7   85.63    3.40
   4  -2   7   88.89    4.13
   4  -2   8   14.51    1.42
   4   2   8   12.32    1.52
   4   2   8   16.41    1.53
   4  -2   8   13.12    1.54
   4   2   9   87.08    3.25
   4  -2   9   79.78    3.20
   4   2   9   84.27    3.05
   4  -2  10   13.16    0.77
   4  -4  -2  390.21   11.10
   4  -4  -1  874.67   22.71
   4  -4   0 1870.03   45.17
   4  -4   1 2090.99   51.25
   4  -4   2  751.74   23.95
   4  -4   3    3.90    0.90
   4   4   3    2.99    0.78
   4   4   3    4.07    0.84
   4   4   3    2.24    0.68
   4  -4   3    3.29    0.89
   4  -4   4   18.42    1.74
   4   4   4   16.08    1.48
   4   4   4   15.06    1.51
   4  -4   4   15.78    1.52
   4  -4   4   17.09    1.60
   4   4   4   16.53    1.59
   4  -4   4   14.61    3.07
   4   4   4   13.10    2.99
   4  -4   5  104.84    4.51
   4   4   5  102.99    4.16
   4  -4   5  104.07    8.52
   4   4   5   99.73    8.41
   4   4   5   97.09    4.20
   4   4   5   99.76    4.09
   4  -4   5  103.19    4.19
   4  -4   5  102.47    4.36
   4  -4   5  107.64    4.47
   4   4   5  108.42    4.37
   4   4   6  148.09   10.72
   4  -4   6  155.85   10.67
   4  -4   6  178.03    6.30
   4   4   6  179.08    5.93
   4  -4   6  170.86   11.49
   4   4   6  150.93   10.80
   4  -4   6  163.99    6.13
   4   4   6  172.44    6.11
   4  -4   6  175.63    6.12
   4  -4   6  177.71    5.87
   4  -4   6  165.96    5.64
   4   4   6  172.55    5.75
   4   4   6  169.50    6.48
   4  -4   6  174.99    6.44
   4  -4   7  180.77    6.26
   4  -4   7  194.02    6.45
   4  -4   7  184.66    6.23
   4   4   7  177.73    6.58
   4  -4   7  187.35    6.53
   4   4   7  184.97    5.86
   4  -4   8   66.84    2.61
   4   4   8   69.27    3.35
   4  -4   8   71.76    3.31
   4   4   8   73.57    3.30
   4  -4   8   70.57    3.26
   4  -4   8   77.17    3.30
   4   4   9    7.39    0.90
   4  -4   9    6.94    0.84
   4   4   9    7.53    0.91
   4  -4   9    6.73    0.88
   4  -4   9    8.17    0.92
   4   4   9    8.01    0.90
   4  -6  -3  167.94    5.70
   4  -6  -2   39.42    3.01
   4  -6  -1   75.26    4.72
   4  -6   0   43.42    3.89
   4  -6   1  382.73   14.62
   4  -6   2  391.71   10.48
   4  -6   2  416.06   16.21
   4  -6   3  565.70   15.00
   4   6   3  621.84   15.01
   4   6   3  615.04   14.94
   4   6   3  600.91   14.83
   4  -6   3  604.87   15.29
   4  -6   4  194.25    6.51
   4   6   4  176.65    5.67
   4   6   4  177.80    6.03
   4  -6   4  190.30    6.21
   4   6   4  193.11    6.16
   4  -6   4  192.72    6.37
   4  -6   4  176.84    6.06
   4  -6   4  188.74   10.61
   4   6   4  181.68   10.45
   4  -6   5  259.64    8.14
   4   6   5  245.83    7.32
   4  -6   5  245.57   13.10
   4   6   5  227.92   12.71
   4   6   5  253.91    7.77
   4   6   5  248.04    7.58
   4  -6   5  251.73    7.76
   4  -6   5  252.33    7.89
   4  -6   5  240.20    7.73
   4   6   6   30.85    4.50
   4  -6   6   30.46    4.35
   4  -6   6   36.67    2.58
   4  -6   6   32.47    2.30
   4  -6   6   34.77    2.41
   4  -6   6   35.23    2.34
   4   6   6   29.93    2.37
   4  -6   6   31.67    2.36
   4  -6   6   35.42    4.89
   4   6   6   29.06    4.45
   4   6   6   31.47    2.13
   4  -6   7  144.25    4.99
   4  -6   7  152.70    5.30
   4  -6   7  142.74    4.96
   4   6   7  142.06    4.83
   4  -6   7  146.60    5.39
   4   6   7  127.71    5.13
   4  -6   7  128.40    5.01
   4   6   8   20.44    1.59
   4  -6   8   22.10    1.61
   4   6   8   21.36    1.67
   4  -6   8   22.04    1.61
   4   6   8   25.05    1.69
   4  -6   8   21.09    1.41
   4  -6   9   55.51    2.25
   4   6   9   48.63    1.98
   4  -8  -3  379.95   10.88
   4  -8  -2 1030.85   27.18
   4  -8  -1   28.67    3.18
   4  -8   0   85.93    5.93
   4  -8   1   33.81    4.04
   4  -8   2   83.97    3.62
   4  -8   2   85.26    6.95
   4   8   2   79.58    3.12
   4   8   2   87.78    3.42
   4   8   2   81.42    3.29
   4  -8   2   84.72    3.59
   4  -8   3   46.42    2.77
   4  -8   3   52.87    5.79
   4  -8   3   41.55    4.40
   4   8   3   46.83    4.63
   4   8   3   48.08    2.58
   4   8   3   47.17    2.54
   4  -8   3   47.50    2.75
   4   8   4  343.43    9.97
   4  -8   4  390.24   10.73
   4  -8   4  357.43   10.32
   4  -8   4  356.10    9.90
   4  -8   4  381.13   17.56
   4  -8   4  346.06   15.03
   4   8   4  312.38   14.48
   4   8   4  379.72   10.14
   4  -8   5   11.11    1.34
   4  -8   5    5.99    1.23
   4  -8   5    6.33    1.18
   4  -8   5    7.61    2.37
   4   8   5    8.45    2.44
   4  -8   5    8.04    2.25
   4   8   5    3.93    1.86
   4   8   5    8.81    1.31
   4   8   5    7.63    1.25
   4  -8   5    5.88    1.09
   4  -8   5    7.85    1.38
   4  -8   6  259.20    8.16
   4  -8   6  271.00    8.15
   4   8   6  272.27    7.89
   4   8   6  244.15    7.91
   4  -8   6  248.36    7.75
   4  -8   6  282.96    8.62
   4  -8   6  269.18    7.76
   4   8   7   24.15    1.78
   4   8   7   27.85    1.94
   4   8   7   23.32    1.85
   4  -8   7   26.76    1.83
   4  -8   7   28.64    1.99
   4  -8   7   31.95    2.30
   4  -8   7   26.39    1.97
   4   8   8   34.78    1.81
   4   8   8   36.58    1.95
   4  -8   8   32.63    1.75
   4  -8   8   37.45    2.19
   4   8   9    5.70    0.65
   4   8   9    4.13    0.46
   4 -10  -2  310.88   12.06
   4 -10  -2  309.66   10.66
   4 -10  -1   21.09    3.03
   4 -10  -1   21.25    2.59
   4 -10   0   69.33    5.80
   4 -10   1  197.43    6.28
   4 -10   1  193.90   10.60
   4 -10   1  199.91    6.35
   4  10   1  200.18    5.85
   4 -10   2   40.58    2.54
   4  10   2   43.27    2.26
   4 -10   2   43.89    5.19
   4  10   2   41.07    2.29
   4 -10   2   45.30    2.67
   4 -10   3  113.57    4.70
   4  10   3  107.21    4.14
   4 -10   3  104.38    4.57
   4 -10   3  114.11    8.86
   4 -10   3  100.54    6.81
   4  10   3   96.08    6.76
   4  10   3  111.98    4.25
   4 -10   4  101.38    4.61
   4 -10   4  120.80    9.56
   4 -10   4  102.66    3.94
   4 -10   4   99.31    4.40
   4 -10   4   87.45    6.75
   4  10   4   94.24    6.96
   4  10   4  111.52    4.31
   4 -10   5    6.46    1.34
   4 -10   5    7.47    1.33
   4  10   5    6.69    1.12
   4  10   5    3.80    1.72
   4 -10   5    6.78    0.99
   4 -10   5    6.59    1.04
   4  10   5    6.75    1.13
   4 -10   5    7.20    1.26
   4  10   6   70.76    3.27
   4 -10   6   66.74    3.08
   4 -10   6   78.34    3.90
   4 -10   6   73.73    3.57
   4 -10   6   83.66    3.77
   4  10   6   81.64    3.49
   4 -10   7  107.70    4.01
   4  10   7  109.41    3.91
   4 -10   7  109.97    4.13
   4  10   8   65.14    2.55
   4  10   8   68.73    2.54
   4 -10   9    4.78    0.57
   4  10   9    4.46    0.49
   4 -12  -2  445.47   14.34
   4 -12  -1  105.51    7.37
   4 -12  -1  101.04    6.17
   4  12   0  141.85    4.46
   4 -12   0  159.18    9.56
   4 -12   0  152.54    8.14
   4 -12   1  251.58   11.12
   4 -12   1  246.30   12.58
   4  12   1  232.81    6.67
   4 -12   1  233.77    7.36
   4 -12   1  228.75    7.35
   4 -12   2  225.61   12.68
   4  12   2  213.28    6.51
   4 -12   2  218.90    7.27
   4 -12   2  219.08    7.22
   4 -12   3  230.52   13.47
   4 -12   3  232.50    7.74
   4  12   3  229.89    7.05
   4 -12   3  226.33    7.72
   4 -12   4   41.55    2.90
   4 -12   4   42.98    2.93
   4 -12   4   37.94    2.04
   4 -12   4   38.24    2.61
   4 -12   4   41.04    5.65
   4  12   4   34.56    2.19
   4  12   4   42.78    2.51
   4 -12   4   40.18    4.60
   4 -12   5   17.36    1.72
   4 -12   5   16.25    1.90
   4 -12   5   17.58    3.86
   4 -12   5   15.18    1.76
   4  12   5   14.49    1.48
   4 -12   6   79.79    3.73
   4 -12   6   79.99    3.50
   4  12   6   78.57    3.28
   4  12   7   56.09    2.43
   4 -12   7   53.67    2.67
   4  12   8   69.25    2.31
   4 -12   8   67.97    2.64
   4  12   8   70.78    2.39
   4 -14  -2   96.59    5.88
   4 -14  -1  496.98   19.38
   4 -14  -1  512.33   17.18
   4 -14   0  347.87   15.93
   4 -14   0  343.02    9.67
   4 -14   0  340.17   13.72
   4 -14   1  297.20   13.10
   4 -14   1  317.00    9.33
   4 -14   1  296.43   15.02
   4 -14   1  319.50    9.41
   4 -14   2   53.59    5.14
   4 -14   2   55.79    3.23
   4 -14   2   57.84    6.50
   4 -14   2   55.44    3.31
   4 -14   3   45.79    4.90
   4 -14   3   50.70    3.18
   4 -14   3   47.76    3.17
   4 -14   3   49.11    6.19
   4  14   4  276.06    7.63
   4 -14   4  274.64    9.04
   4 -14   4  295.75    8.61
   4 -14   4  257.76   14.94
   4 -14   4  273.98   12.84
   4 -14   5  166.54    5.56
   4  14   5  155.94    5.00
   4 -14   6   15.87    1.63
   4  14   6   16.33    1.26
   4 -14   7    0.41    0.59
   4 -14   7    0.58    0.60
   4  14   7    0.41    0.42
   4  14   8   15.33    0.90
   4 -14   8   14.50    0.97
   4  16  -2   95.66    3.65
   4 -16  -1  133.99    7.82
   4 -16  -1  125.24    4.49
   4 -16  -1  128.99    9.23
   4 -16   0   41.89    5.40
   4 -16   0   47.25    2.82
   4 -16   0   47.94    4.75
   4 -16   1  312.63   13.54
   4 -16   1  302.83    9.20
   4 -16   1  310.18    9.37
   4 -16   1  275.43   14.96
   4 -16   2  406.89   11.64
   4 -16   2  370.79   18.06
   4 -16   2  380.14   15.60
   4 -16   3   72.03    3.85
   4 -16   3   60.45    6.90
   4 -16   3   59.87    5.53
   4 -16   4   17.45    1.58
   4 -16   4   16.65    1.92
   4 -16   5   17.72    1.76
   4 -16   5   17.43    1.73
   4 -16   6   95.16    3.79
   4 -16   6  100.86    3.86
   4 -16   6   92.04    3.33
   4 -16   7   83.61    2.97
   4  16   7   93.54    2.92
   4 -16   7   86.79    3.04
   4  18  -3  189.80    5.69
   4  18  -2  363.47    9.75
   4 -18  -2  353.54   16.50
   4 -18  -2  373.92    9.90
   4 -18  -1  186.71   11.77
   4  18  -1  213.37    6.37
   4 -18  -1  182.62    9.81
   4 -18  -1  190.44    6.24
   4 -18   0  235.82   11.47
   4  18   0  234.23    6.96
   4 -18   0  240.62    7.54
   4 -18   0  205.23   12.79
   4 -18   0  199.58    6.79
   4 -18   1  153.20    5.73
   4 -18   1  135.26   10.12
   4 -18   1  149.84    8.89
   4  18   1  135.09    4.43
   4 -18   2   19.10    1.38
   4  18   2   17.57    1.40
   4 -18   2   20.98    2.04
   4 -18   3    1.11    0.52
   4 -18   3    1.92    0.98
   4  18   3    1.69    0.63
   4 -18   4   25.55    1.59
   4 -18   4   28.10    2.11
   4 -18   4   27.99    2.26
   4  18   4   29.62    1.76
   4 -18   5   79.97    3.48
   4  18   5   87.84    3.10
   4 -18   5   80.89    3.42
   4 -18   5   73.07    2.85
   4  18   5   88.88    3.28
   4 -18   6   75.67    2.84
   4  18   6   77.53    2.66
   4 -18   6   71.84    2.84
   4  18   6   70.97    2.59
   4  18   7   86.79    2.39
   4 -18   7   71.36    2.28
   4 -20  -3   93.71    3.72
   4  20  -3   88.60    3.36
   4 -20  -2  176.04    5.81
   4  20  -2  176.34    5.56
   4 -20  -1  330.12    9.52
   4  20  -1  342.84    9.03
   4 -20   0  120.15    4.91
   4  20   0  120.44    4.43
   4 -20   1  188.46    6.60
   4  20   1  187.92    5.99
   4 -20   2    3.19    0.99
   4  20   2    3.24    0.64
   4 -20   2    2.41    1.04
   4  20   2    3.88    0.84
   4 -20   3    5.35    0.70
   4 -20   3    6.06    1.11
   4  20   3    5.27    0.76
   4 -20   3    5.68    1.16
   4  20   3    5.29    0.88
   4 -20   4   21.78    1.63
   4 -20   4   17.99    1.15
   4  20   4   18.56    1.23
   4  20   5   71.46    2.45
   4 -20   5   64.33    2.73
   4  20   5   69.63    2.60
   4 -20   5   69.12    2.69
   4 -20   6   16.20    0.98
   4 -22  -9  118.25    3.16
   4 -22  -5   88.55    3.36
   4 -22  -4   39.65    2.19
   4  22  -3  191.72    5.55
   4 -22  -3  199.87    6.13
   4 -22  -2    6.38    1.18
   4  22  -2    7.53    0.92
   4 -22  -2    5.98    1.04
   4 -22  -1   88.95    3.87
   4  22  -1   84.97    3.32
   4 -22   0   90.42    3.99
   4  22   0   90.61    3.51
   4 -22   1  199.05    6.59
   4 -22   1  199.22    6.36
   4  22   1  203.09    6.02
   4 -22   2  240.11    7.38
   4 -22   2  246.48    7.15
   4  22   2  238.57    6.76
   4 -22   3   83.85    3.48
   4  22   3   84.82    3.09
   4 -22   3   81.62    3.24
   4 -22   4    2.94    0.69
   4 -22   4    3.77    0.68
   4  22   5    2.00    0.38
   4 -22   5    2.13    0.46
   4 -24  -7   57.49    2.06
   4 -24  -6  111.55    3.51
   4 -24  -5   21.26    1.42
   4 -24  -4   10.20    1.08
   4 -24  -3   51.08    2.54
   4 -24  -3   45.07    2.30
   4 -24  -2    0.37    0.68
   4 -24  -2    0.76    0.58
   4  24  -2    0.65    0.43
   4 -24  -1   42.86    2.43
   4 -24  -1   41.95    2.28
   4  24  -1   39.41    1.94
   4 -24   0  163.26    5.43
   4 -24   0  165.17    5.23
   4  24   0  162.40    4.87
   4 -24   1   54.11    2.65
   4 -24   1   51.14    2.43
   4  24   1   52.91    2.25
   4 -24   2   34.75    1.99
   4  24   2   35.50    1.70
   4 -24   2   34.87    1.81
   4  24   3  140.50    3.88
   4 -24   3  128.96    3.84
   4 -24   4   52.49    1.83
   4 -26  -6  132.16    3.58
   4 -26  -5   42.48    1.74
   4 -26  -5   32.57    1.43
   4 -26  -4    9.14    0.93
   4 -26  -4    7.39    0.73
   4 -26  -3  197.41    5.58
   4 -26  -3  193.26    5.40
   4 -26  -2  176.32    5.17
   4 -26  -2  169.81    4.95
   4 -26  -1    5.29    0.83
   4  26  -1    4.97    0.55
   4 -26  -1    4.62    0.75
   4 -26   0   38.18    1.92
   4  26   0   37.05    1.56
   4 -26   0   38.61    1.76
   4 -26   1   18.35    1.24
   4  26   1   19.26    1.02
   4 -26   1   17.90    1.07
   4  26   2    0.41    0.26
   5   1   1   50.10    2.49
   5  -1   1   49.37    2.55
   5   1   2   74.52    3.34
   5  -1   2   73.00    3.34
   5  -1   2   73.14    3.24
   5   1   3    7.88    1.19
   5  -1   3    7.68    1.22
   5   1   3    7.57    1.15
   5   1   3    8.24    1.13
   5  -1   3    7.68    1.15
   5   1   4   20.01    1.86
   5   1   4   20.14    1.85
   5  -1   4   20.52    1.87
   5  -1   4   21.81    1.87
   5   1   4   20.42    1.78
   5  -1   4   21.91    4.13
   5  -1   5   12.26    3.37
   5   1   5   15.45    1.58
   5  -1   5   18.43    1.76
   5  -1   5   16.02    1.69
   5   1   5   17.87    1.74
   5   1   5   14.26    1.51
   5  -1   5   15.56    1.71
   5  -1   6   81.76    4.20
   5   1   6   94.13    3.81
   5  -1   6   90.33    3.84
   5   1   6   92.95    3.92
   5  -1   6   94.03    3.97
   5  -1   6   85.35    3.97
   5   1   6   87.34    3.63
   5  -1   6   84.25    3.58
   5   1   7    2.74    0.69
   5  -1   7    2.04    0.86
   5  -1   7    2.56    0.77
   5   1   7    1.95    0.71
   5  -1   8   80.88    3.23
   5   1   8   84.90    3.06
   5  -1   8   79.25    2.95
   5   1   8   86.16    3.25
   5   1   9   18.12    0.92
   5   3   1   54.38    2.59
   5  -3   1   55.52    2.69
   5  -3   2  191.72    6.40
   5   3   2  207.15    6.39
   5   3   2  203.96    6.22
   5  -3   2  207.37    6.50
   5   3   3  269.38    7.88
   5  -3   3  268.34    7.99
   5   3   3  255.43    7.65
   5  -3   3  257.08    7.90
   5  -3   4  233.48    7.45
   5  -3   4  224.69    7.34
   5   3   4  239.52    7.41
   5  -3   4  230.82    7.44
   5   3   4  227.55    6.96
   5   3   4  221.59    7.22
   5  -3   4  224.58   13.10
   5   3   4  223.60   13.01
   5  -3   5  302.46   15.88
   5   3   5  296.52   15.82
   5   3   5  313.83    8.98
   5  -3   5  306.20    9.27
   5   3   5  323.68    9.25
   5   3   5  303.05    9.19
   5  -3   5  305.31    9.35
   5  -3   5  320.14    9.37
   5   3   5  321.19    8.92
   5   3   6  114.85    4.96
   5  -3   6  112.39    4.85
   5  -3   6  114.01    4.28
   5   3   6  119.31    4.36
   5   3   6  124.54    4.75
   5  -3   6  114.84    4.71
   5   3   6  115.84    4.27
   5  -3   6  115.41    4.57
   5  -3   7   11.18    1.26
   5  -3   7   13.11    1.31
   5   3   7   10.17    1.08
   5   3   7   10.23    1.35
   5  -3   7   12.09    1.41
   5   3   8   81.28    3.07
   5  -3   8   82.94    3.09
   5   3   8   80.06    3.16
   5  -3   8   80.78    3.10
   5  -5  -1    1.10    0.99
   5  -5   0  124.94    7.27
   5   5   1  762.11   18.07
   5  -5   1  785.18   18.59
   5   5   2  493.73   12.82
   5   5   2  538.82   13.03
   5  -5   2  505.90   13.29
   5  -5   2  500.62   13.23
   5  -5   3  169.84    6.00
   5   5   3  164.13    5.70
   5   5   3  162.36    5.67
   5  -5   3  180.93    6.16
   5   5   3  173.38    5.87
   5  -5   4   73.36    3.61
   5   5   4   64.27    2.92
   5  -5   4   59.91    6.36
   5   5   4   62.65    6.49
   5   5   4   62.21    3.25
   5  -5   4   59.95    3.31
   5  -5   4   68.06    3.43
   5   5   4   71.22    3.39
   5  -5   5   12.64    1.59
   5   5   5   11.18    1.24
   5  -5   5   11.40    1.52
   5   5   5    9.69    1.39
   5  -5   5   14.26    3.31
   5   5   5    8.61    2.61
   5   5   6   77.18    3.79
   5  -5   6   78.09    3.67
   5  -5   6   77.53    3.28
   5   5   6   76.81    3.36
   5  -5   6   83.00    3.69
   5  -5   6   79.95    3.67
   5  -5   6   81.28    3.72
   5  -5   7   41.63    2.28
   5   5   7   42.24    2.24
   5   5   7   36.79    2.27
   5  -5   7   38.51    2.26
   5  -5   7   41.93    2.28
   5   5   8    3.97    0.67
   5  -5   8    4.85    0.72
   5   5   8    3.12    0.64
   5  -5   8    3.37    0.65
   5  -7  -1    6.84    1.74
   5  -7   0   98.22    3.82
   5  -7   0  103.77    6.90
   5   7   0   98.51    3.51
   5  -7   1  220.37    6.81
   5  -7   1  215.49   11.25
   5   7   1  211.72    6.37
   5   7   2  149.43    5.11
   5   7   2  140.47    4.84
   5   7   2  150.31    5.20
   5  -7   2  162.41   10.17
   5  -7   2  149.88    5.46
   5  -7   3   30.12    4.10
   5   7   3   35.38    4.43
   5   7   3   34.37    2.16
   5   7   3   32.03    2.22
   5  -7   3   34.80    2.47
   5   7   3   33.77    2.28
   5  -7   4   62.16    6.15
   5   7   4   64.17    6.29
   5  -7   4   69.66    3.63
   5   7   4   69.87    3.42
   5  -7   4   63.61    3.30
   5   7   4   72.44    3.43
   5   7   5  208.87    7.08
   5  -7   5  200.10    6.85
   5  -7   5  231.14    7.41
   5   7   5  226.90    7.08
   5  -7   5  223.19    7.04
   5  -7   5  214.76    6.61
   5  -7   5  230.99    7.33
   5   7   6   82.90    3.78
   5  -7   6   83.79    3.67
   5   7   6   99.87    3.77
   5  -7   6   96.38    3.76
   5  -7   6   93.68    3.97
   5  -7   6  101.07    4.15
   5  -7   7   88.54    3.39
   5  -7   7   85.34    3.28
   5   7   7   82.28    3.12
   5   7   7   77.48    3.02
   5  -7   7   73.70    2.95
   5   7   7   74.42    3.11
   5  -7   7   69.80    2.92
   5   7   8   19.61    1.15
   5  -7   8   21.81    1.26
   5  -9  -2  211.40    8.76
   5  -9  -1    2.48    1.30
   5   9   0  108.92    3.89
   5  -9   0  114.21    4.36
   5   9   1   30.84    1.89
   5  -9   1   31.14    2.19
   5  -9   1   28.69    4.14
   5   9   1   29.25    1.90
   5  -9   2    1.76    1.52
   5  -9   2    1.75    0.79
   5   9   2    3.14    0.85
   5  -9   2    3.37    1.04
   5   9   2    1.84    0.75
   5  -9   3   54.16    5.30
   5   9   3   54.49    5.40
   5   9   3   59.94    3.03
   5   9   3   58.13    3.01
   5  -9   3   61.62    3.38
   5  -9   4  252.59    8.15
   5  -9   4  214.46   11.61
   5   9   4  212.75   11.72
   5   9   4  251.62    7.64
   5  -9   4  251.57    8.00
   5  -9   4  251.57    7.49
   5   9   4  258.99    7.70
   5  -9   4  237.43    7.50
   5  -9   5   97.15    3.90
   5  -9   5   99.11    3.85
   5  -9   5   96.38    4.21
   5  -9   5  104.50    4.46
   5   9   5  106.89    4.10
   5   9   5   88.84    3.89
   5  -9   5   82.25    3.64
   5   9   6   64.69    2.85
   5  -9   6   58.36    2.94
   5  -9   6   57.56    2.57
   5  -9   6   52.92    2.53
   5  -9   6   63.07    3.11
   5   9   7   61.68    2.43
   5  -9   7   59.19    2.48
   5  -9   7   65.76    2.75
   5   9   8   18.11    0.95
   5  -9   8   16.75    1.06
   5 -11  -1  143.16    4.97
   5 -11  -1  149.12    8.78
   5 -11   0   20.74    3.50
   5 -11   0   19.59    1.69
   5  11   0   18.38    1.38
   5 -11   0   18.56    1.71
   5 -11   1  454.57   18.76
   5 -11   1  433.27   12.02
   5  11   1  449.35   11.47
   5 -11   1  462.87   12.36
   5 -11   2   51.91    6.03
   5 -11   2   50.20    3.04
   5  11   2   45.88    2.44
   5 -11   2   46.93    2.84
   5  11   2   49.06    2.61
   5 -11   3  109.65    4.83
   5 -11   3  106.88    4.65
   5 -11   3  105.00    8.85
   5  11   3  112.81    4.36
   5 -11   4    5.90    0.92
   5 -11   4    5.95    1.21
   5 -11   4    5.94    1.29
   5  11   4    6.00    1.08
   5 -11   4    5.46    1.10
   5 -11   5   34.92    2.49
   5 -11   5   33.50    2.15
   5  11   5   35.76    2.11
   5 -11   5   36.08    2.35
   5 -11   6   47.96    2.63
   5 -11   6   44.09    2.16
   5 -11   6   47.52    2.42
   5  11   6   47.04    2.22
   5  11   7   24.81    1.32
   5 -11   7   27.48    1.63
   5 -11   8   35.17    1.33
   5 -13  -1   26.43    3.36
   5 -13  -1   24.24    1.87
   5 -13  -1   25.77    3.77
   5 -13   0   68.95    3.48
   5 -13   0   72.80    5.87
   5 -13   0   75.26    6.75
   5 -13   0   68.07    3.41
   5  13   0   67.51    2.81
   5 -13   1   -0.23    1.04
   5 -13   1   -0.30    1.52
   5  13   1    1.69    0.66
   5 -13   1    0.57    0.79
   5 -13   1    1.11    0.94
   5 -13   2  194.98    6.84
   5 -13   2  184.72   10.27
   5 -13   2  178.39   11.61
   5  13   2  198.32    6.06
   5 -13   2  179.00    6.56
   5 -13   3  142.91    5.61
   5 -13   3  148.65   10.50
   5 -13   3  124.96    8.36
   5 -13   3  135.60    5.31
   5 -13   3  136.43    5.39
   5 -13   4  101.10    4.20
   5 -13   4   96.27    4.08
   5 -13   4  106.07    4.53
   5 -13   5   42.60    2.38
   5 -13   5   41.23    2.32
   5  13   5   41.01    2.01
   5 -13   5   47.12    2.73
   5 -13   6   61.99    2.81
   5  13   6   58.53    2.18
   5 -13   7   17.06    1.13
   5 -15  -1  136.55    5.13
   5 -15   0   19.38    1.91
   5 -15   0   17.39    3.47
   5 -15   0   18.95    3.10
   5 -15   0   17.32    1.76
   5 -15   1   61.19    5.57
   5 -15   1   52.40    6.10
   5 -15   1   67.69    3.54
   5 -15   1   60.20    3.38
   5 -15   2  173.80    6.25
   5 -15   2  154.46    9.19
   5 -15   2  161.09    6.08
   5 -15   3  227.69    7.16
   5 -15   3  219.32    7.37
   5 -15   3  224.47    7.50
   5 -15   4   60.62    3.05
   5 -15   4   68.09    3.09
   5 -15   4   66.65    3.38
   5 -15   5   18.06    1.59
   5 -15   5   15.82    1.36
   5  15   6    3.44    0.60
   5 -15   6    1.87    0.51
   5  15   6    3.10    0.56
   5  15   7   17.28    0.83
   5  17  -2  163.06    5.20
   5 -17  -1  110.12    4.57
   5 -17   0  600.73   15.29
   5 -17   0  565.01   15.15
   5 -17   1   64.81    3.44
   5 -17   1   58.68    3.30
   5 -17   2    3.46    1.13
   5 -17   2    2.16    0.90
   5  17   3    8.10    0.94
   5 -17   3    7.45    1.22
   5 -17   3    9.16    1.34
   5 -17   3    7.49    1.08
   5 -17   4   16.41    1.16
   5 -17   4   20.15    1.68
   5 -17   4   16.85    1.46
   5  17   4   17.69    1.27
   5  17   5   14.69    1.05
   5 -17   5   13.56    1.10
   5  17   5   14.78    1.13
   5  17   6   96.94    2.78
   5 -19  -4   35.00    1.98
   5  19  -2  132.31    4.41
   5 -19  -2  134.82    5.03
   5 -19  -1  198.27    6.58
   5  19  -1  194.22    5.98
   5 -19  -1  194.07    6.57
   5 -19   0    5.78    1.22
   5  19   0    3.59    0.81
   5 -19   0    4.51    1.09
   5 -19   1   26.89    2.08
   5 -19   1   22.24    1.95
   5  19   1   22.25    1.63
   5  19   2   14.62    1.06
   5 -19   2   14.49    1.56
   5 -19   2   13.23    1.51
   5  19   2   17.29    1.40
   5  19   3  112.20    3.49
   5 -19   3  109.07    4.19
   5 -19   4   29.71    1.68
   5  19   4   31.89    1.46
   5  19   5  100.18    2.73
   5  19   5  110.74    3.00
   5 -21  -8   29.85    1.32
   5 -21  -7   17.77    1.14
   5 -21  -6   54.60    2.26
   5 -21  -5  223.04    6.21
   5 -21  -4   11.33    1.11
   5 -21  -3   40.15    2.39
   5  21  -2    5.88    0.78
   5 -21  -2    6.42    1.14
   5 -21  -2    7.49    1.20
   5  21  -1   51.79    2.37
   5 -21  -1   58.41    2.94
   5 -21  -1   49.89    2.79
   5  21   0  110.36    3.83
   5 -21   0  111.42    4.32
   5 -21   0  108.42    4.33
   5  21   1   14.20    1.21
   5 -21   1   16.46    1.52
   5 -21   1   14.87    1.50
   5 -21   2   54.68    2.66
   5  21   2   58.43    2.40
   5  21   3   46.36    1.99
   5 -21   4   22.59    1.21
   5 -21   4   16.53    0.97
   5 -23  -6  157.34    4.24
   5 -23  -5   45.66    1.94
   5 -23  -5   58.80    2.41
   5 -23  -4  123.52    4.21
   5 -23  -3  121.22    4.17
   5 -23  -3  112.64    4.11
   5 -23  -2   90.54    3.56
   5 -23  -2   95.17    3.56
   5 -23  -1   31.57    1.97
   5 -23  -1   34.05    2.00
   5  23  -1   29.93    1.55
   5 -23   0    2.00    0.74
   5  23   0    1.77    0.51
   5 -23   1  107.75    3.79
   5  23   1  114.00    3.47
   5  23   2   10.20    0.83
   5 -23   3    5.48    0.57
   5  23   3    5.86    0.52
   5 -25  -6   22.26    1.06
   5 -25  -5   22.37    1.22
   5 -25  -5   24.12    1.26
   5 -25  -4  129.13    3.80
   5 -25  -4  120.38    3.76
   5 -25  -3  100.32    3.26
   5 -25  -3   94.88    3.25
   5 -25  -2  174.87    4.82
   5 -25  -2  155.33    4.74
   5 -25  -1   52.50    2.20
   5 -25   0  173.95    4.79
   5 -25   1   15.47    0.91
   6   0  -1   -0.05    0.58
   6   0   0 1346.75   30.60
   6   0   1    0.77    0.71
   6   0   2  536.15   13.99
   6   0   3    0.33    0.72
   6   0   3    0.07    0.75
   6   0   3   -0.05    0.59
   6   0   4   66.17    3.35
   6   0   4   65.68    3.08
   6   0   4   67.53    3.43
   6   0   5    0.34    0.68
   6   0   5    0.08    0.83
   6   0   5    0.18    0.60
   6   0   5   -0.32    0.63
   6   0   6   70.34    3.40
   6   0   6   75.99    2.98
   6   0   6   75.13    2.79
   6   0   7    0.51    0.59
   6   0   7    0.31    0.50
   6   2   0  125.31    4.45
   6  -2   0  131.45    4.76
   6   2   1  150.87    5.23
   6  -2   1  146.92    5.35
   6   2   2   97.95    4.07
   6  -2   2   98.83    4.22
   6   2   2   90.05    3.93
   6  -2   2   97.32    3.97
   6   2   3    0.58    0.77
   6   2   3    0.45    0.73
   6  -2   3    0.55    0.72
   6  -2   3    0.36    0.74
   6  -2   4   38.00    2.53
   6   2   4   35.63    2.37
   6   2   4   35.55    2.09
   6  -2   4   41.22    2.44
   6   2   4   38.98    2.51
   6   2   5    5.72    1.13
   6  -2   5    5.38    1.09
   6   2   5    5.98    1.05
   6  -2   5    6.67    1.13
   6  -2   5    5.03    0.93
   6   2   5    5.27    0.82
   6  -2   5    5.48    1.20
   6   2   5    5.22    0.98
   6  -2   5    5.10    0.95
   6  -2   6   80.41    3.41
   6  -2   6   91.47    3.46
   6  -2   6   80.53    3.57
   6  -2   6   84.56    3.12
   6   2   6   86.64    3.22
   6  -2   6   78.94    3.08
   6  -2   7   39.31    1.80
   6   2   7   40.34    1.95
   6   4   1  334.74    9.31
   6  -4   1  349.46    9.88
   6   4   1  346.89    9.47
   6  -4   1  338.63    9.53
   6  -4   2   46.52    2.83
   6   4   2   46.98    2.61
   6   4   2   47.83    2.70
   6  -4   2   44.79    2.65
   6   4   3  222.81    7.19
   6  -4   3  223.01    7.36
   6  -4   3  226.21    7.29
   6   4   3  231.68    7.14
   6  -4   3  219.38    7.16
   6   4   3  246.86    7.40
   6  -4   3  196.08   12.01
   6   4   3  193.52   11.96
   6  -4   4  102.39    4.39
   6  -4   4  102.35    4.38
   6   4   4  107.38    4.25
   6  -4   4  106.42    4.30
   6   4   4  104.25    4.34
   6   4   5    1.60    0.82
   6  -4   5    2.12    0.88
   6  -4   5    2.71    0.90
   6   4   5    3.20    1.05
   6  -4   5    1.88    0.88
   6  -4   5    2.49    0.78
   6  -4   5    2.62    0.87
   6   4   6   13.38    1.38
   6  -4   6   16.02    1.44
   6  -4   6   14.08    1.32
   6  -4   6   14.76    1.26
   6   4   6   16.16    1.30
   6   4   7   42.93    1.83
   6   4   7   41.76    1.84
   6  -4   7   37.89    1.78
   6  -6   0   81.09    3.60
   6   6   0   88.82    3.50
   6  -6   1  759.63   18.85
   6   6   1  781.79   18.61
   6  -6   2  232.41    7.57
   6   6   2  232.46    7.24
   6   6   2  234.31    6.99
   6   6   2  238.76    7.36
   6  -6   2  228.39    7.39
   6   6   3  370.44   10.26
   6  -6   3  357.16   10.44
   6  -6   3  344.14   10.19
   6   6   3  363.16    9.91
   6  -6   3  368.24   10.38
   6   6   3  389.03   10.35
   6  -6   3  339.76   15.89
   6   6   3  344.26   15.97
   6  -6   4   59.35    3.16
   6  -6   4   51.90    2.93
   6   6   4   56.29    2.92
   6   6   4   53.85    2.92
   6  -6   4   55.18    3.00
   6  -6   5   58.98    2.73
   6  -6   5   63.98    3.00
   6  -6   5   59.43    2.92
   6   6   5   55.80    2.97
   6  -6   5   58.92    2.94
   6   6   6    0.33    0.49
   6   6   6   -0.11    0.57
   6   6   6    0.80    0.64
   6  -6   6   -0.20    0.50
   6  -6   6    0.57    0.57
   6   6   7   16.28    0.97
   6   6   7   19.57    1.10
   6  -6   7   17.78    1.01
   6  -8  -2  154.53    5.16
   6   8  -1    1.40    0.56
   6  -8  -1    2.03    0.80
   6   8   0   62.51    2.88
   6  -8   0   59.85    3.10
   6   8   0   60.79    2.78
   6  -8   1   18.79    1.78
   6   8   1   19.43    1.65
   6   8   1   18.08    1.57
   6  -8   2  162.58    6.01
   6  -8   2  157.50    5.88
   6   8   2  167.45    5.71
   6   8   2  171.23    5.70
   6  -8   3   19.74    1.92
   6  -8   3   21.75    1.85
   6   8   3   22.61    1.86
   6  -8   3   22.08    1.98
   6   8   3   21.38    1.81
   6  -8   4  132.33    4.76
   6   8   4  138.68    4.84
   6  -8   4  137.63    5.05
   6   8   4  134.18    4.78
   6   8   5   32.88    1.95
   6  -8   5   30.64    2.00
   6  -8   5   28.58    1.81
   6   8   5   27.71    1.87
   6  -8   5   26.66    1.77
   6  -8   6   18.35    1.32
   6   8   6   18.07    1.24
   6  -8   6   18.61    1.36
   6  -8   7    4.99    0.54
   6   8   7    5.90    0.53
   6 -10  -2   46.63    2.58
   6 -10  -1  132.10    4.96
   6 -10   0   20.06    1.83
   6  10   0   19.56    1.52
   6 -10   1  196.22    6.68
   6  10   1  193.73    6.11
   6 -10   2   80.58    3.86
   6  10   2   83.80    3.56
   6 -10   2   73.43    3.77
   6  10   2   78.33    3.36
   6 -10   3    4.55    0.93
   6 -10   3    3.99    1.08
   6  10   3    5.17    1.03
   6 -10   4  106.76    4.41
   6 -10   4  111.11    4.01
   6 -10   5   45.34    2.38
   6  10   5   40.16    2.01
   6 -10   5   43.81    2.33
   6 -10   6   23.02    1.40
   6  10   6   21.48    1.17
   6 -10   6   22.88    1.34
   6 -12  -2   10.29    1.35
   6 -12  -1   33.38    2.33
   6 -12   0   14.73    1.64
   6  12   0   13.28    1.22
   6 -12   1   19.90    3.20
   6  12   1   20.08    1.54
   6 -12   1   20.47    1.93
   6  12   2  154.90    5.16
   6 -12   2  155.68    5.77
   6  12   3   26.20    1.62
   6 -12   3   29.43    2.22
   6 -12   4    7.03    1.10
   6  12   4    6.23    0.81
   6 -12   4    6.16    1.12
   6 -12   5   93.81    3.31
   6  12   5   82.44    2.70
   6 -12   5   89.87    3.37
   6  12   6   29.99    1.32
   6 -12   6   24.15    1.33
   6 -14  -2  247.99    7.62
   6 -14  -2  271.53    8.05
   6 -14  -1   40.97    2.51
   6 -14  -1   43.93    2.72
   6 -14   0    2.71    0.86
   6 -14   0    3.46    1.02
   6 -14   1    9.49    1.31
   6 -14   1   12.61    1.57
   6 -14   2   79.01    3.76
   6 -14   2   95.64    4.13
   6 -14   3  192.19    6.18
   6 -14   3  193.52    6.33
   6 -14   4   16.88    1.37
   6 -14   4   16.05    1.46
   6 -14   5   31.75    1.70
   6  14   5   35.64    1.58
   6 -16  -3    6.37    1.06
   6 -16  -2   23.76    1.89
   6  16  -2   23.72    1.59
   6 -16  -2   25.77    2.05
   6 -16  -1  111.59    4.51
   6 -16  -1   97.05    4.14
   6 -16   0  732.47   17.37
   6 -16   0  644.54   16.76
   6 -16   1   26.01    2.06
   6 -16   1   20.26    1.71
   6 -16   2   21.52    1.72
   6 -16   2   24.91    1.94
   6 -16   3   83.46    3.18
   6  16   3   80.28    2.75
   6 -16   3   84.34    3.39
   6 -16   4    9.77    0.89
   6 -16   4    9.50    0.99
   6  16   4    8.51    0.76
   6 -16   5    3.93    0.56
   6  16   5    3.64    0.47
   6  16   5    4.31    0.45
   6 -18  -4   97.69    3.79
   6 -18  -3   94.14    3.82
   6 -18  -2   35.08    2.27
   6  18  -2   40.70    1.96
   6 -18  -2   36.88    2.39
   6 -18  -1   59.01    2.98
   6  18  -1   63.95    2.70
   6 -18  -1   67.91    3.27
   6 -18   0   26.53    1.92
   6  18   0   30.86    1.80
   6 -18   0   30.05    2.12
   6 -18   1   44.81    2.40
   6 -18   1   51.43    2.70
   6  18   1   51.21    2.36
   6 -18   2    5.91    0.88
   6  18   2    5.67    0.81
   6 -18   2    6.14    1.01
   6  18   2    4.72    0.56
   6 -18   3   60.59    2.30
   6 -18   3   63.44    2.58
   6  18   3   61.27    2.35
   6  18   4   11.79    0.83
   6 -18   4   10.81    0.87
   6 -20  -5   10.18    1.09
   6 -20  -4  150.56    4.88
   6 -20  -3   53.31    2.64
   6 -20  -3   60.30    2.84
   6 -20  -2   47.09    2.47
   6 -20  -2   53.04    2.66
   6 -20  -1   21.92    1.64
   6  20  -1   24.25    1.42
   6 -20   0   15.43    1.36
   6  20   0   18.13    1.23
   6 -20   0   20.65    1.62
   6 -20   1   59.64    2.50
   6 -20   1   61.84    2.70
   6  20   1   59.24    2.33
   6 -20   2    1.09    0.57
   6 -20   2    0.46    0.36
   6  20   2    1.33    0.43
   6 -20   3   44.57    1.79
   6  20   3   45.65    1.69
   6 -22  -7    5.35    0.55
   6 -22  -6  113.10    3.39
   6 -22  -6  106.89    3.26
   6 -22  -5  135.98    4.02
   6 -22  -5  119.84    3.79
   6 -22  -4   15.35    1.22
   6 -22  -4   13.62    1.13
   6 -22  -3   12.88    1.19
   6 -22  -3    8.99    0.98
   6 -22  -2   31.54    1.81
   6 -22  -2   29.20    1.68
   6 -22  -1   35.97    1.81
   6  22  -1   36.82    1.48
   6 -22   0  105.70    3.40
   6 -22   0  106.76    3.23
   6  22   0   97.76    2.86
   6 -22   1   24.12    1.33
   6  22   1   20.27    1.02
   6 -22   2   22.17    1.07
   6 -24  -4   17.32    1.01
   6 -24  -3   13.14    0.93
   6 -24  -2  223.75    5.73
   6 -24  -1   13.61    0.91
   7  -1  -1  330.62    9.19
   7   1   0  119.70    4.44
   7  -1   0  116.78    4.53
   7   1   1   95.61    3.97
   7  -1   1   95.68    4.06
   7   1   1   95.26    4.02
   7   1   2   19.05    1.69
   7  -1   2   19.60    1.76
   7   1   2   16.59    1.67
   7  -1   2   17.37    1.70
   7   1   3   38.85    2.39
   7   1   3   39.48    2.46
   7  -1   3   40.44    2.42
   7  -1   3   37.75    2.44
   7   1   3   41.34    2.40
   7  -1   4   34.00    2.05
   7   1   4   35.45    2.20
   7  -1   4   35.26    2.22
   7   1   4   36.88    2.11
   7  -1   4   37.60    2.17
   7   1   5    8.86    0.96
   7  -1   5   10.14    0.99
   7  -1   5    9.26    1.11
   7   1   5    9.58    1.05
   7  -1   6   53.07    1.97
   7  -3  -1  173.47    5.87
   7  -3   0   14.35    1.54
   7  -3   1   88.12    3.97
   7   3   1   93.21    3.94
   7   3   1   95.93    3.79
   7  -3   2   56.85    2.99
   7   3   2   49.99    2.79
   7  -3   2   49.48    2.83
   7   3   2   50.64    2.66
   7  -3   3   70.17    2.93
   7  -3   3   74.14    3.41
   7   3   3   71.29    3.15
   7   3   3   70.43    3.33
   7   3   3   73.46    3.33
   7  -3   4   29.96    1.64
   7   3   4   32.27    2.05
   7  -3   4   34.81    2.01
   7  -3   4   36.71    2.12
   7  -3   5   12.37    1.17
   7  -3   5   13.75    1.08
   7   3   5   13.16    1.09
   7  -3   5   13.94    1.17
   7   3   5   10.94    1.18
   7  -3   5   11.14    1.16
   7   3   6   15.57    0.96
   7  -3   6   14.19    0.89
   7   3   6   13.44    0.93
   7  -3   6   14.01    0.96
   7  -5   0  126.88    4.93
   7   5   0  124.35    4.60
   7   5   1    8.21    1.21
   7   5   1    6.68    1.13
   7  -5   1    6.44    1.19
   7   5   2   29.98    2.10
   7  -5   2   29.77    2.19
   7  -5   2   25.19    1.85
   7   5   3    2.41    0.81
   7  -5   3    2.81    0.92
   7  -5   3    2.48    0.86
   7   5   3    1.73    0.78
   7  -5   3    2.70    0.78
   7  -5   4   18.01    1.43
   7   5   4   20.55    1.53
   7   5   4   18.07    1.48
   7  -5   4   17.52    1.53
   7   5   4   16.16    1.53
   7  -5   4   18.07    1.54
   7  -5   4   20.65    1.60
   7  -5   4   17.98    1.32
   7  -5   5   25.65    1.51
   7   5   5   22.83    1.52
   7  -5   5   26.85    1.56
   7  -5   5   21.55    1.16
   7   5   6    1.36    0.36
   7   7  -1   29.99    1.93
   7   7  -1   31.15    1.91
   7   7   0    1.62    0.74
   7   7   0    1.14    0.67
   7  -7   0    0.89    0.78
   7   7   1   33.71    2.15
   7   7   1   35.61    2.20
   7  -7   1   31.94    2.32
   7  -7   1   30.72    2.12
   7   7   2  125.75    4.54
   7   7   2  125.56    4.58
   7  -7   2  126.90    4.86
   7  -7   2  114.44    4.54
   7  -7   2  120.20    4.49
   7   7   3   49.21    2.55
   7  -7   3   50.47    2.75
   7  -7   3   51.78    2.69
   7   7   3   59.46    2.74
   7  -7   3   51.17    2.54
   7   7   4   64.23    2.66
   7  -7   4   61.37    2.67
   7   7   4   54.43    2.63
   7  -7   4   50.96    2.48
   7  -7   4   61.90    2.79
   7  -7   4   61.89    2.51
   7   7   5   59.25    2.19
   7  -7   5   55.39    2.02
   7   9  -1   56.77    2.58
   7  -9  -1   57.20    2.90
   7   9   0   23.55    1.69
   7  -9   0   24.18    1.89
   7   9   1    7.58    1.01
   7   9   1    7.43    1.05
   7  -9   1    7.82    1.28
   7  -9   1    7.34    1.15
   7   9   2  140.93    4.80
   7  -9   2  152.90    5.43
   7  -9   2  154.73    5.17
   7  -9   2  143.41    5.11
   7  -9   3    0.27    0.59
   7  -9   3    0.38    0.70
   7  -9   3    0.04    0.54
   7   9   3   -0.22    0.58
   7  -9   3    0.05    0.62
   7   9   4   29.77    1.55
   7  -9   4   31.44    1.86
   7  -9   4   30.94    1.67
   7   9   5   25.91    1.13
   7  -9   5   29.55    1.24
   7 -11  -3   47.11    2.53
   7 -11  -2  126.03    4.68
   7 -11  -1   93.04    3.92
   7  11   0   17.50    1.37
   7 -11   0   18.71    1.69
   7 -11   1   73.27    3.55
   7  11   1   74.20    3.04
   7 -11   1   77.27    3.46
   7 -11   2    4.74    0.85
   7 -11   2    4.93    1.04
   7  11   2    4.40    0.80
   7 -11   2    3.43    0.88
   7 -11   3    3.75    0.88
   7 -11   3    4.25    0.81
   7 -11   4   35.57    1.71
   7 -11   5   23.16    1.09
   7  11   5   22.40    1.02
   7 -13  -4  292.09    8.26
   7 -13  -3   29.82    2.05
   7 -13  -2   91.28    3.84
   7 -13  -1   58.55    3.00
   7 -13   0   20.29    1.74
   7 -13   1   36.57    2.35
   7 -13   1   35.09    2.21
   7 -13   2  123.39    4.41
   7 -13   2  119.39    4.26
   7 -13   3   84.31    3.10
   7 -13   4   66.45    2.34
   7  13   4   68.92    2.16
   7 -13   4   61.67    2.19
   7 -15  -5   38.68    2.14
   7 -15  -4   99.00    3.84
   7 -15  -3   96.84    3.87
   7 -15  -2   42.15    2.46
   7 -15  -1  118.28    4.44
   7 -15   0  304.41    8.57
   7 -15   1  133.09    4.63
   7 -15   1  131.28    4.53
   7  15   2   26.78    1.27
   7 -15   2   28.83    1.69
   7 -15   3   13.96    1.02
   7  15   3   12.27    0.75
   7 -15   3   14.21    1.02
   7 -17  -6  134.53    4.16
   7 -17  -5    6.66    0.92
   7 -17  -4   53.20    2.54
   7 -17  -3   72.18    3.14
   7 -17  -2  122.09    4.39
   7  17  -1   17.48    1.17
   7 -17  -1   18.25    1.52
   7  17   0   13.73    1.06
   7 -17   0   14.52    1.30
   7  17   1   10.31    0.90
   7 -17   1   10.00    1.04
   7 -17   2    4.54    0.65
   7  17   2    5.27    0.62
   7 -17   2    4.09    0.63
   7  17   3    2.93    0.38
   7 -19  -6    1.89    0.48
   7 -19  -5  267.08    6.96
   7 -19  -4    3.55    0.74
   7 -19  -3  162.43    4.98
   7 -19  -2    2.00    0.68
   7 -19  -1   22.84    1.49
   7  19   0   25.19    1.19
   7 -19   0   27.72    1.53
   7 -19   1   26.44    1.31
   7 -19   1   26.11    1.32
   7 -21  -5   26.04    1.18
   7 -21  -4   13.42    0.95
   7 -21  -3   12.48    0.93
   7 -21  -2   35.34    1.59
   7 -21  -1   39.88    1.63
   7 -21   0   20.22    0.99
   8   0   0  130.86    4.50
   8   0   0  132.54    4.79
   8   0   1    0.11    0.71
   8   0   1    0.68    0.58
   8   0   2   17.81    1.52
   8   0   2   16.51    1.33
   8   0   2   18.94    1.53
   8   0   3   -0.12    0.54
   8   0   3    0.08    0.51
   8   0   4   17.84    1.17
   8  -2  -1   18.30    1.52
   8  -2   0   17.94    1.54
   8   2   0   16.57    1.55
   8  -2   1    8.22    1.08
   8  -2   1    7.51    1.13
   8   2   1    6.83    1.08
   8   2   1    6.44    0.88
   8   2   1    6.15    1.02
   8   2   2    3.28    0.84
   8  -2   2    3.51    0.84
   8  -2   2    3.71    0.78
   8   2   2    3.28    0.83
   8  -2   3   38.96    1.90
   8   2   3   41.05    2.00
   8  -2   3   38.36    2.07
   8   2   3   39.36    2.03
   8  -2   4    4.14    0.59
   8  -4  -2   51.07    2.63
   8  -4  -1   93.49    3.83
   8   4  -1   97.75    3.78
   8  -4   0   44.50    2.48
   8   4   0   45.60    2.46
   8   4   0   47.21    2.52
   8  -4   1  120.56    4.37
   8  -4   1  114.71    4.38
   8   4   1  125.28    4.41
   8   4   1  120.11    4.33
   8   4   2    4.39    0.88
   8  -4   2    4.85    0.88
   8   4   2    5.85    0.94
   8  -4   3    8.47    0.92
   8  -4   3    7.92    0.98
   8   4   3    7.47    0.90
   8  -4   3    9.11    0.96
   8   4   3    9.59    0.96
   8  -4   4   33.49    1.55
   8  -4   4   33.46    1.46
   8   4   4   35.67    1.52
   8  -6  -3   35.79    2.16
   8   6  -2    9.76    1.04
   8  -6  -2    9.51    1.24
   8   6  -1   98.70    3.72
   8  -6  -1  102.94    4.06
   8   6  -1   96.20    3.64
   8   6   0  149.53    4.95
   8   6   0  155.99    5.04
   8  -6   0  156.98    5.31
   8   6   1   94.43    3.57
   8   6   1   99.16    3.65
   8  -6   1   92.70    3.73
   8   6   2    6.18    0.89
   8   6   2    7.05    0.93
   8  -6   2    7.21    0.99
   8  -6   2    6.70    1.00
   8  -6   3   24.73    1.52
   8  -6   3   25.71    1.47
   8   6   3   26.96    1.47
   8  -6   3   26.26    1.52
   8  -6   4    4.49    0.53
   8  -6   4    3.94    0.51
   8  -8  -2   49.99    2.70
   8   8  -1   13.13    1.14
   8  -8  -1   13.65    1.45
   8   8   0    0.04    0.50
   8  -8   0    1.08    0.71
   8   8   1    5.58    0.83
   8   8   1    4.72    0.74
   8  -8   1    5.67    0.95
   8  -8   1    4.75    0.92
   8   8   2  134.58    4.17
   8  -8   2  137.00    4.43
   8  -8   2  133.58    4.34
   8  -8   3    9.15    0.87
   8  -8   3    8.22    0.79
   8  -8   3    8.12    0.85
   8 -10  -1   47.49    2.61
   8  10   0   31.75    1.63
   8 -10   0   33.96    2.09
   8 -10   1   22.41    1.60
   8 -10   1   23.02    1.54
   8 -10   2   47.46    2.18
   8 -10   2   46.97    2.04
   8 -10   3   64.57    2.29
   8 -12  -1   60.39    2.89
   8 -12   0   26.62    1.77
   8 -12   1    9.61    1.04
   8 -12   2   23.78    1.36
   8 -12   3   32.26    1.27
   8 -14  -1   15.47    1.34
   8 -14   0  118.31    3.94
   8 -14   1   75.41    2.71
   8 -14   2   17.27    0.97
   8 -16  -2  194.49    5.65
   8 -16  -1   15.10    1.17
   8 -16   0   28.84    1.48
   8 -16   1    8.83    0.69
   8 -18  -2   47.31    1.93
   8 -18  -1    2.43    0.49
   9   1  -2   78.44    3.12
   9   1  -1   32.19    1.84
   9   1  -1   33.78    1.93
   9  -1  -1   34.98    1.98
   9   1   0   18.91    1.35
   9   1   0   17.91    1.35
   9  -1   0   18.63    1.40
   9  -1   1   18.78    1.32
   9   1   1   21.51    1.36
   9   1   1   22.37    1.34
   9  -1   1   22.22    1.36
   9   1   2   27.77    1.36
   9  -1   2   29.48    1.43
   9  -1   2   29.73    1.38
   9   1   2   30.09    1.37
   9   3  -3   30.35    1.69
   9   3  -2   52.49    2.26
   9   3  -2   48.69    2.28
   9   3  -1   84.50    3.08
   9   3  -1   83.96    3.12
   9  -3  -1   82.55    3.28
   9   3   0   29.33    1.64
   9   3   0   31.50    1.67
   9  -3   0   29.10    1.76
   9   3   1    7.43    0.79
   9  -3   1    7.73    0.91
   9  -3   1    7.12    0.82
   9   3   1    8.76    0.83
   9  -3   1    6.20    0.60
   9  -3   2    5.14    0.63
   9  -3   2    6.87    0.66
   9   3   2    5.74    0.58
   9   5  -1   32.66    1.63
   9   5  -1   33.84    1.64
   9  -5  -1   33.53    1.66
   9   5   0   41.22    1.78
   9   5   0   45.22    1.88
   9  -5   0   41.32    1.81
   9  -5   0   42.97    2.12
   9   5   1   46.05    1.77
   9  -5   1   44.23    1.98
   9  -5   1   41.40    1.64
   9  -7  -2   16.36    1.19
   9  -7  -1  102.52    3.37
   9   7   0   96.63    2.82
   9  -7   0   93.00    3.06
   9  -7   1   52.53    1.86
   9  -9  -3   33.38    1.67
   9  -9  -2   64.21    2.49
   9  -9  -1   31.34    1.59
   9  -9   0    8.65    0.78
   9  -9   0    9.69    0.90
   9  -9   1   10.77    0.78
   9 -11  -4   14.72    1.02
   9 -11  -3   19.30    1.22
   9 -11  -2    2.55    0.57
   9 -11  -1    4.03    0.59
   9 -11  -1    3.62    0.62
   9 -11   0    1.08    0.39
   9 -11   0    1.03    0.37
   9 -13  -4   38.80    1.58
   9 -13  -3    3.24    0.54
   9 -13  -2   26.15    1.29
   9 -13  -1    0.75    0.31
  10   0  -4   13.99    0.90
  10   0  -3   -0.09    0.35
  10   0  -2    4.05    0.54
  10  -2  -4   14.52    1.00
  10  -2  -3    9.71    0.83
  10  -2  -2   52.75    1.83
  10  -2  -2   65.14    2.17
  10  -2  -1   32.23    1.35
  10  -4  -3   58.17    2.19
  10  -4  -2   36.22    1.45
  10  -4  -2   43.84    1.73
  10  -4  -1    8.32    0.67
  10  -6  -3   21.92    1.22
  10  -6  -2    1.62    0.45
  10  -6  -1   10.72    0.70
  10  -8  -3    8.55    0.73
  10  -8  -2    6.80    0.58
   0   0   0    0.00    0.00
;
_shelx_hkl_checksum     16313
_shelx_res_file
;
TITL yz2041 in Cc
    shelx.res
    created by SHELXL-2018/3 at 10:14:56 on 31-Aug-2023
CELL  1.54184   8.4573  23.5853  11.0072   90.000  111.749   90.000
ZERR     4.00   0.0001   0.0003   0.0001    0.000    0.002    0.000
LATT  -7
SYMM    X, - Y, 1/2 + Z
SFAC  C    H    N    O    S
UNIT  60 92 28 8 8
MERG   2
SIMU 0.020 0.040 2.7 C12 > C17A
DELU C12 > C17A
SADI N1 H1A N1 H1B N3 H3 N8 H8 N10 H10A N10 H10B
EQIV $1 x-1/2, y+1/2, z
HTAB N1 S9_$1
HTAB N3 O18
EQIV $2 x, -y+1, z+1/2
HTAB N8 O24_$2
EQIV $3 x, -y+1, z-1/2
HTAB N10 S9_$3
EQIV $4 x+1/2, y-1/2, z
HTAB N10 S2_$4
HTAB C6 O24_$2
HTAB C11 S9_$3
EQIV $5 x-1, -y+1, z-1/2
HTAB C21 S9_$5
FMAP   2
PLAN    3
SIZE     0.020   0.120   0.320
ACTA
HTAB    2.00000
BOND   $H
CONF
LIST   4
L.S.  13
TEMP  -173.00
WGHT    0.065300    0.721700
FVAR       0.44680   0.57113
S2    5    0.284825    0.880490    0.356778    11.00000    0.04350    0.01594 =
         0.02619    0.00426    0.01778    0.00760
S9    5    0.623607    0.438590    0.678360    11.00000    0.04885    0.01455 =
         0.02809    0.00483    0.02338    0.00612
O18   4    0.302896    0.698672    0.226265    11.00000    0.02193    0.02186 =
         0.01804    0.00030    0.00674    0.00234
N1    3    0.318233    0.828527    0.581014    11.00000    0.03831    0.01646 =
         0.02498    0.00163    0.01724    0.00390
H1A   2    0.320584    0.794626    0.622624    11.00000    0.03533
H1B   2    0.277059    0.860043    0.608817    11.00000    0.04968
N3    3    0.355118    0.774635    0.420147    11.00000    0.02639    0.01452 =
         0.01985    0.00304    0.01174    0.00277
H3    2    0.337772    0.770694    0.334993    11.00000    0.02999
N4    3    0.383217    0.727895    0.498478    11.00000    0.02330    0.01402 =
         0.02302    0.00158    0.01120    0.00207
N7    3    0.510546    0.586781    0.511170    11.00000    0.02978    0.01438 =
         0.02001    0.00167    0.01198    0.00224
N8    3    0.532172    0.543020    0.596613    11.00000    0.03903    0.01484 =
         0.02357    0.00293    0.01912    0.00443
H8    2    0.494030    0.544078    0.660496    11.00000    0.02476
N10   3    0.650220    0.492540    0.474092    11.00000    0.05379    0.01574 =
         0.03243    0.00515    0.02866    0.00918
H10A  2    0.637059    0.519693    0.412141    11.00000    0.02800
H10B  2    0.688831    0.461041    0.447279    11.00000    0.04182
C2    1    0.319642    0.825964    0.461749    11.00000    0.02054    0.01576 =
         0.02323   -0.00095    0.00900    0.00147
C5    1    0.427483    0.682016    0.454902    11.00000    0.02205    0.01353 =
         0.01920    0.00069    0.00934    0.00068
C6    1    0.455245    0.633479    0.541499    11.00000    0.03073    0.01579 =
         0.02076    0.00119    0.01411    0.00095
AFIX  43
H6    2    0.432845    0.636140    0.619743    11.00000   -1.20000
AFIX   0
C9    1    0.601686    0.493914    0.574858    11.00000    0.03449    0.01690 =
         0.02482    0.00113    0.01407    0.00156
C11   1    0.451839    0.675999    0.324525    11.00000    0.01994    0.01649 =
         0.01856    0.00069    0.00812    0.00231
AFIX  13
H11   2    0.462814    0.634948    0.306311    11.00000   -1.20000
PART  1
AFIX   0
SAME C12A > C17A
C12   1    0.611451    0.708683    0.323529    21.00000    0.01430    0.02260 =
         0.01289    0.00178    0.00455   -0.00246
C13   1    0.771711    0.685703    0.396071    21.00000    0.02824    0.01508 =
         0.01687    0.00653    0.01060    0.00080
AFIX  43
H13   2    0.781040    0.650478    0.440053    21.00000   -1.20000
AFIX   0
C14   1    0.918139    0.715629    0.402604    21.00000    0.02005    0.03099 =
         0.02272    0.00435    0.00651    0.00357
AFIX  43
H14   2    1.027777    0.700727    0.451350    21.00000   -1.20000
AFIX   0
C15   1    0.902481    0.767002    0.337759    21.00000    0.02457    0.02516 =
         0.02391    0.00306    0.01086    0.00045
AFIX  43
H15   2    1.001690    0.787616    0.343977    21.00000   -1.20000
AFIX   0
C16   1    0.745225    0.788175    0.264950    21.00000    0.02487    0.02081 =
         0.01700    0.00193    0.00933   -0.00176
AFIX  43
H16   2    0.736384    0.822536    0.217843    21.00000   -1.20000
AFIX   0
C17   1    0.597718    0.759923    0.259043    21.00000    0.01925    0.01587 =
         0.01296    0.00384    0.00774    0.00018
AFIX  43
H17   2    0.488928    0.775672    0.211265    21.00000   -1.20000
PART  2
AFIX   0
C12A  1    0.618053    0.702427    0.338854   -21.00000    0.03263    0.01312 =
         0.01090   -0.00011    0.01440    0.00404
C13A  1    0.770814    0.674304    0.411029   -21.00000    0.01855    0.02760 =
         0.01990    0.00474    0.00802    0.00393
AFIX  43
H13A  2    0.769780    0.639161    0.452901   -21.00000   -1.20000
AFIX   0
C14A  1    0.925864    0.699767    0.419537   -21.00000    0.02270    0.02519 =
         0.02059    0.00400    0.00824    0.00331
AFIX  43
H14A  2    1.030313    0.681309    0.467394   -21.00000   -1.20000
AFIX   0
C15A  1    0.928210    0.751639    0.358761   -21.00000    0.01818    0.02247 =
         0.02006   -0.00365    0.00621    0.00154
AFIX  43
H15A  2    1.033708    0.767984    0.365263   -21.00000   -1.20000
AFIX   0
C16A  1    0.779760    0.778796    0.290291   -21.00000    0.02978    0.02139 =
         0.01822    0.00323    0.00852   -0.00419
AFIX  43
H16A  2    0.781356    0.814671    0.251521   -21.00000   -1.20000
AFIX   0
C17A  1    0.624562    0.753401    0.277460   -21.00000    0.02151    0.01962 =
         0.01941    0.00058    0.00597    0.00820
AFIX  43
H17A  2    0.521200    0.771477    0.225499   -21.00000   -1.20000
PART  0
AFIX   0
C19   1    0.280774    0.678477    0.098445    11.00000    0.02971    0.02697 =
         0.01839   -0.00026    0.00652    0.00000
AFIX 137
H19A  2    0.191339    0.700524    0.032715    11.00000   -1.50000
H19B  2    0.248038    0.638391    0.091007    11.00000   -1.50000
H19C  2    0.387790    0.682681    0.084046    11.00000   -1.50000
AFIX   0
O24   4    0.298399    0.436188    0.222627    11.00000    0.05385    0.04527 =
         0.04874    0.00237    0.03427    0.00308
N20   3    0.162694    0.497312    0.311989    11.00000    0.04291    0.03989 =
         0.04279   -0.00338    0.02058   -0.00298
C21   1    0.078391    0.505867    0.404396    11.00000    0.05613    0.05961 =
         0.05997   -0.01309    0.03351   -0.00857
AFIX 137
H21A  2    0.075716    0.469985    0.448488    11.00000   -1.50000
H21B  2   -0.038264    0.519122    0.357418    11.00000   -1.50000
H21C  2    0.140992    0.534251    0.469463    11.00000   -1.50000
AFIX   0
C22   1    0.160479    0.543746    0.228354    11.00000    0.05467    0.04071 =
         0.05880    0.00188    0.02481   -0.00301
AFIX 137
H22A  2    0.259076    0.541176    0.202153    11.00000   -1.50000
H22B  2    0.165269    0.579467    0.275069    11.00000   -1.50000
H22C  2    0.055571    0.542499    0.150377    11.00000   -1.50000
AFIX   0
C23   1    0.227305    0.447077    0.299983    11.00000    0.05238    0.04321 =
         0.05042   -0.00096    0.02987   -0.00314
AFIX  43
H23   2    0.218115    0.417283    0.355074    11.00000   -1.20000
AFIX   0
HKLF 4
REM  yz2041 in Cc
REM wR2 = 0.0877, GooF = S = 1.067, Restrained GooF = 1.003 for all data
REM R1 = 0.0317 for 2751 Fo > 4sig(Fo) and 0.0318 for all 2776 data
REM 317 parameters refined using 377 restraints
END
WGHT      0.0653      0.7217
REM Instructions for potential hydrogen bonds
HTAB N1 S9_$1
HTAB N3 O18
HTAB N8 O24_$2
HTAB N10 S9_$3
HTAB N10 S2_$4
HTAB C6 O24_$2
HTAB C11 S9_$3
HTAB C21 S9_$5
REM Highest difference peak  0.297,  deepest hole -0.274,  1-sigma level  0.051
Q1    1   0.2933  0.4906  0.2620  11.00000  0.05    0.30
Q2    1   0.7293  0.4419  0.7219  11.00000  0.05    0.27
Q3    1   0.1104  0.5605  0.3174  11.00000  0.05    0.25
;
_shelx_res_checksum     9141
