# Supplementary material for: Synthesis, crystal structure and Hirshfeld surface analysis of (2Z,2′E)-2,2′-(3-meth­oxy-3-phenylpropane-1,2-diyl­idene)bis­(hydrazine-1-carbo­thioamide) di­methyl­formamide monosolvate
Source: Acta Crystallogr E Crystallogr Commun. 2023 Sep 14;79(Pt 10):910–5. doi: 10.1107/S2056989023007946 (PMC10561204; doi:10.1107/S2056989023007946)
Supplement: Supplementary file 2 [file e-79-00910-Isup2.hkl]

data_I                                                                          
_shelx_title ' yz2041 in Cc'                                                    
_shelx_refln_list_code          4                                               
_shelx_F_calc_maximum      228.35                                               
_exptl_crystal_F_000       840.00                                               
_reflns_d_resolution_high  0.7888                                               
                                                                                
loop_                                                                           
 _space_group_symop_operation_xyz                                               
 'x, y, z'                                                                      
 'x, -y, z+1/2'                                                                 
 'x+1/2, y+1/2, z'                                                              
 'x+1/2, -y+1/2, z+1/2'                                                         
                                                                                
_cell_length_a     8.4573                                                       
_cell_length_b    23.5853                                                       
_cell_length_c    11.0072                                                       
_cell_angle_alpha  90.000                                                       
_cell_angle_beta  111.749                                                       
_cell_angle_gamma  90.000                                                       
                                                                                
_shelx_F_squared_multiplier     1.000                                           
                                                                                
loop_                                                                           
 _refln_index_h                                                                 
 _refln_index_k                                                                 
 _refln_index_l                                                                 
 _refln_F_squared_calc                                                          
 _refln_F_squared_meas                                                          
 _refln_F_squared_sigma                                                         
 _refln_observed_status                                                         
   4  22  -9        643.90        592.35        15.83 o                         
   5  21  -8        185.79        149.53         6.61 o                         
  -3   1  -7        527.15        504.71        25.41 o                         
  -1   1  -7       1911.91       1907.95        67.68 o                         
  -2   2  -7       1414.58       1434.01        42.99 o                         
  -3   3  -7        983.61        945.46        53.15 o                         
  -1   3  -7       1000.89        860.60        44.68 o                         
  -2   4  -7       1761.22       1780.86        74.74 o                         
  -3   5  -7        712.78        683.57        45.79 o                         
  -2   6  -7       1153.88       1191.47        61.11 o                         
  -3   7  -7         51.82         61.41        14.78 o                         
   5  21  -7         94.01         89.02         5.71 o                         
   6  22  -7         52.70         26.80         2.76 o                         
   4  24  -7        323.82        287.99        10.32 o                         
   1  25  -7         99.27         77.34         4.66 o                         
   3  25  -7         77.96         68.13         4.56 o                         
  -4   0  -6        899.08        876.73        52.40 o                         
  -2   0  -6        904.95       1075.65        50.64 o                         
   0   0  -6        493.58        426.64        22.39 o                         
  -7   1  -6        313.36        336.53        11.52 o                         
  -3   1  -6         52.32         54.70         8.84 o                         
  -1   1  -6       1148.71       1142.31        33.23 o                         
  -4   2  -6         52.08         62.70         7.90 o                         
  -2   2  -6        747.88        828.22        30.97 o                         
   0   2  -6       1199.51       1237.80        41.58 o                         
  -7   3  -6         93.64         92.85         3.68 o                         
  -3   3  -6        364.21        372.99        22.16 o                         
  -1   3  -6        122.44        185.39        16.18 o                         
  -4   4  -6        866.60        845.93        20.99 o                         
  -2   4  -6        212.35        228.84        15.53 o                         
  -7   5  -6          6.25          4.41         1.85 o                         
  -3   5  -6       1391.85       1459.57        47.44 o                         
  -1   5  -6       2344.02       2448.55        75.19 o                         
  -4   6  -6        194.75        206.41        10.26 o                         
  -2   6  -6         10.59         14.08         6.11 o                         
  -3   7  -6       1139.63       1221.22        67.02 o                         
  -4   8  -6       1436.52       1488.45        48.76 o                         
   7  17  -6        744.08        673.90        20.84 o                         
   7  19  -6         11.59          9.47         2.40 o                         
   5  21  -6        334.11        273.51        11.32 o                         
   6  22  -6        584.16        550.83        15.55 o                         
   5  23  -6       1037.50        788.17        21.24 o                         
   0  24  -6         82.01         72.38         5.16 o                         
   4  24  -6        562.75        558.79        17.58 o                         
   1  25  -6        320.90        285.18        11.07 o                         
   3  25  -6        681.65        677.66        20.19 o                         
   5  25  -6        259.00        111.51         5.31 o                         
   2  26  -6        791.36        762.97        21.29 o                         
   4  26  -6        818.87        662.03        17.93 o                         
  -5   1  -5         96.05        109.52         7.73 o                         
  -3   1  -5        307.13        296.84        39.70 o                         
  -1   1  -5        466.33        441.03        18.02 o                         
   1   1  -5        623.78        720.94        21.89 o                         
  -4   2  -5        694.08        751.45        35.09 o                         
  -2   2  -5        390.86        401.54        19.87 o                         
   0   2  -5         92.95        128.29        10.32 o                         
  -5   3  -5       1535.52       1710.70        32.67 o                         
  -3   3  -5       1682.33       1738.44        51.63 o                         
  -1   3  -5        801.84        781.80        33.91 o                         
  -4   4  -5        457.97        472.55        17.27 o                         
  -2   4  -5        701.64        791.07        38.82 o                         
   0   4  -5       2677.37       2830.26        74.19 o                         
  -7   5  -5        110.33        118.97         7.06 o                         
  -5   5  -5         35.39         36.65         5.76 o                         
  -3   5  -5        972.81       1045.99        50.79 o                         
  -1   5  -5       2219.84       2350.22        70.73 o                         
  -4   6  -5       1169.41       1241.24        45.47 o                         
  -2   6  -5       3276.97       3349.78       100.24 o                         
  -7   7  -5        285.87        273.46        10.12 o                         
  -3   7  -5         11.91         11.82         6.71 o                         
  -4   8  -5         43.30         46.60         5.91 o                         
  -4  10  -5         33.08         25.02         5.64 o                         
  -3  11  -5         69.95         78.10        11.57 o                         
  -3  13  -5       1618.87       1534.75        59.66 o                         
   7  15  -5        189.03        193.76        10.72 o                         
   7  17  -5         40.10         33.36         4.61 o                         
   7  19  -5       1352.21       1337.89        34.86 o                         
   6  20  -5         60.25         50.99         5.46 o                         
   5  21  -5       1280.37       1117.28        31.11 o                         
   7  21  -5        179.92        130.44         5.91 o                         
   4  22  -5        445.73        443.57        16.83 o                         
   6  22  -5        693.58        640.91        40.43 o                         
   5  23  -5        304.19        258.67        32.91 o                         
   0  24  -5        539.94        463.31        16.23 o                         
   4  24  -5        130.83        106.50         7.11 o                         
   1  25  -5         36.75         27.60         3.96 o                         
   3  25  -5         21.72         27.50         3.96 o                         
   5  25  -5        120.45        116.47         4.39 o                         
   2  26  -5        133.79        134.85         7.56 o                         
   4  26  -5        224.84        186.40        24.82 o                         
   1  27  -5        521.11        491.46        15.23 o                         
   3  27  -5         61.16         61.90         3.56 o                         
  -4   0  -4        337.36        398.49        33.26 o                         
  -2   0  -4        244.51        240.55        20.04 o                         
  10   0  -4         74.11         70.08         4.51 o                         
  -5   1  -4        115.03        113.51         7.90 o                         
  -3   1  -4       3653.77       3692.73        87.19 o                         
  -1   1  -4       4412.24       4410.10       113.46 o                         
   1   1  -4       5197.21       5238.49       114.71 o                         
  -8   2  -4         25.02         26.44         2.62 o                         
  -4   2  -4         20.87         25.97         7.12 o                         
  -2   2  -4        726.23        762.27        36.32 o                         
   0   2  -4        432.34        387.72        17.33 o                         
  10   2  -4         65.05         72.74         5.01 o                         
  -5   3  -4       1076.54       1060.81        22.01 o                         
  -3   3  -4         23.12         12.82         6.86 o                         
  -1   3  -4        382.31        427.60        21.99 o                         
  -8   4  -4        165.70        164.17         5.28 o                         
  -4   4  -4         86.93         76.69         7.26 o                         
  -2   4  -4       7968.57       8789.49       212.80 o                         
   0   4  -4       2410.46       2722.01        70.13 o                         
  -5   5  -4        300.46        303.36        11.07 o                         
  -3   5  -4       2410.13       2656.29        88.36 o                         
  -1   5  -4       1190.95       1093.18        39.52 o                         
  -8   6  -4         17.72         15.78         2.45 o                         
  -4   6  -4       1019.44       1006.52        38.64 o                         
  -2   6  -4        455.84        529.48        28.95 o                         
  -7   7  -4        291.10        291.90        16.38 o                         
  -5   7  -4        380.15        388.79        14.18 o                         
  -3   7  -4        506.74        493.22        31.91 o                         
  -1   7  -4       3543.61       4062.70       106.85 o                         
  -4   8  -4       1794.38       1915.13        50.57 o                         
  -2   8  -4        681.27        726.00        35.97 o                         
  -7   9  -4        189.34        164.66         7.91 o                         
  -5   9  -4       1280.54       1356.05        56.25 o                         
  -4  10  -4        489.71        456.40        16.96 o                         
  -3  11  -4        227.69        186.50        16.13 o                         
   9  11  -4         72.21         73.74         5.11 o                         
  -4  12  -4        243.17        246.61        22.49 o                         
  -3  13  -4        640.84        604.77        33.21 o                         
  -1  13  -4       2772.15       2607.50        67.73 o                         
   7  13  -4       1532.64       1463.17        41.38 o                         
   9  13  -4        231.16        194.36         7.91 o                         
  -2  14  -4        964.54        932.58        39.37 o                         
   0  14  -4       1207.65       1111.87        34.51 o                         
  -1  15  -4       1148.81       1121.74        36.57 o                         
   7  15  -4        452.41        495.92        19.24 o                         
   0  16  -4        680.81        646.80        24.75 o                         
   1  17  -4        710.70        629.42        23.44 o                         
   7  17  -4        271.17        266.50        12.72 o                         
   0  18  -4        739.48        644.05        25.20 o                         
   6  18  -4        527.94        489.36        18.99 o                         
   1  19  -4        211.20        193.91        11.87 o                         
   5  19  -4        212.22        175.33         9.92 o                         
   7  19  -4         21.77         17.78         3.71 o                         
   0  20  -4        402.66        415.72        18.99 o                         
   2  20  -4        556.73        526.38        19.94 o                         
   6  20  -4        773.85        754.20        24.45 o                         
   1  21  -4        375.48        374.00        16.93 o                         
   5  21  -4         65.54         56.76         5.56 o                         
   7  21  -4         84.71         67.22         4.76 o                         
   0  22  -4        493.36        467.12        19.34 o                         
   2  22  -4        412.61        340.58        14.68 o                         
   4  22  -4        212.37        198.62        10.97 o                         
   6  22  -4         66.82         72.49         4.33 o                         
  -1  23  -4       1271.34       1214.86        33.76 o                         
   1  23  -4        426.47        403.10        16.53 o                         
   3  23  -4        672.60        727.20        24.45 o                         
   5  23  -4        525.22        618.75        21.09 o                         
   0  24  -4       2176.19       2180.60        54.90 o                         
   2  24  -4        816.07        855.44        27.10 o                         
   4  24  -4         52.25         51.09         5.41 o                         
   6  24  -4        114.32         86.76         5.06 o                         
   3  25  -4        231.15        244.00        11.72 o                         
   5  25  -4        629.40        625.47        21.92 o                         
   0  26  -4        137.12        128.19         7.56 o                         
   2  26  -4        719.01        749.99        23.29 o                         
   4  26  -4         46.23         40.81         4.38 o                         
   3  27  -4        177.38        161.34         5.54 o                         
   2  28  -4         13.69         15.18         2.60 o                         
  -5   1  -3         65.90         56.87         5.61 o                         
  -3   1  -3        223.31        302.17        23.77 o                         
  -1   1  -3        130.73        125.13        10.82 o                         
   1   1  -3       9708.35      10203.17       215.30 o                         
  -8   2  -3        224.29        211.96        11.96 o                         
  -6   2  -3         18.51         19.27         4.53 o                         
  -4   2  -3        113.89        129.86         9.48 o                         
  -2   2  -3       2408.14       2263.26        69.53 o                         
   0   2  -3      10037.79       9508.88       208.69 o                         
  10   2  -3         41.42         48.64         4.16 o                         
  -5   3  -3       1350.76       1424.89        32.24 o                         
  -3   3  -3       3572.89       3496.10       104.09 o                         
  -1   3  -3       7499.33       7745.55       179.03 o                         
   3   3  -3         98.18        116.67         6.06 o                         
   9   3  -3        156.50        152.03         8.47 o                         
  -8   4  -3         45.91         41.79         2.48 o                         
  -6   4  -3       1080.54       1122.27        32.97 o                         
  -4   4  -3         39.40         48.56         5.59 o                         
  -2   4  -3       4777.07       4668.38       121.53 o                         
   0   4  -3       8083.45       8567.88       190.30 o                         
  10   4  -3        276.23        291.39        10.97 o                         
  -5   5  -3        889.83        955.52        27.81 o                         
  -3   5  -3       1299.12       1119.48        47.84 o                         
  -1   5  -3         15.12          9.27         3.81 o                         
   3   5  -3        128.84        168.41         8.62 o                         
  -8   6  -3        100.06        100.94         6.46 o                         
  -6   6  -3       1585.66       1775.57        31.69 o                         
  -4   6  -3       3159.25       3260.93        84.82 o                         
  -2   6  -3       1055.52        913.65        37.92 o                         
   2   6  -3       1487.53       1458.51        39.22 o                         
   4   6  -3       1036.62        841.26        28.55 o                         
   8   6  -3        164.18        179.28        10.82 o                         
  10   6  -3        109.48        109.80         6.11 o                         
  -5   7  -3        144.03        138.57        10.30 o                         
  -3   7  -3       3437.14       3497.01       179.88 o                         
  -1   7  -3       1334.44       1277.73        43.58 o                         
   3   7  -3       5515.67       5417.92       125.18 o                         
  -8   8  -3         49.83         34.31         3.51 o                         
  -6   8  -3        100.71         88.56         8.72 o                         
  -4   8  -3        202.76        209.74         8.33 o                         
  -2   8  -3       4113.91       4656.71       124.08 o                         
   2   8  -3        425.07        452.59        20.19 o                         
   4   8  -3       2176.15       1903.29        54.50 o                         
  10   8  -3         41.44         42.83         3.66 o                         
  -7   9  -3          2.33          1.06         2.07 o                         
  -5   9  -3        269.56        242.51        12.97 o                         
  -3   9  -3        618.72        610.00        25.05 o                         
   3   9  -3       3985.09       3783.18        95.38 o                         
   9   9  -3        158.46        167.21         8.37 o                         
  -4  10  -3        482.34        469.77        16.56 o                         
   2  10  -3      10261.78      10409.60       239.29 o                         
  -5  11  -3        590.78        543.21        35.57 o                         
  -3  11  -3       2744.78       2537.39        57.78 o                         
   3  11  -3       2789.09       2594.47        74.29 o                         
   7  11  -3        228.77        235.99        12.67 o                         
   9  11  -3         89.59         96.68         6.11 o                         
  -4  12  -3       1143.85       1141.97        50.29 o                         
  -2  12  -3       2058.43       1634.79        48.09 o                         
   2  12  -3        249.00        182.19        16.03 o                         
  -5  13  -3        683.55        645.90        38.67 o                         
  -3  13  -3        223.76        210.54        18.18 o                         
   3  13  -3       1348.92       1274.22        48.29 o                         
   7  13  -3        165.31        149.38        10.27 o                         
   9  13  -3         14.75         16.23         2.71 o                         
  -4  14  -3        269.65        225.07        20.74 o                         
  -2  14  -3       2221.31       2143.09        43.84 o                         
  -1  15  -3       1436.02       1458.56        43.68 o                         
   1  15  -3        973.04        880.04        27.60 o                         
   7  15  -3        471.70        485.10        19.39 o                         
   0  16  -3        479.27        496.87        20.44 o                         
   2  16  -3        112.58        101.99         7.41 o                         
   6  16  -3         36.64         31.91         5.31 o                         
  -1  17  -3        418.75        408.21        19.69 o                         
   1  17  -3         57.65         60.96         6.46 o                         
   3  17  -3        289.93        271.35        12.62 o                         
   7  17  -3        362.98        361.57        15.73 o                         
   0  18  -3       1640.18       1636.69        47.74 o                         
   2  18  -3        297.18        297.30        14.08 o                         
   4  18  -3       1006.00        950.77        28.50 o                         
   6  18  -3        480.25        471.58        19.14 o                         
  -1  19  -3        598.62        638.34        26.15 o                         
   1  19  -3       4257.26       4290.13       103.24 o                         
   3  19  -3        707.01        650.91        22.59 o                         
   7  19  -3        755.89        813.66        24.95 o                         
   0  20  -3        180.18        197.42        12.82 o                         
   2  20  -3       1122.66       1017.64        32.01 o                         
   4  20  -3        509.93        455.68        12.80 o                         
   6  20  -3        305.67        284.35        17.51 o                         
  -1  21  -3        465.18        506.14        22.29 o                         
   1  21  -3        119.07        102.39         8.82 o                         
   3  21  -3       1362.23       1276.62        36.47 o                         
   5  21  -3        190.56        201.12        11.97 o                         
   7  21  -3         61.11         62.52         4.66 o                         
   0  22  -3         93.18         88.01         8.47 o                         
   2  22  -3        477.89        444.03        18.18 o                         
   4  22  -3        991.33        979.20        20.61 o                         
   6  22  -3         47.28         54.64         9.74 o                         
  -1  23  -3        846.92        748.84        24.60 o                         
   1  23  -3        745.71        730.71        25.60 o                         
   3  23  -3        347.58        386.94        22.87 o                         
   5  23  -3        519.03        586.22        21.49 o                         
   0  24  -3        325.72        322.62        10.61 o                         
   2  24  -3        499.43        488.92        19.49 o                         
   4  24  -3        243.27        240.27        15.05 o                         
   6  24  -3         66.22         65.82         4.66 o                         
  -1  25  -3         33.13         25.70         4.26 o                         
   1  25  -3        751.89        775.49        24.95 o                         
   3  25  -3         28.03         22.36         2.60 o                         
   5  25  -3        466.67        489.25        13.63 o                         
   0  26  -3        139.62        118.62         7.96 o                         
   2  26  -3        414.87        421.31        11.74 o                         
   4  26  -3        961.16        978.26        19.44 o                         
   3  27  -3       1716.15       1693.13        36.50 o                         
   0  28  -3         95.36         81.55         5.41 o                         
   2  28  -3        612.88        571.61        17.83 o                         
  -8   0  -2         77.22         74.39         7.46 o                         
  -6   0  -2       2570.99       2595.61        60.39 o                         
  -4   0  -2        873.43        931.26        24.43 o                         
  10   0  -2         25.54         20.29         2.71 o                         
  -9   1  -2        136.64        161.00         7.86 o                         
  -7   1  -2         77.57         84.27         5.60 o                         
  -5   1  -2        387.65        381.73         9.72 o                         
  -3   1  -2       5678.86       5527.12       103.31 o                         
  -1   1  -2      28181.83      25599.65       548.87 o                         
   9   1  -2        348.46        392.93        15.63 o                         
  -8   2  -2         22.31         25.12         3.05 o                         
  -6   2  -2        523.84        532.85        12.02 o                         
  -4   2  -2        507.28        580.92        18.60 o                         
  -2   2  -2      10520.81      10620.95       243.40 o                         
   0   2  -2      10417.20      11829.79       254.12 o                         
  10   2  -2        320.55        293.26        31.03 o                         
  -9   3  -2         32.29         29.77         2.55 o                         
  -7   3  -2        284.66        282.48        14.98 o                         
  -5   3  -2        992.33       1020.01        20.75 o                         
  -3   3  -2       3034.72       3187.08        93.57 o                         
  -1   3  -2       8918.62       8453.97       190.55 o                         
   3   3  -2       4295.33       4260.47        99.23 o                         
   9   3  -2        235.83        253.86         9.52 o                         
  -8   4  -2         25.39         25.97         2.07 o                         
  -6   4  -2        170.03        166.60         7.91 o                         
  -4   4  -2       3667.07       3683.88        64.86 o                         
  -2   4  -2       1591.16       1536.41        50.24 o                         
   0   4  -2       1874.35       1834.16        46.89 o                         
   2   4  -2        646.96        608.83        18.78 o                         
   4   4  -2       1830.87       1954.68        55.60 o                         
   8   4  -2        230.17        255.83        13.17 o                         
  10   4  -2        215.96        198.98        19.09 o                         
  -9   5  -2         53.36         48.94         3.71 o                         
  -7   5  -2        136.86        132.20        10.27 o                         
  -5   5  -2       2476.56       2709.65        45.28 o                         
  -3   5  -2        181.77        206.33        17.68 o                         
  -1   5  -2       5959.00       5969.70       140.31 o                         
   1   5  -2       8182.06       7884.11       174.12 o                         
  -8   6  -2         35.90         37.83         2.75 o                         
  -6   6  -2       1137.95       1116.03        34.44 o                         
  -4   6  -2       1931.87       1964.46        33.48 o                         
  -2   6  -2        295.74        269.85        17.93 o                         
   2   6  -2      15524.54      14180.92       307.52 o                         
   4   6  -2        152.29        197.47        15.08 o                         
   8   6  -2         42.77         48.38         3.99 o                         
  10   6  -2          9.22          8.12         2.25 o                         
  -7   7  -2        590.28        595.35        23.64 o                         
  -5   7  -2        755.73        684.85        20.34 o                         
  -3   7  -2       7030.02       6988.47        93.81 o                         
   1   7  -2        995.82        750.40        27.05 o                         
   3   7  -2       3044.62       2918.03        75.99 o                         
   9   7  -2         88.80         81.95         5.96 o                         
  -8   8  -2        630.82        557.00        18.16 o                         
  -6   8  -2        680.31        658.22        21.17 o                         
  -4   8  -2        485.43        442.95        15.33 o                         
  -2   8  -2       4564.38       4397.23       100.39 o                         
   2   8  -2       2009.15       1740.54        49.99 o                         
   4   8  -2       5276.32       5163.85       136.15 o                         
   6   8  -2        815.17        774.09        25.85 o                         
   8   8  -2        244.42        250.42        13.53 o                         
  10   8  -2         28.75         34.06         2.91 o                         
  -7   9  -2        645.22        606.86        27.79 o                         
  -5   9  -2          1.42          8.90         5.57 o                         
  -3   9  -2        647.83        552.62        17.43 o                         
  -1   9  -2       7659.76       6454.65       137.76 o                         
   1   9  -2        358.67        281.37        17.08 o                         
   3   9  -2       5886.70       6153.29       147.87 o                         
   5   9  -2       1121.62       1058.97        43.88 o                         
   9   9  -2        296.26        321.65        12.47 o                         
  -8  10  -2        222.99        174.51         5.36 o                         
  -6  10  -2        388.55        397.17        19.90 o                         
  -4  10  -2        192.83        193.39         9.96 o                         
  -2  10  -2       3181.02       2899.68        76.24 o                         
   2  10  -2       3100.49       2908.06        79.50 o                         
   4  10  -2       1739.86       1553.87        40.01 o                         
   6  10  -2        252.67        233.58        12.92 o                         
  -7  11  -2         15.43         15.05         2.81 o                         
  -5  11  -2        208.68        208.70        14.37 o                         
  -3  11  -2        289.71        270.24        10.10 o                         
  -1  11  -2         37.50         45.99         4.41 o                         
   1  11  -2       2833.22       3740.25       101.84 o                         
   3  11  -2        698.31        676.11        30.61 o                         
   7  11  -2        663.32        631.32        23.44 o                         
   9  11  -2         13.04         12.77         2.86 o                         
  -4  12  -2       1170.16       1173.98        49.54 o                         
  -2  12  -2       1671.55       1734.68        52.55 o                         
   2  12  -2       5932.19       5821.12       147.02 o                         
   4  12  -2       2203.67       2231.50        71.83 o                         
   6  12  -2         55.52         51.55         6.76 o                         
  -7  13  -2        611.32        652.71        23.39 o                         
  -5  13  -2        974.33        953.92        48.09 o                         
  -3  13  -2        107.61        119.92        12.82 o                         
   1  13  -2       4828.56       5296.20       141.16 o                         
   3  13  -2        403.54        501.43        28.05 o                         
   7  13  -2        470.55        457.25        19.24 o                         
   9  13  -2        135.69        130.99         6.46 o                         
  -4  14  -2        289.90        273.71        22.44 o                         
  -2  14  -2        647.60        580.23        23.39 o                         
   2  14  -2        568.01        603.37        32.76 o                         
   4  14  -2        481.20        483.85        29.45 o                         
   6  14  -2       1342.97       1300.66        58.96 o                         
  -7  15  -2        132.02        158.04         9.32 o                         
  -1  15  -2       1315.64       1234.19        37.82 o                         
   3  15  -2        472.90        457.13        14.78 o                         
   7  15  -2        225.68        211.14        12.32 o                         
  -2  16  -2        228.92        199.42        13.48 o                         
   0  16  -2       1426.46       1553.24        43.78 o                         
   2  16  -2       1117.43       1089.18        27.12 o                         
   4  16  -2        520.25        479.19        18.28 o                         
   6  16  -2        126.47        121.72         5.24 o                         
   8  16  -2        869.96        974.26        28.30 o                         
  -7  17  -2         32.31         23.84         3.21 o                         
  -1  17  -2        395.07        406.81        19.29 o                         
   1  17  -2        435.93        397.29        16.93 o                         
   3  17  -2       4388.04       4351.57        80.04 o                         
   5  17  -2        783.21        816.82        26.05 o                         
   7  17  -2        612.85        611.59        21.99 o                         
  -2  18  -2       1308.11       1362.38        43.93 o                         
   0  18  -2        167.84        156.89        10.97 o                         
   2  18  -2       1540.83       1525.29        42.83 o                         
   4  18  -2       1869.32       1835.85        32.07 o                         
   6  18  -2        175.22        190.67         8.03 o                         
   8  18  -2        225.56        236.99         9.67 o                         
  -1  19  -2       2254.20       2415.54        66.22 o                         
   1  19  -2         32.11         49.69         6.21 o                         
   3  19  -2        305.75        321.95        14.83 o                         
   5  19  -2        661.63        668.30        16.61 o                         
   7  19  -2          8.80         10.02         3.41 o                         
  -2  20  -2        593.75        557.67        39.52 o                         
   0  20  -2       1538.89       1622.32        47.99 o                         
   2  20  -2        513.10        505.84        20.24 o                         
   4  20  -2        955.16        882.62        20.12 o                         
   6  20  -2        246.30        250.57        14.90 o                         
  -1  21  -2        220.66        236.94        14.88 o                         
   1  21  -2       2266.83       2369.81        63.07 o                         
   3  21  -2        340.01        354.87        11.43 o                         
   5  21  -2         28.93         32.25         2.84 o                         
   7  21  -2        191.73        177.03         7.96 o                         
  -2  22  -2        127.75        116.68        13.93 o                         
   0  22  -2       2426.89       2526.63        68.78 o                         
   2  22  -2         55.91         50.39         4.44 o                         
   4  22  -2         29.47         34.07         2.98 o                         
   6  22  -2        138.60        151.92         6.17 o                         
  -1  23  -2        727.75        762.27        28.13 o                         
   1  23  -2        465.61        472.83        18.73 o                         
   3  23  -2        132.94        128.82         6.47 o                         
   5  23  -2        410.05        465.43        12.61 o                         
   0  24  -2        470.65        521.01        15.18 o                         
   2  24  -2        139.45        156.70         7.29 o                         
   4  24  -2          2.20          3.05         1.54 o                         
   6  24  -2       1265.95       1120.83        28.70 o                         
  -1  25  -2       1312.31       1378.17        91.82 o                         
   1  25  -2        131.80        124.03         6.46 o                         
   3  25  -2        329.45        327.57         9.94 o                         
   5  25  -2        758.19        829.12        48.94 o                         
   0  26  -2        690.04        710.97        41.85 o                         
   2  26  -2         75.45         63.22         3.52 o                         
   4  26  -2        825.38        866.53        17.91 o                         
   1  27  -2         11.66         14.68         3.16 o                         
   3  27  -2        131.56        121.81         4.40 o                         
   0  28  -2         52.24         48.34         4.71 o                         
   2  28  -2        332.55        343.37        13.83 o                         
  -9   1  -1        113.40        117.34         9.89 o                         
  -7   1  -1        402.37        381.27         9.85 o                         
  -5   1  -1        277.76        236.99         7.81 o                         
  -1   1  -1      17154.39      16122.12       347.30 o                         
   3   1  -1       9846.88       9964.63       220.51 o                         
   7   1  -1       1640.13       1656.18        46.04 o                         
   9   1  -1        146.26        168.41         5.54 o                         
  -8   2  -1         33.00         41.44         3.16 o                         
  -6   2  -1        609.08        636.22        12.83 o                         
  -4   2  -1         30.07         31.98         4.69 o                         
  -2   2  -1      23561.88      22917.06       496.87 o                         
   0   2  -1        677.63        583.74        16.28 o                         
   2   2  -1       7802.82       8216.38       180.44 o                         
   8   2  -1         82.73         91.67         7.61 o                         
  10   2  -1        168.58        161.45         6.76 o                         
  -9   3  -1         23.10         20.53         2.28 o                         
  -7   3  -1        475.95        506.48        11.58 o                         
  -5   3  -1        292.21        315.24         9.04 o                         
  -3   3  -1       2530.72       2515.26        39.87 o                         
  -1   3  -1        801.04        961.94        29.91 o                         
   1   3  -1       2685.22       2382.38        55.05 o                         
   3   3  -1       3969.72       4025.94        99.28 o                         
   7   3  -1        796.99        868.97        29.40 o                         
   9   3  -1        372.48        419.39         9.13 o                         
  -8   4  -1        522.12        576.06        15.17 o                         
  -6   4  -1       1810.73       1921.05        31.36 o                         
  -4   4  -1       9713.80       9988.78       116.84 o                         
  -2   4  -1       7884.89       7202.09       169.21 o                         
   0   4  -1       4403.40       4508.68       103.19 o                         
   4   4  -1       4184.68       4381.50       113.76 o                         
   8   4  -1        450.00        479.37        13.48 o                         
  10   4  -1         45.56         41.68         3.36 o                         
  -9   5  -1        205.60        207.64         9.37 o                         
  -7   5  -1         50.68         55.06         4.80 o                         
  -5   5  -1       4144.70       4360.51        76.23 o                         
  -3   5  -1        926.46        993.59        17.63 o                         
  -1   5  -1       4744.68       5439.31       127.19 o                         
   1   5  -1      13908.17      14454.07       311.33 o                         
   3   5  -1        511.29        441.67        22.54 o                         
   5   5  -1         17.16          5.51         4.96 o                         
   9   5  -1        167.14        167.04         4.75 o                         
  -8   6  -1        424.27        444.65         9.70 o                         
  -6   6  -1       3775.46       3887.53        48.00 o                         
  -4   6  -1       1776.95       1700.99        28.04 o                         
  -2   6  -1        738.66        681.96        46.06 o                         
   0   6  -1       6800.96       6190.66       143.02 o                         
   4   6  -1        379.58        377.00        23.64 o                         
   8   6  -1        484.28        496.44        10.97 o                         
  10   6  -1         58.20         53.70         3.51 o                         
  -7   7  -1        200.71        198.36         6.71 o                         
  -5   7  -1       1160.95       1086.35        23.74 o                         
  -3   7  -1       2203.58       2303.52        29.13 o                         
  -1   7  -1        796.53        767.53        18.18 o                         
   1   7  -1       1353.10       1658.68        46.94 o                         
   5   7  -1         34.75         34.26         8.72 o                         
   7   7  -1        165.42        153.22         6.80 o                         
   9   7  -1        543.86        513.55        16.88 o                         
  -8   8  -1         27.74         19.62         2.44 o                         
  -6   8  -1        105.46        105.38         8.54 o                         
  -4   8  -1        176.81        190.24         7.17 o                         
  -2   8  -1        307.06        274.98         7.00 o                         
   0   8  -1       2407.30       2031.68        59.06 o                         
   2   8  -1       1029.84       1132.51        37.97 o                         
   4   8  -1        122.89        143.62        15.93 o                         
   6   8  -1          7.64          8.31         2.30 o                         
   8   8  -1         56.70         66.79         4.49 o                         
  -7   9  -1         29.14         31.16         2.57 o                         
  -5   9  -1        151.76        145.28         9.59 o                         
  -3   9  -1        110.53        110.76         4.89 o                         
  -1   9  -1        427.14        327.63        12.95 o                         
   1   9  -1       3730.39       3705.34        94.88 o                         
   3   9  -1        470.28        521.32        26.10 o                         
   5   9  -1          8.98         12.42         6.51 o                         
   7   9  -1        290.41        285.33         9.66 o                         
   9   9  -1        146.93        156.99         7.96 o                         
  -8  10  -1        122.21        101.13         5.04 o                         
  -6  10  -1       1010.36        914.50        15.56 o                         
  -4  10  -1       1189.63       1216.08        26.70 o                         
  -2  10  -1        829.29        838.26        15.77 o                         
   0  10  -1       9092.55       9924.00       231.98 o                         
   2  10  -1        359.54        372.84        20.94 o                         
   4  10  -1         91.56        106.11         9.86 o                         
   6  10  -1        757.44        661.73        24.85 o                         
   8  10  -1        220.22        237.89        13.07 o                         
  -7  11  -1        349.81        324.95        13.42 o                         
  -5  11  -1       2425.24       2199.64        83.23 o                         
  -3  11  -1       1635.66       1471.60        37.83 o                         
  -1  11  -1       5731.34       5128.28       116.57 o                         
   1  11  -1       5942.94       6340.94       155.84 o                         
   3  11  -1        560.68        520.22        28.20 o                         
   5  11  -1        855.65        724.60        21.67 o                         
   7  11  -1        457.52        466.07        19.64 o                         
   9  11  -1         19.02         19.27         2.14 o                         
  -8  12  -1         46.66         45.99         5.26 o                         
  -6  12  -1         54.53         66.02        10.26 o                         
  -4  12  -1       1083.84        989.11        66.02 o                         
  -2  12  -1       1766.24       1779.01        51.55 o                         
   0  12  -1       1138.43       1285.39        49.94 o                         
   2  12  -1       4895.63       5185.49       134.25 o                         
   4  12  -1        548.19        515.60        23.70 o                         
   6  12  -1        189.67        167.21        11.67 o                         
   8  12  -1        289.52        302.51        14.48 o                         
  -5  13  -1         11.88          9.47         6.71 o                         
  -3  13  -1       1270.96       1183.07        28.57 o                         
   1  13  -1        957.53        905.59        56.33 o                         
   3  13  -1        642.70        637.44        34.01 o                         
   5  13  -1        127.51        125.00         7.51 o                         
   7  13  -1        310.50        293.30        15.03 o                         
   9  13  -1          2.36          3.76         1.55 o                         
  -8  14  -1        373.27        359.77        13.12 o                         
  -4  14  -1       1652.74       1549.73        58.91 o                         
  -2  14  -1       1731.72       1488.57        43.43 o                         
   0  14  -1        383.78        430.25        28.95 o                         
   2  14  -1        345.99        389.22        25.85 o                         
   4  14  -1       2691.27       2533.16        64.40 o                         
   6  14  -1        229.53        212.31         9.24 o                         
   8  14  -1         81.30         77.49         6.71 o                         
  -3  15  -1        611.58        571.76        24.35 o                         
  -1  15  -1        620.88        624.06        22.89 o                         
   1  15  -1        853.76        829.34        41.63 o                         
   3  15  -1        675.18        702.76        38.52 o                         
   5  15  -1        725.26        684.02        25.70 o                         
   7  15  -1        609.91        592.50        22.24 o                         
  -2  16  -1        578.96        525.73        22.54 o                         
   0  16  -1       1403.25       1498.94        42.13 o                         
   2  16  -1        847.84        863.93        23.33 o                         
   4  16  -1        699.55        639.92        17.97 o                         
   6  16  -1        513.91        522.00        36.42 o                         
   8  16  -1         70.48         75.64         5.86 o                         
  -3  17  -1       1855.89       1845.40        35.95 o                         
  -1  17  -1        519.10        536.80        22.14 o                         
   1  17  -1        710.52        730.39        36.74 o                         
   3  17  -1        606.59        568.41        13.74 o                         
   5  17  -1        543.63        551.63        22.89 o                         
   7  17  -1         91.18         89.04         4.64 o                         
  -2  18  -1       2429.45       2679.33        72.33 o                         
   0  18  -1       1583.02       1654.38        47.04 o                         
   2  18  -1         80.96        109.58         7.56 o                         
   4  18  -1        952.29        991.64        35.80 o                         
   6  18  -1        290.82        318.58        10.92 o                         
   8  18  -1         13.95         12.17         2.45 o                         
  -7  19  -1         95.99        102.94         6.36 o                         
  -3  19  -1        269.14        293.02        22.64 o                         
  -1  19  -1       5899.13       6302.22       148.33 o                         
   1  19  -1       1078.00       1205.79        37.12 o                         
   3  19  -1       1860.23       1819.04        31.95 o                         
   5  19  -1        912.24        979.08        18.39 o                         
   7  19  -1        110.77        114.41         7.46 o                         
  -2  20  -1       2212.46       2410.17        64.92 o                         
   0  20  -1       2760.53       2931.35        76.04 o                         
   2  20  -1       2252.44       2521.48        65.12 o                         
   4  20  -1       1565.91       1687.82        32.82 o                         
   6  20  -1        130.10        116.76         5.84 o                         
  -1  21  -1        562.87        530.76        17.43 o                         
   1  21  -1       5983.79       6510.86       106.17 o                         
   3  21  -1        480.22        465.20        20.96 o                         
   5  21  -1        258.30        266.72        11.78 o                         
   7  21  -1        214.66        199.77         8.17 o                         
  -2  22  -1        297.30        300.96        11.14 o                         
   0  22  -1        568.75        655.19        24.60 o                         
   2  22  -1       2717.88       2820.44        51.08 o                         
   4  22  -1        427.40        434.32        12.62 o                         
   6  22  -1        215.61        182.76         5.74 o                         
  -1  23  -1        548.82        602.66        36.82 o                         
   1  23  -1        606.20        663.86        21.57 o                         
   3  23  -1       2027.59       2228.93        34.02 o                         
   5  23  -1        149.72        158.26         5.21 o                         
  -2  24  -1        250.73        283.27        21.46 o                         
   0  24  -1        280.39        316.49        11.37 o                         
   2  24  -1        369.13        395.81        10.17 o                         
   4  24  -1        197.35        206.26         6.32 o                         
   6  24  -1         67.46         68.18         4.56 o                         
  -1  25  -1         91.46         87.21         5.76 o                         
   1  25  -1         33.16         46.07         3.50 o                         
   3  25  -1        198.20        213.89         6.47 o                         
   5  25  -1        285.49        262.99        11.02 o                         
   0  26  -1        336.24        366.53        27.28 o                         
   2  26  -1        512.58        530.06        11.31 o                         
   4  26  -1         21.90         24.83         1.96 o                         
   1  27  -1       1778.48       1948.10        63.04 o                         
   3  27  -1         57.16         68.93         4.76 o                         
   0  28  -1        832.19        907.24        26.15 o                         
   2  28  -1        255.32        248.49         7.06 o                         
  -8   0   0        566.02        548.65        32.31 o                         
  -6   0   0       6683.41       7049.00        79.85 o                         
  -4   0   0       3453.88       3449.35        55.94 o                         
  -2   0   0       8205.93       7290.05       163.15 o                         
   2   0   0       8677.66       7914.57       176.73 o                         
   6   0   0       6682.19       6746.29       153.29 o                         
   8   0   0        618.60        659.49        16.43 o                         
  -9   1   0         82.72         85.88         5.94 o                         
  -7   1   0        620.28        600.40        12.99 o                         
  -5   1   0       1148.08       1224.77        23.40 o                         
  -3   1   0       2163.54       1972.36        33.05 o                         
   1   1   0       8698.16       9130.08       197.37 o                         
   3   1   0       2091.88       1810.22        54.15 o                         
   7   1   0        601.75        592.54        15.88 o                         
   9   1   0         77.48         92.62         3.95 o                         
  -8   2   0         79.41         84.49         3.87 o                         
  -6   2   0        604.28        581.23        10.44 o                         
  -4   2   0        127.03         86.79         5.72 o                         
  -2   2   0      52143.30      49433.74       723.23 o                         
   0   2   0        597.57        638.69        16.98 o                         
   2   2   0      51958.00      48326.45      1023.05 o                         
   6   2   0        699.13        642.43        16.28 o                         
   8   2   0         80.27         86.59         5.47 o                         
  -9   3   0        121.85        129.66         4.34 o                         
  -7   3   0         60.35         55.33         3.21 o                         
  -5   3   0        662.86        716.41        22.74 o                         
  -3   3   0       6829.79       7583.33        87.28 o                         
  -1   3   0       2510.16       2265.77        29.40 o                         
   3   3   0       6803.48       7278.93       173.42 o                         
   7   3   0         72.45         71.88         7.71 o                         
   9   3   0        128.59        150.47         4.88 o                         
  -8   4   0        172.75        187.49         5.47 o                         
  -6   4   0        663.94        673.12        12.06 o                         
  -4   4   0       9274.49       9749.76       102.44 o                         
  -2   4   0       9289.60       8522.08       128.74 o                         
   0   4   0      15452.69      13376.64       201.08 o                         
   2   4   0       9795.28       9161.18       208.59 o                         
   4   4   0       8896.86       9367.57       226.27 o                         
   8   4   0        207.19        229.33         7.19 o                         
  -9   5   0        206.04        203.43         7.84 o                         
  -7   5   0        553.29        592.22         7.86 o                         
  -5   5   0        743.98        765.77        13.66 o                         
  -3   5   0       1136.25       1427.09        21.79 o                         
  -1   5   0       2741.89       2641.73        58.35 o                         
   3   5   0       1148.51       1374.10        49.09 o                         
   5   5   0        595.87        625.86        36.42 o                         
   7   5   0        576.81        628.87        16.85 o                         
   9   5   0        202.00        213.71         4.72 o                         
  -8   6   0        726.79        737.99        17.43 o                         
  -6   6   0        410.10        431.87         8.55 o                         
  -4   6   0        180.59        241.72         9.42 o                         
  -2   6   0        888.74       1236.77        21.76 o                         
   0   6   0       1901.68       1471.44        71.76 o                         
   4   6   0        187.60        217.50        19.49 o                         
   6   6   0        392.74        426.99        19.36 o                         
   8   6   0        718.57        771.87        14.73 o                         
  -9   7   0        489.41        479.75        11.67 o                         
  -7   7   0         10.72          8.24         1.78 o                         
  -5   7   0        386.28        413.31        10.23 o                         
  -3   7   0      10315.10      10232.16       114.71 o                         
  -1   7   0       6064.06       5552.83       118.19 o                         
   1   7   0       5663.29       5495.97       129.69 o                         
   3   7   0      10065.10      10138.20       242.60 o                         
   5   7   0        476.65        496.29        12.12 o                         
   7   7   0          4.76          6.11         2.10 o                         
   9   7   0        494.16        475.87        10.39 o                         
  -8   8   0          7.04          2.62         1.52 o                         
  -6   8   0        357.71        313.59         7.67 o                         
  -4   8   0        518.36        589.97        16.66 o                         
  -2   8   0        752.96        581.68        11.91 o                         
   0   8   0       4282.35       5062.61       122.28 o                         
   4   8   0        387.16        430.45        29.71 o                         
   6   8   0        342.46        306.16         8.42 o                         
   8   8   0          1.27          2.35         2.60 o                         
  -9   9   0         25.74         27.60         3.76 o                         
  -7   9   0        143.31        131.70         4.77 o                         
  -5   9   0        548.21        584.01        19.35 o                         
  -3   9   0       1397.66       1042.63        20.75 o                         
  -1   9   0       2532.44       2152.10        93.70 o                         
   1   9   0       2466.86       1935.58       256.90 o                         
   3   9   0       1156.82        844.77        41.68 o                         
   5   9   0        544.41        557.67        14.54 o                         
   7   9   0        122.87        119.39         6.31 o                         
   9   9   0         45.40         45.71         2.95 o                         
  -8  10   0        153.27        161.62        14.40 o                         
  -6  10   0         91.56         86.42         3.26 o                         
  -4  10   0        267.33        260.91        10.85 o                         
  -2  10   0        491.49        531.92        10.98 o                         
   0  10   0        295.23        278.42        18.08 o                         
   2  10   0        392.23        529.03        26.85 o                         
   4  10   0        323.14        347.30        29.05 o                         
   6  10   0         91.55         99.02         5.86 o                         
   8  10   0        139.58        163.41         6.44 o                         
  -9  11   0          8.51          5.61         1.95 o                         
  -7  11   0         59.36         69.93         6.56 o                         
  -5  11   0        127.85        117.36         5.74 o                         
  -3  11   0         77.84         65.85         4.07 o                         
  -1  11   0         64.36         58.25         4.58 o                         
   1  11   0         34.26         40.22         7.51 o                         
   3  11   0         69.07         73.34        11.02 o                         
   5  11   0        100.38         94.81         4.40 o                         
   7  11   0         81.82         90.16         5.33 o                         
   9  11   0          9.43          5.28         1.34 o                         
  -8  12   0        147.10        136.70         9.97 o                         
  -6  12   0        121.74        141.21        21.99 o                         
  -4  12   0        894.08        756.32        32.08 o                         
  -2  12   0       1235.55       1072.49        35.12 o                         
   0  12   0        196.40        206.93         7.71 o                         
   2  12   0       1302.03       1249.22        48.54 o                         
   4  12   0        810.34        735.13        27.29 o                         
   6  12   0         83.19         69.29         4.90 o                         
   8  12   0        131.98        133.35         8.87 o                         
  -5  13   0        405.83        389.12        29.10 o                         
  -3  13   0        782.74        726.15        31.81 o                         
   1  13   0        278.83        311.13         9.98 o                         
   3  13   0        835.05        896.42        43.13 o                         
   5  13   0        367.33        345.62         8.51 o                         
   7  13   0         95.67        101.64         8.72 o                         
  -8  14   0        529.56        579.68        20.84 o                         
  -4  14   0       1725.22       1604.68        59.71 o                         
   0  14   0        191.77        178.22        10.27 o                         
   2  14   0       2472.61       2424.33       107.45 o                         
   4  14   0       1718.34       1719.39        35.47 o                         
   6  14   0         17.54         15.36         3.29 o                         
   8  14   0        535.75        592.65        19.74 o                         
  -1  15   0        894.46        949.82        29.81 o                         
   1  15   0        748.50        813.56        20.70 o                         
   3  15   0       4293.21       4452.04        81.25 o                         
   5  15   0         92.57         91.75         5.66 o                         
   7  15   0       1553.72       1524.89        42.93 o                         
  -8  16   0         97.27        112.11         7.01 o                         
  -2  16   0       2398.37       2525.59        61.89 o                         
   0  16   0       8820.96       8834.14       136.18 o                         
   2  16   0       2395.58       2497.29        32.94 o                         
   4  16   0        232.59        233.40        11.08 o                         
   6  16   0       3409.41       3455.15       220.23 o                         
   8  16   0        132.89        144.47         7.41 o                         
  -3  17   0       1046.56       1058.77        31.66 o                         
  -1  17   0       1869.23       1953.83        53.50 o                         
   1  17   0       1874.73       1823.04        33.98 o                         
   3  17   0       1063.22       1061.32        23.63 o                         
   5  17   0       2862.98       2921.70        89.47 o                         
   7  17   0         70.12         70.41         4.12 o                         
  -2  18   0       1446.36       1559.69        31.83 o                         
   0  18   0       5027.36       5072.38       119.37 o                         
   2  18   0       1544.32       1602.06        29.43 o                         
   4  18   0       1146.45       1125.66        40.65 o                         
   6  18   0        147.10        146.76         6.00 o                         
  -3  19   0       2956.69       2998.17        74.34 o                         
  -1  19   0        118.67        123.09         6.78 o                         
   1  19   0        150.36        160.07         7.24 o                         
   3  19   0       2898.90       3057.84        45.07 o                         
   5  19   0         21.58         22.55         2.87 o                         
   7  19   0        138.85        131.25         6.34 o                         
  -2  20   0       4160.02       4543.66        77.77 o                         
   0  20   0        528.05        517.51        21.84 o                         
   2  20   0       4366.77       4599.14        68.41 o                         
   4  20   0        561.72        602.67        16.48 o                         
   6  20   0         86.15         90.34         6.28 o                         
  -7  21   0        135.45        121.58         6.21 o                         
  -3  21   0         34.16         47.34         5.91 o                         
  -1  21   0       1945.25       2061.12        53.37 o                         
   1  21   0       2041.65       2103.50        40.68 o                         
   3  21   0         45.78         52.57         3.82 o                         
   5  21   0        514.32        551.56        11.97 o                         
   7  21   0        136.11        101.29         4.96 o                         
  -2  22   0        799.05        873.18        21.84 o                         
   0  22   0        481.19        604.17        24.65 o                         
   2  22   0        774.88        821.11        15.83 o                         
   4  22   0        415.94        453.48        13.20 o                         
   6  22   0        485.29        516.05        13.79 o                         
  -1  23   0          2.24          9.72         3.15 o                         
   1  23   0          7.62          9.02         2.42 o                         
   3  23   0       1998.38       2077.96        27.84 o                         
   5  23   0          8.44          9.30         2.10 o                         
  -2  24   0         45.91         51.63         8.84 o                         
   0  24   0        157.57        165.42        15.98 o                         
   2  24   0          9.05         11.02         2.39 o                         
   4  24   0        789.29        819.36        14.93 o                         
  -1  25   0        361.62        398.55        22.49 o                         
   1  25   0        368.41        385.21        11.59 o                         
   3  25   0        680.22        721.72        16.47 o                         
   5  25   0        997.46        871.37        23.99 o                         
  -2  26   0        223.15        234.44        12.72 o                         
   0  26   0         61.27         70.78         7.16 o                         
   2  26   0        212.66        222.40         8.17 o                         
   4  26   0        185.78        189.70         5.00 o                         
  -1  27   0         74.53         95.13         7.61 o                         
   1  27   0         73.30         86.36         6.86 o                         
   3  27   0        136.91        147.57         7.26 o                         
  -2  28   0         44.02         28.20         2.76 o                         
   0  28   0          3.37          1.70         2.30 o                         
   2  28   0         53.12         61.49         3.40 o                         
   1  29   0        133.46        135.20         6.51 o                         
  -9   1   1        131.77        146.88         5.85 o                         
  -7   1   1       1591.85       1598.02        18.36 o                         
  -5   1   1        943.88       1031.49        23.06 o                         
  -3   1   1       9578.61       9817.99       131.10 o                         
  -1   1   1       3853.77       3691.40        41.56 o                         
   1   1   1      18101.80      16968.35       366.33 o                         
   3   1   1        381.86        404.95        23.54 o                         
   5   1   1        294.12        249.20         8.92 o                         
   7   1   1        466.10        478.47        11.62 o                         
   9   1   1         92.46        106.66         3.42 o                         
 -10   2   1        173.12        156.84         7.41 o                         
  -8   2   1         82.64         98.25         4.30 o                         
  -6   2   1        440.28        424.65         8.01 o                         
  -4   2   1      12050.37      12712.94       145.76 o                         
  -2   2   1       8377.03       8595.43       117.46 o                         
   0   2   1        880.77        742.14        21.97 o                         
   2   2   1      24044.52      23128.00       503.04 o                         
   6   2   1        707.26        746.22        18.73 o                         
   8   2   1         28.87         35.20         2.30 o                         
  -9   3   1        388.43        413.61        11.21 o                         
  -7   3   1        770.41        810.45         9.76 o                         
  -5   3   1       5570.33       6006.34        81.93 o                         
  -3   3   1       3662.95       3872.92        43.61 o                         
  -1   3   1       2593.18       2326.73        35.27 o                         
   3   3   1       2302.24       2413.24        74.89 o                         
   5   3   1        281.13        275.18         9.35 o                         
   7   3   1        417.49        464.10        11.27 o                         
   9   3   1         38.87         36.83         1.72 o                         
 -10   4   1         31.80         23.28         3.01 o                         
  -8   4   1        464.93        496.53         8.76 o                         
  -6   4   1       1067.21       1111.54        17.58 o                         
  -4   4   1       3736.86       3968.70        47.58 o                         
  -2   4   1      12319.21      12393.68       135.58 o                         
   0   4   1       4104.09       4399.66        48.88 o                         
   2   4   1       7674.43       7210.01       172.92 o                         
   4   4   1       9868.24      10474.42       256.73 o                         
   6   4   1       1670.61       1714.86        23.90 o                         
   8   4   1        523.22        602.44        10.95 o                         
  -9   5   1        156.69        153.15         4.93 o                         
  -7   5   1       3666.94       3881.73        30.74 o                         
  -5   5   1         35.98         27.00         3.81 o                         
  -3   5   1        473.67        450.27        10.81 o                         
  -1   5   1      13373.44      14185.14       214.62 o                         
   3   5   1       1078.37       1122.99        46.39 o                         
   5   5   1       3941.50       3874.65        64.91 o                         
   7   5   1         31.92         35.90         3.40 o                         
   9   5   1        219.30        219.53         5.97 o                         
  -8   6   1        490.33        487.84        11.71 o                         
  -6   6   1       1064.84       1105.88        11.11 o                         
  -4   6   1        411.54        422.77        12.25 o                         
  -2   6   1       2092.90       2202.04        31.87 o                         
   0   6   1       6756.65       6036.36        65.51 o                         
   2   6   1        710.80        673.70        31.96 o                         
   4   6   1       1933.29       1917.21        73.24 o                         
   6   6   1       3726.53       3862.24        66.34 o                         
   8   6   1        441.40        478.54        10.55 o                         
  -9   7   1        596.85        551.47        51.32 o                         
  -7   7   1        239.11        213.03         5.02 o                         
  -5   7   1         17.99         17.14         2.02 o                         
  -3   7   1       4644.30       4892.82        71.41 o                         
  -1   7   1       1458.86       1603.08        27.96 o                         
   3   7   1       2050.71       2144.74        74.44 o                         
   5   7   1       1188.41       1080.97        21.54 o                         
   7   7   1        164.58        165.77         5.49 o                         
   9   7   1        316.06        263.14         9.32 o                         
  -8   8   1         54.46         51.63         2.56 o                         
  -6   8   1          9.04          7.69         1.42 o                         
  -4   8   1        139.36        159.75         6.56 o                         
  -2   8   1        970.48       1029.63        30.43 o                         
   0   8   1       2316.94       1716.88       328.11 o                         
   4   8   1        162.58        169.36        20.24 o                         
   6   8   1         94.24         93.97         4.80 o                         
   8   8   1         27.24         25.94         2.12 o                         
  -9   9   1        153.54        127.60        27.95 o                         
  -7   9   1        336.27        316.11         6.46 o                         
  -5   9   1         15.49         15.48         1.38 o                         
  -3   9   1        441.64        454.65         9.70 o                         
   1   9   1        417.69        334.08        11.15 o                         
   3   9   1         85.78         67.68        12.77 o                         
   5   9   1        169.16        151.56         5.52 o                         
   7   9   1         29.86         37.73         2.78 o                         
   9   9   1         67.56         53.95         3.91 o                         
  -8  10   1        245.16        263.27         9.42 o                         
  -6  10   1        763.20        673.92         9.94 o                         
  -4  10   1        110.17        107.10         4.13 o                         
  -2  10   1        232.94        185.01         7.33 o                         
   0  10   1       8935.64       9911.28       229.48 o                         
   2  10   1        811.67        818.22        36.22 o                         
   4  10   1       1055.63        995.35        16.86 o                         
   6  10   1        971.68        976.18        22.58 o                         
   8  10   1        118.88        113.87         5.56 o                         
  -9  11   1         18.40         20.64         3.76 o                         
  -7  11   1        411.00        418.47        12.19 o                         
  -5  11   1        811.83        727.39        15.23 o                         
  -3  11   1        428.98        368.45        18.13 o                         
  -1  11   1       5727.74       5556.23       122.23 o                         
   1  11   1       5729.83       5545.46       141.41 o                         
   3  11   1       1467.33       1365.74        62.67 o                         
   5  11   1       2385.59       2250.69        32.40 o                         
   7  11   1        367.19        375.25         9.62 o                         
  -8  12   1        302.77        314.48        16.63 o                         
  -6  12   1        166.55        147.41         8.28 o                         
  -4  12   1        516.52        450.30        25.40 o                         
   0  12   1       1105.78       1264.01        26.86 o                         
   2  12   1       1743.65       1782.81        63.32 o                         
   4  12   1       1258.47       1179.52        19.04 o                         
   6  12   1         94.46        101.15         5.64 o                         
   8  12   1         47.05         48.14         5.21 o                         
  -9  13   1          2.81          0.95         1.90 o                         
  -3  13   1        661.20        584.54        22.09 o                         
  -1  13   1        950.48        940.93        22.54 o                         
   1  13   1        486.76        473.83        28.25 o                         
   3  13   1       1406.15       1381.55        23.67 o                         
   5  13   1          5.06          3.71         1.98 o                         
   7  13   1        164.47        179.33         8.06 o                         
  -8  14   1         81.24         87.41         8.17 o                         
  -4  14   1       2882.21       2547.09        68.28 o                         
   0  14   1        515.35        605.95        16.51 o                         
   2  14   1       1726.99       1642.32        36.35 o                         
   4  14   1       1626.58       1562.51        31.00 o                         
   6  14   1         66.51         55.05         7.81 o                         
   8  14   1        375.86        377.75        13.58 o                         
  -3  15   1        686.45        645.64        25.02 o                         
  -1  15   1        785.58        745.27        28.55 o                         
   1  15   1        618.70        608.64        21.73 o                         
   3  15   1        617.63        612.36        21.88 o                         
   5  15   1        313.37        312.76        13.57 o                         
   7  15   1        589.20        662.09        16.22 o                         
  -8  16   1         65.77         65.62         6.41 o                         
  -4  16   1        656.68        623.26        26.15 o                         
  -2  16   1        883.94        926.40        60.46 o                         
   0  16   1       1389.30       1372.22        21.80 o                         
   2  16   1        665.31        661.02        17.84 o                         
   4  16   1       1406.69       1521.44        32.21 o                         
   6  16   1        129.29        115.01        14.40 o                         
   8  16   1         39.89         44.23         3.46 o                         
  -3  17   1        561.77        502.75        22.02 o                         
  -1  17   1        719.69        783.51        26.15 o                         
   1  17   1        488.72        511.43         9.36 o                         
   3  17   1       1801.57       1803.81        23.00 o                         
   5  17   1        311.04        309.42        15.35 o                         
   7  17   1         52.77         50.99         3.41 o                         
  -8  18   1         17.27         21.14         3.21 o                         
  -4  18   1        896.40        971.16        35.12 o                         
  -2  18   1         99.68        128.79         9.47 o                         
   0  18   1       1553.74       1577.57        31.66 o                         
   2  18   1       2273.35       2393.00        28.90 o                         
   4  18   1        739.07        714.94        23.64 o                         
   6  18   1        216.60        246.47        10.19 o                         
  -3  19   1       1816.19       1822.26        37.00 o                         
  -1  19   1       1100.59       1282.38        38.67 o                         
   1  19   1       6063.96       6370.88        76.15 o                         
   3  19   1        315.75        343.49        12.62 o                         
   5  19   1        114.97        118.51         7.15 o                         
   7  19   1        131.78        131.63         4.66 o                         
  -2  20   1       2338.43       2682.34        69.68 o                         
   0  20   1       2677.07       2873.09        74.34 o                         
   2  20   1       2002.52       2050.19        31.10 o                         
   4  20   1        821.45        942.57        22.22 o                         
   6  20   1        278.49        301.23         7.22 o                         
  -3  21   1        556.68        516.46        15.69 o                         
  -1  21   1       5935.07       6213.43       190.70 o                         
   1  21   1        433.75        406.94        10.37 o                         
   3  21   1       1594.34       1566.27        26.35 o                         
   5  21   1         69.64         75.52         4.01 o                         
  -2  22   1       2710.56       2937.01        75.34 o                         
   0  22   1        523.44        609.15        43.41 o                         
   2  22   1        292.41        300.87         8.53 o                         
   4  22   1        910.04       1004.89        18.25 o                         
   6  22   1        123.36        109.48         9.64 o                         
  -1  23   1        533.45        588.34        17.05 o                         
   1  23   1        481.77        485.00        12.50 o                         
   3  23   1       1596.59       1639.60        26.48 o                         
   5  23   1        576.40        557.22        15.65 o                         
   0  24   1        262.01        296.04        14.48 o                         
   2  24   1        266.02        307.04        11.80 o                         
   4  24   1        245.47        263.91         7.02 o                         
  -1  25   1         38.21         51.70         6.81 o                         
   1  25   1         74.33         79.18        11.57 o                         
   3  25   1         60.49         61.18         4.00 o                         
   5  25   1         84.18         77.49         4.56 o                         
   0  26   1        357.25        424.59        17.88 o                         
   2  26   1         52.24         54.06         4.05 o                         
   4  26   1         87.95         92.99         3.18 o                         
  -1  27   1       1836.40       1809.08       309.05 o                         
   1  27   1        734.17        845.72        25.95 o                         
   3  27   1        251.85        207.99        41.08 o                         
  -2  28   1        287.78        191.31         7.66 o                         
   0  28   1        822.18        856.44        25.35 o                         
   2  28   1         51.04         44.47         2.88 o                         
   1  29   1        210.62        216.95         8.52 o                         
 -10   0   2         37.66         27.95         4.26 o                         
  -8   0   2        402.66        428.75        11.85 o                         
  -6   0   2        476.66        489.38         8.14 o                         
  -4   0   2        724.10        761.08        19.88 o                         
  -2   0   2      41038.65      39719.25       797.68 o                         
   0   0   2       9256.23       8510.23       361.12 o                         
   2   0   2       1795.89       1608.69        53.40 o                         
   6   0   2       2541.14       2685.74        70.08 o                         
   8   0   2         81.99         88.62         4.20 o                         
  -9   1   2        354.91        382.57         9.92 o                         
  -7   1   2       1327.10       1321.34        17.48 o                         
  -5   1   2        445.95        387.94        10.19 o                         
  -3   1   2       9779.75      11094.28       124.72 o                         
  -1   1   2       1050.34       1009.99        14.62 o                         
   5   1   2        372.69        368.44         9.56 o                         
   7   1   2         73.55         91.16         4.27 o                         
   9   1   2        127.12        146.69         3.47 o                         
 -10   2   2        306.84        281.57        11.52 o                         
  -8   2   2        316.46        314.51         9.02 o                         
  -6   2   2        451.84        423.06         7.35 o                         
  -4   2   2       3568.28       3438.50        42.69 o                         
  -2   2   2        753.00        644.67        16.72 o                         
   0   2   2      10151.24      11224.26       178.75 o                         
   2   2   2      10235.11      10258.82       240.25 o                         
   6   2   2        476.49        481.04        10.13 o                         
   8   2   2         15.64         17.35         2.06 o                         
  -9   3   2        243.43        253.26        10.92 o                         
  -7   3   2        513.14        516.02         7.11 o                         
  -5   3   2       2673.13       2821.13        42.96 o                         
  -3   3   2       4508.45       4598.92        47.21 o                         
  -1   3   2      23521.23      22693.94       182.91 o                         
   1   3   2       8437.88       8067.85       188.25 o                         
   3   3   2       3124.36       3207.01        98.43 o                         
   5   3   2       1029.26       1015.58        15.97 o                         
   7   3   2        243.82        259.07         7.36 o                         
   9   3   2         28.77         29.85         2.30 o                         
 -10   4   2        210.04        179.39         5.92 o                         
  -8   4   2        240.62        266.66         5.75 o                         
  -6   4   2        990.81       1112.41        10.59 o                         
  -4   4   2       2051.05       2276.86        22.13 o                         
  -2   4   2        756.01        744.01        13.14 o                         
   0   4   2       2023.78       1883.64        25.35 o                         
   2   4   2       1561.04       1608.74        56.71 o                         
   4   4   2       3766.60       3765.70       119.97 o                         
   6   4   2        225.64        233.18         6.75 o                         
   8   4   2         22.20         25.38         2.60 o                         
  -9   5   2         80.46         93.75         4.60 o                         
  -7   5   2        589.17        592.88         8.30 o                         
  -5   5   2        197.18        237.52         5.74 o                         
  -3   5   2       1397.47       1569.92        24.90 o                         
  -1   5   2       7658.08       8287.17        89.78 o                         
   1   5   2       5676.46       5624.06       139.71 o                         
   3   5   2        169.25        191.06        19.59 o                         
   5   5   2       2418.47       2556.44        42.84 o                         
   7   5   2        142.62        141.19         7.53 o                         
 -10   6   2         13.10         13.27         2.50 o                         
  -8   6   2         28.03         29.87         2.37 o                         
  -6   6   2       1263.86       1320.76        14.15 o                         
  -4   6   2        194.18        246.15         5.55 o                         
  -2   6   2      15388.98      14313.47       202.69 o                         
   0   6   2       8025.88       7360.22       111.82 o                         
   2   6   2        288.44        237.64        20.19 o                         
   4   6   2       2002.57       1999.70        60.99 o                         
   6   6   2       1143.79       1168.91        16.36 o                         
   8   6   2         28.38         33.99         2.38 o                         
  -9   7   2         76.05         65.47         4.40 o                         
  -7   7   2         12.72         18.05         1.91 o                         
  -5   7   2       2560.64       2625.11        39.18 o                         
  -3   7   2       3116.79       3123.85        59.63 o                         
  -1   7   2       1119.54        976.45        18.65 o                         
   1   7   2       1955.11       1951.46        65.62 o                         
   3   7   2       7221.37       7468.64       196.92 o                         
   5   7   2        782.12        743.05        13.31 o                         
   7   7   2        593.65        614.21        10.50 o                         
 -10   8   2         30.49         38.77         3.26 o                         
  -8   8   2        220.37        211.66         6.75 o                         
  -6   8   2        769.44        690.20         9.75 o                         
  -4   8   2       5249.08       4961.52        59.66 o                         
  -2   8   2       2037.78       1744.24        29.60 o                         
   0   8   2      13769.32      11780.83       145.57 o                         
   2   8   2       4840.55       5412.51       148.23 o                         
   4   8   2        482.69        418.09         7.42 o                         
   6   8   2        813.38        826.63        14.58 o                         
   8   8   2        637.10        676.40        12.46 o                         
  -9   9   2        269.83        254.49        20.69 o                         
  -7   9   2         68.06         69.62         2.86 o                         
  -5   9   2       1047.79       1009.52        16.03 o                         
  -3   9   2       5745.28       6153.97       115.69 o                         
  -1   9   2        223.21        141.14         4.73 o                         
   1   9   2       7801.22       8134.72       183.35 o                         
   3   9   2        645.72        574.17        37.92 o                         
   5   9   2         10.46         12.10         2.02 o                         
   7   9   2        729.37        740.47        16.84 o                         
  -8  10   2          6.70          3.89         1.88 o                         
  -6  10   2        238.18        197.08         4.63 o                         
  -4  10   2       1702.99       1495.17        26.74 o                         
  -2  10   2       3213.06       2962.16        47.66 o                         
   0  10   2       8105.13       6916.36       151.73 o                         
   2  10   2       3056.74       2848.67        58.32 o                         
   4  10   2        219.52        213.44         5.91 o                         
   6  10   2        382.30        397.16         9.12 o                         
   8  10   2        234.39        236.44         7.46 o                         
  -9  11   2          7.34          8.92         3.51 o                         
  -7  11   2        609.82        553.59        17.54 o                         
  -5  11   2        276.64        273.33         8.38 o                         
  -3  11   2        747.93        673.60        28.45 o                         
  -1  11   2       2798.12       3632.89       184.29 o                         
   1  11   2         37.42         42.40         3.37 o                         
   3  11   2        369.06        346.85         7.60 o                         
   5  11   2        243.98        240.92         6.61 o                         
   7  11   2         18.98         22.12         2.20 o                         
  -8  12   2         29.27         34.01         3.76 o                         
  -6  12   2         51.95         44.74         3.73 o                         
  -4  12   2       1968.41       1788.94        30.38 o                         
  -2  12   2       5845.18       5454.84       122.03 o                         
   0  12   2       2894.59       3046.11        70.38 o                         
   2  12   2       1543.20       1381.32        71.33 o                         
   4  12   2       1137.11       1090.40        19.22 o                         
   6  12   2        802.77        777.68        19.27 o                         
   8  12   2        128.77        119.12         6.81 o                         
  -9  13   2        145.16        167.61         9.07 o                         
  -7  13   2        476.37        469.08        13.23 o                         
  -5  13   2       1375.09       1328.02        38.47 o                         
  -3  13   2        521.29        584.69        21.74 o                         
  -1  13   2       4857.42       5228.87       116.97 o                         
   1  13   2       1583.13       1534.85        58.56 o                         
   3  13   2        103.95        128.12         8.15 o                         
   5  13   2        994.50        950.37        20.49 o                         
   7  13   2        563.74        607.90        15.35 o                         
  -8  14   2         19.25         25.35         5.66 o                         
  -6  14   2       1380.97       1368.90        38.72 o                         
  -4  14   2        580.25        551.15        15.38 o                         
   0  14   2        501.30        535.35        18.03 o                         
   2  14   2        782.73        771.85        16.56 o                         
   4  14   2        290.75        278.23        10.05 o                         
   6  14   2        462.07        437.51        41.65 o                         
   8  14   2         94.71         86.51         4.86 o                         
  -9  15   2        211.56        211.39         8.47 o                         
  -7  15   2        239.13        217.65        12.17 o                         
  -5  15   2        247.99        274.91        13.48 o                         
  -3  15   2        539.21        524.59        14.23 o                         
  -1  15   2        894.93        829.79        28.73 o                         
   1  15   2       1209.29       1162.92        21.87 o                         
   3  15   2       1323.07       1247.40        23.87 o                         
   5  15   2        836.78        827.87        27.77 o                         
   7  15   2        118.42        138.03         5.13 o                         
  -4  16   2        596.12        568.53        15.98 o                         
  -2  16   2       1049.62       1056.14        29.61 o                         
   0  16   2       1439.75       1581.32        27.97 o                         
   2  16   2        204.77        201.40         6.47 o                         
   4  16   2       2022.46       1965.48        57.06 o                         
   6  16   2        110.40        115.89         8.49 o                         
  -7  17   2        605.01        584.94        19.69 o                         
  -3  17   2       4261.69       4176.67        75.21 o                         
  -1  17   2        420.59        395.57         8.50 o                         
   1  17   2        397.71        414.55        10.20 o                         
   3  17   2       5912.94       5815.88        69.90 o                         
   5  17   2         21.52         13.74         3.53 o                         
   7  17   2         29.34         23.52         1.83 o                         
  -4  18   2       1780.58       1723.70        52.15 o                         
  -2  18   2       1629.98       1670.60        33.03 o                         
   0  18   2        210.42        205.28         5.71 o                         
   2  18   2       1328.60       1343.33        16.57 o                         
   4  18   2         95.75         94.79         4.44 o                         
   6  18   2         24.76         27.11         1.90 o                         
  -3  19   2        313.67        319.45         9.04 o                         
  -1  19   2         25.84         44.92         3.58 o                         
   1  19   2       2165.55       2260.51        32.75 o                         
   3  19   2         63.38         66.91         2.99 o                         
   5  19   2         71.04         75.43         3.66 o                         
  -4  20   2        962.72        958.63        34.16 o                         
  -2  20   2        543.06        571.20        31.81 o                         
   0  20   2       1710.66       1757.32        26.70 o                         
   2  20   2        724.96        731.30        11.85 o                         
   4  20   2         14.89         16.48         2.08 o                         
   6  20   2          4.04          4.61         1.24 o                         
  -3  21   2        364.31        370.34        19.04 o                         
  -1  21   2       2417.23       2498.89        44.90 o                         
   1  21   2        158.77        163.34         5.92 o                         
   3  21   2        296.82        304.67         7.37 o                         
   5  21   2        260.50        284.57         9.39 o                         
  -2  22   2         15.81         10.02         4.71 o                         
   0  22   2       2389.98       2448.40        64.32 o                         
   2  22   2        101.84         94.94         3.99 o                         
   4  22   2       1127.52       1210.65        20.48 o                         
   6  22   2        122.34        111.06         5.36 o                         
  -3  23   2        107.92        104.14         9.57 o                         
   1  23   2        818.20        821.03        20.24 o                         
   3  23   2        276.76        312.84         9.11 o                         
   5  23   2         46.28         51.09         4.16 o                         
  -2  24   2        133.89        149.43        11.17 o                         
   0  24   2        475.79        498.67        13.77 o                         
   2  24   2       1379.84       1490.96        29.94 o                         
   4  24   2        179.38        175.73         5.27 o                         
  -3  25   2        312.50        325.40        15.33 o                         
  -1  25   2        171.44        153.49         9.92 o                         
   1  25   2       1440.95       1519.11        51.87 o                         
   3  25   2        972.57       1042.04        29.10 o                         
  -2  26   2         68.26         64.27         6.61 o                         
   2  26   2       1179.86       1259.08        24.61 o                         
   4  26   2          2.29          2.05         1.30 o                         
  -3  27   2        148.73        142.31         7.66 o                         
  -1  27   2          4.36          2.91         2.10 o                         
   1  27   2        304.81        305.57        12.82 o                         
   3  27   2        373.06        375.10        11.97 o                         
  -2  28   2        318.95        264.44         9.22 o                         
   2  28   2        198.68        169.95        21.72 o                         
  -1  29   2        322.12        247.66         9.42 o                         
   1  29   2        718.80        630.18        55.35 o                         
  -9   1   3        103.69         96.65         6.28 o                         
  -7   1   3        365.50        349.97         7.52 o                         
  -5   1   3        651.45        641.66        16.20 o                         
  -3   1   3       3002.42       3053.30        45.51 o                         
  -1   1   3      10480.47      10578.68       134.71 o                         
   1   1   3         78.49         77.59        10.87 o                         
   5   1   3         47.58         39.19         2.61 o                         
   7   1   3        181.53        198.47         5.42 o                         
 -10   2   3         36.55         41.28         4.86 o                         
  -8   2   3        434.77        413.42         8.02 o                         
  -6   2   3       1935.70       2013.76        31.99 o                         
  -4   2   3        748.00        678.44        11.13 o                         
  -2   2   3        812.07        746.17        19.43 o                         
   0   2   3       9533.22       9155.50       128.63 o                         
   2   2   3       2219.46       2180.80        73.29 o                         
   4   2   3         66.27         68.69         3.22 o                         
   6   2   3          2.06          2.43         1.85 o                         
   8   2   3        201.78        197.68         5.00 o                         
  -9   3   3        142.28        124.89         5.74 o                         
  -7   3   3       4335.17       4737.51        40.40 o                         
  -5   3   3        226.33        231.52         6.97 o                         
  -3   3   3         93.43        108.19         6.46 o                         
  -1   3   3      10174.48      11525.03       104.46 o                         
   1   3   3       7564.69       7919.16       133.78 o                         
   3   3   3       3537.61       3676.54       115.31 o                         
   5   3   3       1307.92       1315.30        19.67 o                         
   7   3   3        311.64        359.70         7.20 o                         
 -10   4   3        263.92        254.70         7.58 o                         
  -8   4   3       1758.23       1833.41        28.20 o                         
  -6   4   3        108.28         95.47         3.10 o                         
  -4   4   3       1875.04       2138.03        28.83 o                         
  -2   4   3       5721.50       5918.15        62.34 o                         
   0   4   3       8535.92       8783.15       111.56 o                         
   2   4   3       4719.98       4621.19       129.99 o                         
   4   4   3         18.21         16.66         1.80 o                         
   6   4   3       1096.72       1128.92        23.83 o                         
   8   4   3         40.78         42.87         2.11 o                         
  -9   5   3        729.68        743.62        19.53 o                         
  -7   5   3        169.72        183.37         4.49 o                         
  -5   5   3        709.06        767.73        13.77 o                         
  -3   5   3        102.30        184.91        25.12 o                         
  -1   5   3       8899.50       9159.30       106.93 o                         
   1   5   3         10.21          9.41         3.21 o                         
   3   5   3       1151.17       1100.95        54.40 o                         
   5   5   3        819.92        851.61        14.02 o                         
   7   5   3          6.19         12.14         1.85 o                         
 -10   6   3        118.56        101.05        17.11 o                         
  -8   6   3        142.88        147.18         4.37 o                         
  -6   6   3        686.14        709.93        10.43 o                         
  -4   6   3       1120.28       1060.67        22.96 o                         
  -2   6   3       1693.48       1815.08        34.30 o                         
   0   6   3        897.69        894.77        15.08 o                         
   2   6   3       1322.78       1177.57        34.50 o                         
   4   6   3       3119.71       3017.06        36.49 o                         
   6   6   3       1602.73       1818.59        24.98 o                         
   8   6   3        121.80        130.01         3.74 o                         
  -9   7   3        123.10        135.49         3.69 o                         
  -7   7   3        166.77        179.92         4.61 o                         
  -5   7   3       2802.31       2987.78        32.94 o                         
  -3   7   3       5493.84       5719.51       100.22 o                         
  -1   7   3       5752.39       5794.68        68.18 o                         
   1   7   3       1152.40       1078.29        28.50 o                         
   3   7   3       3374.98       3738.80       122.33 o                         
   5   7   3        186.40        168.38         5.33 o                         
   7   7   3        253.23        263.12         7.22 o                         
 -10   8   3         45.06         45.68         4.21 o                         
  -8   8   3        120.51        122.18         4.99 o                         
  -6   8   3         10.05         14.10         1.73 o                         
  -4   8   3       2175.74       2170.42        29.86 o                         
  -2   8   3        417.09        499.98         8.34 o                         
   0   8   3       2611.08       2549.51        62.50 o                         
   2   8   3       4200.48       4442.75        71.41 o                         
   4   8   3        226.14        236.33         6.00 o                         
   6   8   3        108.16        108.01         4.21 o                         
   8   8   3         45.58         42.57         2.41 o                         
  -9   9   3        147.28        130.25         5.45 o                         
  -7   9   3         24.13         20.34         2.18 o                         
  -5   9   3       1067.69       1104.01        13.19 o                         
  -3   9   3       4013.29       4159.51        76.51 o                         
  -1   9   3        149.26        173.41        11.63 o                         
   1   9   3       1266.84       1393.46        23.67 o                         
   3   9   3        627.30        672.78        10.44 o                         
   5   9   3        296.04        294.85         8.16 o                         
   7   9   3          1.24          0.47         1.34 o                         
  -8  10   3        250.95        236.97        12.65 o                         
  -6  10   3        525.38        435.69         8.25 o                         
  -4  10   3       2129.00       2000.15        28.03 o                         
  -2  10   3      10348.88      10913.16       176.76 o                         
   0  10   3       4233.89       4168.41        67.58 o                         
   2  10   3       7595.06       7284.07       282.15 o                         
   4  10   3        547.44        540.64        11.50 o                         
   6  10   3         25.17         23.20         2.91 o                         
   8  10   3        294.79        323.45        11.47 o                         
  -9  11   3         79.68         83.20         5.31 o                         
  -7  11   3        199.17        184.28         9.80 o                         
  -5  11   3        492.23        437.42        11.26 o                         
  -3  11   3       2749.93       2604.47        51.98 o                         
  -1  11   3       2599.59       2793.62        62.12 o                         
   1  11   3        705.42        686.54        24.89 o                         
   3  11   3       2714.59       2677.50        70.88 o                         
   5  11   3        547.42        548.92        12.74 o                         
   7  11   3         16.84         20.22         2.99 o                         
  -8  12   3        512.03        512.91        13.31 o                         
  -6  12   3         13.14          7.53         2.13 o                         
  -4  12   3       3397.62       3218.39       102.89 o                         
  -2  12   3        284.04        246.81        13.27 o                         
   0  12   3       2490.55       2650.63        82.80 o                         
   2  12   3       1978.55       1661.84        31.84 o                         
   4  12   3       1192.28       1150.64        20.61 o                         
   6  12   3        151.55        137.30         8.09 o                         
   8  12   3        180.36        161.60         6.36 o                         
  -7  13   3        128.11        129.69         8.97 o                         
  -5  13   3       1093.20       1027.51        32.96 o                         
  -3  13   3       1203.54       1159.42        83.86 o                         
  -1  13   3       1427.70       1508.09        32.48 o                         
   1  13   3       1749.82       1806.23        52.52 o                         
   3  13   3        174.04        160.79         9.62 o                         
   5  13   3        711.69        689.66        16.15 o                         
   7  13   3        404.24        422.34        15.53 o                         
  -8  14   3         38.17         40.04         3.97 o                         
  -6  14   3       2100.10       2112.93        55.90 o                         
  -4  14   3        512.33        465.44        15.34 o                         
  -2  14   3        899.11        835.80        14.72 o                         
   0  14   3       2302.97       2189.07        31.48 o                         
   2  14   3       2180.45       2082.94        33.78 o                         
   4  14   3        290.79        244.16         9.71 o                         
   6  14   3        962.02        966.00        22.15 o                         
  -9  15   3        303.35        289.34        10.97 o                         
  -7  15   3        532.65        570.86        19.49 o                         
  -5  15   3        316.16        275.21        14.28 o                         
  -3  15   3         89.11         87.26         3.97 o                         
  -1  15   3        894.71        843.37        11.80 o                         
   1  15   3       1501.42       1509.53        40.48 o                         
   3  15   3        254.63        271.33        10.06 o                         
   5  15   3       1082.05       1121.83        21.23 o                         
   7  15   3         69.16         66.50         3.10 o                         
  -8  16   3        227.79        230.32         7.67 o                         
  -6  16   3         28.64         31.11         4.66 o                         
  -4  16   3        534.76        531.44        12.38 o                         
  -2  16   3        100.20         93.99         4.94 o                         
   0  16   3        453.06        439.61         8.03 o                         
   2  16   3        849.11        843.60        18.70 o                         
   4  16   3        366.27        336.97        22.41 o                         
   6  16   3        370.36        412.86         8.88 o                         
  -5  17   3        108.15        106.65         8.37 o                         
  -3  17   3        305.23        287.52        10.24 o                         
  -1  17   3         52.57         58.80         3.24 o                         
   1  17   3        400.06        397.28         6.97 o                         
   3  17   3        372.45        357.93        10.00 o                         
   5  17   3         35.25         40.23         2.79 o                         
   7  17   3         17.78         14.68         1.90 o                         
  -8  18   3         37.95         33.16         4.41 o                         
  -6  18   3        504.82        475.88        16.78 o                         
  -4  18   3        911.40        942.67        22.52 o                         
  -2  18   3        270.44        309.40         8.93 o                         
   0  18   3       1380.05       1349.06        28.89 o                         
   2  18   3          7.75          6.79         1.82 o                         
   4  18   3         11.03          7.49         1.86 o                         
   6  18   3        282.92        308.93         6.94 o                         
  -7  19   3        733.09        768.03        23.14 o                         
  -5  19   3       2475.52       2398.66        59.61 o                         
  -3  19   3        728.23        763.59        18.97 o                         
  -1  19   3       4345.06       4668.39        46.95 o                         
   1  19   3        798.94        802.69        15.14 o                         
   3  19   3         76.28         76.04         3.71 o                         
   5  19   3        551.00        555.73        13.43 o                         
  -4  20   3        550.71        502.99        17.48 o                         
  -2  20   3       1076.75       1029.24        22.97 o                         
   0  20   3         89.51         92.86         3.69 o                         
   2  20   3        564.36        562.09        11.17 o                         
   4  20   3         36.70         27.32         1.95 o                         
   6  20   3        261.02        226.16         6.16 o                         
  -3  21   3       1450.15       1430.03        38.64 o                         
  -1  21   3         64.82         57.15         3.67 o                         
   1  21   3        538.79        532.19         9.87 o                         
   3  21   3         52.65         60.71         3.08 o                         
   5  21   3        199.13        232.23         9.97 o                         
  -2  22   3        403.69        366.26        25.62 o                         
   0  22   3         90.65         91.61         6.63 o                         
   2  22   3        158.21        158.95         7.89 o                         
   4  22   3        416.80        418.18         9.42 o                         
  -3  23   3        324.76        356.91        17.23 o                         
  -1  23   3        673.10        699.32        36.12 o                         
   1  23   3        759.04        718.84        26.35 o                         
   3  23   3        901.20        940.41        16.40 o                         
   5  23   3         29.65         28.52         1.92 o                         
  -6  24   3         76.10         71.38         4.76 o                         
  -2  24   3        559.08        575.37        22.59 o                         
   0  24   3        343.40        364.33        10.37 o                         
   2  24   3        763.31        755.76        26.10 o                         
   4  24   3        633.24        675.84        28.90 o                         
  -3  25   3         24.79         20.64         4.21 o                         
  -1  25   3        736.72        808.62        44.81 o                         
   1  25   3         29.07         29.91         5.01 o                         
   3  25   3        307.66        246.43        45.31 o                         
  -4  26   3       1026.98       1022.85        28.60 o                         
  -2  26   3        430.67        471.17        22.09 o                         
   0  26   3        139.08        132.85         8.77 o                         
   2  26   3        611.98        650.17        27.40 o                         
  -3  27   3       1617.74       1569.22        39.42 o                         
  -1  27   3        122.44        132.40         8.12 o                         
   1  27   3         87.10         84.51         6.46 o                         
   0  28   3         81.65         90.22         4.73 o                         
  -1  29   3        237.87        197.62         7.51 o                         
 -10   0   4         82.73         78.19         4.68 o                         
  -8   0   4         30.67         27.47         2.98 o                         
  -6   0   4       2134.17       2205.29        28.66 o                         
  -4   0   4       9373.47       8290.67       138.80 o                         
  -2   0   4         57.23          9.29         3.49 o                         
   0   0   4         68.87         56.29         6.67 o                         
   2   0   4        467.60        466.02        32.06 o                         
   4   0   4        293.41        301.08        10.20 o                         
   6   0   4        310.29        332.66         9.47 o                         
   8   0   4         96.72         89.37         5.86 o                         
  -9   1   4        210.88        202.99         8.16 o                         
  -7   1   4        158.38        152.10         4.21 o                         
  -5   1   4       3668.33       4127.54        83.68 o                         
  -3   1   4       4001.62       4395.86        52.66 o                         
  -1   1   4       5039.24       5014.26        72.49 o                         
   1   1   4       4711.63       4565.04       125.98 o                         
   3   1   4       3883.75       3590.36        69.59 o                         
   5   1   4        111.02        103.43         4.05 o                         
   7   1   4        133.80        179.63         4.81 o                         
 -10   2   4         72.27         68.05         3.48 o                         
  -8   2   4        486.63        560.66        10.44 o                         
  -6   2   4       2858.36       2872.19        22.17 o                         
  -4   2   4       3627.53       3475.86        50.59 o                         
  -2   2   4       5530.39       5635.51        77.40 o                         
   0   2   4        452.39        454.83        14.61 o                         
   2   2   4        708.84        767.02        29.17 o                         
   4   2   4          9.61         11.43         1.57 o                         
   6   2   4        189.73        189.37         5.31 o                         
   8   2   4         20.13         20.74         2.96 o                         
  -9   3   4         72.71         71.95         3.79 o                         
  -7   3   4        365.57        404.22         6.20 o                         
  -5   3   4        509.37        598.14        13.39 o                         
  -3   3   4       2463.32       2231.05        23.16 o                         
  -1   3   4       9619.69      10712.90       109.99 o                         
   1   3   4        451.61        497.08        20.61 o                         
   3   3   4         40.85         32.20         2.03 o                         
   5   3   4       1180.55       1147.68        14.20 o                         
   7   3   4        144.69        166.21         6.72 o                         
 -10   4   4        524.45        463.51        11.17 o                         
  -8   4   4        160.54        172.79         4.60 o                         
  -6   4   4        400.14        369.38         4.69 o                         
  -4   4   4       1009.43       1166.50        19.16 o                         
  -2   4   4       2124.11       2158.32        25.11 o                         
   0   4   4       2373.63       2722.42        42.43 o                         
   2   4   4       7990.25       8870.03       129.88 o                         
   4   4   4         85.15         81.54         3.07 o                         
   6   4   4        469.12        524.21         9.70 o                         
   8   4   4        165.14        171.45         4.36 o                         
  -9   5   4        760.13        801.19        11.19 o                         
  -7   5   4        390.98        378.21         6.12 o                         
  -5   5   4       1441.71       1418.49        20.56 o                         
  -3   5   4        522.99        422.58         5.14 o                         
  -1   5   4       2141.85       2444.43        30.09 o                         
   1   5   4       1050.32        897.20        40.58 o                         
   3   5   4       2207.97       2319.57        26.25 o                         
   5   5   4        338.90        331.02         8.48 o                         
   7   5   4         84.58         92.32         2.64 o                         
 -10   6   4        189.71        166.96         5.29 o                         
  -8   6   4        563.76        564.18        10.30 o                         
  -6   6   4        417.93        442.17         6.32 o                         
  -4   6   4        237.98        216.76         6.38 o                         
  -2   6   4        133.54        125.92         4.14 o                         
   0   6   4       1868.58       1841.80        31.11 o                         
   2   6   4        497.14        567.51        20.10 o                         
   4   6   4       1002.13        930.27        11.89 o                         
   6   6   4        254.16        277.04         6.68 o                         
   8   6   4         21.66         21.15         1.84 o                         
  -9   7   4         72.36         73.42         2.82 o                         
  -7   7   4       1323.35       1367.15        18.48 o                         
  -5   7   4        155.55        174.84         4.22 o                         
  -3   7   4        884.59        826.17        12.14 o                         
  -1   7   4       2415.60       2410.35        28.50 o                         
   1   7   4       3354.14       3425.70        42.79 o                         
   3   7   4        440.73        412.79         7.56 o                         
   5   7   4        328.53        341.73         8.23 o                         
   7   7   4        257.10        297.18         9.47 o                         
 -10   8   4         55.35         52.45         4.56 o                         
  -8   8   4       1133.98       1156.48        17.83 o                         
  -6   8   4       2715.05       2683.70        27.63 o                         
  -4   8   4        802.30        897.32        15.50 o                         
  -2   8   4       6067.10       6143.58        64.93 o                         
   0   8   4       6763.05       6721.62        63.16 o                         
   2   8   4        661.02        691.31        22.46 o                         
   4   8   4       1876.56       1810.04        37.48 o                         
   6   8   4        612.06        679.64        12.16 o                         
  -9   9   4        151.17        135.90         4.24 o                         
  -7   9   4        921.10        897.69        17.00 o                         
  -5   9   4       1767.67       1672.83        18.28 o                         
  -3   9   4       1921.11       1878.88        32.87 o                         
  -1   9   4       7203.98       7534.01        90.27 o                         
   1   9   4        478.85        502.38         8.79 o                         
   3   9   4        614.81        629.44        12.68 o                         
   5   9   4       1185.69       1234.96        25.71 o                         
   7   9   4        170.23        153.46         4.86 o                         
 -10  10   4         44.17         43.18         3.56 o                         
  -8  10   4        143.37        143.09         4.44 o                         
  -6  10   4         99.07         82.85         2.96 o                         
  -4  10   4       1101.94       1037.64        13.45 o                         
  -2  10   4       4670.21       5039.27        60.71 o                         
   0  10   4        270.77        236.68         8.07 o                         
   2  10   4        974.90       1001.62        14.70 o                         
   4  10   4        549.93        515.76        16.41 o                         
   6  10   4        563.95        546.94        14.86 o                         
  -9  11   4         80.12         87.12         4.89 o                         
  -7  11   4        233.86        224.56         6.73 o                         
  -5  11   4         27.67         39.42         2.98 o                         
  -3  11   4       2495.76       2690.15        50.18 o                         
  -1  11   4       4048.79       3847.08       183.34 o                         
   1  11   4       1026.15        832.58        17.10 o                         
   3  11   4        172.89        153.87         5.19 o                         
   5  11   4         34.98         29.32         2.46 o                         
   7  11   4        178.62        178.18         8.57 o                         
  -8  12   4        381.76        415.58        10.39 o                         
  -6  12   4        362.84        344.06        14.22 o                         
  -4  12   4       1609.32       1680.92        59.40 o                         
  -2  12   4         36.28         45.38         9.32 o                         
   0  12   4        659.66        754.15        18.17 o                         
   2  12   4        125.06        119.23         4.99 o                         
   4  12   4        211.73        197.41         4.85 o                         
   6  12   4         28.09         32.27         2.82 o                         
  -9  13   4        223.49        227.00         7.03 o                         
  -7  13   4       1458.62       1502.39        42.53 o                         
  -5  13   4        245.67        252.19         9.74 o                         
  -3  13   4        641.51        636.50        14.59 o                         
  -1  13   4       1667.24       1614.77        22.60 o                         
   1  13   4       2643.29       2551.02        35.87 o                         
   3  13   4        659.74        633.50        16.36 o                         
   5  13   4        491.44        505.77        12.31 o                         
   7  13   4        343.37        329.72         9.30 o                         
  -8  14   4        416.34        455.15        10.27 o                         
  -6  14   4        219.80        208.90         9.29 o                         
  -4  14   4        267.74        290.28         7.93 o                         
  -2  14   4        989.41        792.45        36.37 o                         
   0  14   4       1315.57       1255.03        14.39 o                         
   2  14   4        917.75        806.55        16.56 o                         
   4  14   4       1428.20       1399.40        25.74 o                         
   6  14   4         72.09         82.66         5.00 o                         
  -9  15   4        316.40        270.27        34.21 o                         
  -7  15   4        391.08        429.30        16.93 o                         
  -5  15   4       1063.13       1124.94        36.12 o                         
  -3  15   4        905.55        901.83        20.42 o                         
  -1  15   4        101.10         97.37         2.94 o                         
   1  15   4       1148.51       1103.50        19.44 o                         
   3  15   4       1500.30       1440.50        23.29 o                         
   5  15   4        345.01        326.41        10.58 o                         
  -8  16   4        220.09        194.69         7.40 o                         
  -6  16   4        737.23        741.43        25.60 o                         
  -4  16   4       1683.35       1554.61        31.89 o                         
  -2  16   4        218.16        223.15         6.46 o                         
   0  16   4        657.70        639.37         8.37 o                         
   2  16   4       1199.95       1154.24        21.83 o                         
   4  16   4         93.37         85.84         6.11 o                         
   6  16   4         39.19         46.05         2.50 o                         
  -7  17   4        283.33        299.36        12.07 o                         
  -5  17   4       1308.57       1361.78        40.63 o                         
  -3  17   4       2252.68       2425.59        48.47 o                         
  -1  17   4        752.99        726.72        12.37 o                         
   1  17   4       2154.32       2026.18        26.09 o                         
   3  17   4        618.67        660.55        12.95 o                         
   5  17   4         88.99         88.00         3.39 o                         
  -8  18   4        261.72        250.06         9.07 o                         
  -6  18   4        478.91        438.57        27.95 o                         
  -4  18   4       2296.47       2263.33        48.84 o                         
  -2  18   4        650.45        689.25        26.07 o                         
   0  18   4        698.48        634.01         9.32 o                         
   2  18   4        307.56        304.19         7.54 o                         
   4  18   4        140.01        138.88         4.69 o                         
   6  18   4         59.54         56.83         3.01 o                         
  -5  19   4        184.52        171.22        10.37 o                         
  -3  19   4         77.02         86.50         5.63 o                         
  -1  19   4        203.91        199.62         6.53 o                         
   1  19   4         70.21         71.17         2.99 o                         
   3  19   4        287.74        292.61         6.88 o                         
   5  19   4        161.24        155.24         5.52 o                         
  -6  20   4        732.53        699.05        20.29 o                         
  -4  20   4        869.18        889.83        21.07 o                         
  -2  20   4        608.65        624.90        19.32 o                         
   0  20   4        443.95        475.47         9.49 o                         
   2  20   4       1368.71       1431.10        20.31 o                         
   4  20   4         95.12         95.71         5.12 o                         
  -7  21   4         91.69         79.35         4.91 o                         
  -5  21   4         76.89         78.45         5.91 o                         
  -3  21   4       1129.29       1160.19        24.77 o                         
  -1  21   4        341.37        339.68         7.83 o                         
   1  21   4        638.46        675.18        12.12 o                         
   3  21   4        221.27        242.78         8.68 o                         
   5  21   4        109.02         97.00        15.18 o                         
  -6  22   4         73.94         81.80         6.41 o                         
  -4  22   4        157.71        148.18         8.57 o                         
  -2  22   4        395.00        373.86        11.32 o                         
   0  22   4        520.73        500.47         8.67 o                         
   2  22   4        144.66        158.91         5.01 o                         
   4  22   4         18.34         17.09         2.43 o                         
  -3  23   4        756.54        788.51        27.18 o                         
  -1  23   4        483.30        491.89        15.27 o                         
   1  23   4       1159.85       1193.31        33.20 o                         
   3  23   4        141.74        127.11        18.76 o                         
  -6  24   4        106.96         87.96         5.11 o                         
  -4  24   4         71.77         69.63         6.81 o                         
  -2  24   4        766.24        825.61        19.54 o                         
   0  24   4       2140.51       2325.33        41.29 o                         
   2  24   4        232.82        204.36         8.61 o                         
   4  24   4        359.14        262.94         9.17 o                         
  -3  25   4        215.98        243.90        12.22 o                         
  -1  25   4       1647.02       1835.50        63.29 o                         
   1  25   4        898.57        906.11        20.12 o                         
   3  25   4        301.30        294.90        10.27 o                         
  -4  26   4         42.87         49.64         4.51 o                         
  -2  26   4        760.57        747.69        20.91 o                         
   0  26   4        162.29        184.26        10.34 o                         
   2  26   4         70.66         72.23        11.25 o                         
  -3  27   4        174.91        149.98         7.16 o                         
  -1  27   4         42.47         47.62         6.61 o                         
   1  27   4         13.57         13.82         1.82 o                         
   0  28   4         22.52         19.89         2.71 o                         
  -9   1   5        117.67        120.49         4.25 o                         
  -7   1   5        371.41        370.06         6.28 o                         
  -5   1   5       3902.50       4302.43        59.92 o                         
  -3   1   5       4087.85       4367.21        53.66 o                         
  -1   1   5        546.31        610.96        14.84 o                         
   1   1   5        433.97        382.97        12.75 o                         
   3   1   5        285.07        245.59         4.88 o                         
   5   1   5         68.68         80.83         3.32 o                         
   7   1   5         47.84         47.50         2.56 o                         
 -10   2   5        166.80        149.86         5.32 o                         
  -8   2   5       1327.91       1389.71        21.97 o                         
  -6   2   5        349.64        362.46         4.26 o                         
  -4   2   5       1478.39       1428.55        17.06 o                         
  -2   2   5      10121.77       9724.23        97.09 o                         
   0   2   5        141.71        190.99         5.89 o                         
   2   2   5        396.57        386.00        22.57 o                         
   4   2   5        726.13        718.56         9.59 o                         
   6   2   5         26.10         27.63         1.69 o                         
  -9   3   5        410.62        396.17         7.38 o                         
  -7   3   5        419.29        429.37         6.98 o                         
  -5   3   5        940.68        959.69        12.96 o                         
  -3   3   5       2674.87       2895.38        26.65 o                         
  -1   3   5       9530.18      10740.79        93.10 o                         
   1   3   5        768.78        740.05        12.56 o                         
   3   3   5       1724.42       1612.33        22.28 o                         
   5   3   5       1505.56       1565.05        16.61 o                         
   7   3   5         67.25         63.65         2.39 o                         
 -10   4   5        562.21        573.32        10.71 o                         
  -8   4   5        215.55        202.09         4.24 o                         
  -6   4   5        183.97        187.38         3.14 o                         
  -4   4   5       3617.72       3629.84        32.94 o                         
  -2   4   5       2486.18       2310.17        25.23 o                         
   0   4   5       2709.99       2689.45        29.36 o                         
   2   4   5        785.72        789.85        16.99 o                         
   4   4   5        521.39        516.85         7.36 o                         
   6   4   5          7.07         11.78         1.65 o                         
  -9   5   5        170.24        160.42         4.36 o                         
  -7   5   5        447.78        460.53         6.55 o                         
  -5   5   5        870.81        849.85         8.20 o                         
  -3   5   5         59.55         59.39         2.33 o                         
  -1   5   5        392.45        285.29         5.75 o                         
   1   5   5       2208.89       2273.98        26.95 o                         
   3   5   5        876.66        836.62         9.65 o                         
   5   5   5         56.66         56.34         3.35 o                         
   7   5   5        117.18        120.14         5.87 o                         
 -10   6   5        177.11        173.12         5.68 o                         
  -8   6   5       1124.96       1149.98        14.92 o                         
  -6   6   5       1107.23       1068.46        10.30 o                         
  -4   6   5        593.29        498.29        16.94 o                         
  -2   6   5        841.51        884.59        13.57 o                         
   0   6   5       4777.98       4920.20        62.13 o                         
   2   6   5       3186.97       3008.25        34.03 o                         
   4   6   5       1172.50       1247.09        13.94 o                         
   6   6   5        269.18        298.04         6.51 o                         
  -9   7   5         62.86         58.79         2.56 o                         
  -7   7   5       1286.81       1264.93        13.13 o                         
  -5   7   5        375.89        395.96         5.82 o                         
  -3   7   5        647.32        555.95         7.99 o                         
  -1   7   5       2233.16       2294.50        23.35 o                         
   1   7   5       3323.30       3445.30        36.87 o                         
   3   7   5          2.67          3.06         1.21 o                         
   5   7   5       1126.17       1099.25        20.17 o                         
   7   7   5        318.25        286.68         9.67 o                         
 -10   8   5          1.06          1.10         1.85 o                         
  -8   8   5        219.68        232.63         5.03 o                         
  -6   8   5       1241.86       1293.20        12.10 o                         
  -4   8   5        311.00        360.12         6.04 o                         
  -2   8   5       1499.48       1603.24        17.43 o                         
   0   8   5        844.85        800.72        11.49 o                         
   2   8   5        175.59        187.71         3.95 o                         
   4   8   5         39.00         38.63         2.16 o                         
   6   8   5        138.91        146.76         4.94 o                         
  -9   9   5          7.94          8.62         1.84 o                         
  -7   9   5         52.69         47.18         2.17 o                         
  -5   9   5       1416.38       1395.75        14.46 o                         
  -3   9   5        772.90        721.37         9.79 o                         
  -1   9   5       2482.69       2588.28        34.66 o                         
   1   9   5        279.43        308.29         4.87 o                         
   3   9   5        164.05        167.47         4.72 o                         
   5   9   5        462.70        482.88        12.79 o                         
   7   9   5        190.72        138.66         9.12 o                         
 -10  10   5         46.31         47.03         2.48 o                         
  -8  10   5        101.39        101.52         3.76 o                         
  -6  10   5        307.51        316.36         5.08 o                         
  -4  10   5       3565.70       3956.53        44.21 o                         
  -2  10   5        660.27        716.83        12.92 o                         
   0  10   5        812.53        688.98        13.17 o                         
   2  10   5        686.18        643.39         9.43 o                         
   4  10   5         26.24         33.52         2.11 o                         
   6  10   5        203.06        214.83         7.21 o                         
  -9  11   5         26.29         26.37         3.23 o                         
  -7  11   5        618.86        527.52        13.33 o                         
  -5  11   5       2963.09       2916.44        38.11 o                         
  -3  11   5         27.49         33.02         2.08 o                         
  -1  11   5       1315.00       1206.84        12.76 o                         
   1  11   5       1868.17       1707.79        29.87 o                         
   3  11   5         86.05        103.45         4.29 o                         
   5  11   5        172.34        175.66         5.66 o                         
   7  11   5        116.19        114.02         3.73 o                         
  -8  12   5         42.53         38.33         3.96 o                         
  -6  12   5       1055.61       1049.87        25.12 o                         
  -4  12   5        840.77        884.89        16.36 o                         
  -2  12   5        641.62        720.72        10.17 o                         
   0  12   5       2260.52       2017.35        28.54 o                         
   2  12   5       1711.11       1639.05        38.05 o                         
   4  12   5         76.90         79.49         4.14 o                         
   6  12   5        457.01        441.12        15.56 o                         
  -9  13   5         73.04         61.55         3.52 o                         
  -7  13   5        431.59        463.81        19.39 o                         
  -5  13   5       1605.52       1677.51        34.01 o                         
  -3  13   5       1019.74       1079.50        18.35 o                         
  -1  13   5       1550.82       1462.82        18.80 o                         
   1  13   5       1107.77       1004.68        20.62 o                         
   3  13   5       1586.84       1513.55        21.00 o                         
   5  13   5        196.98        213.70         5.81 o                         
  -8  14   5        782.29        808.91        15.87 o                         
  -6  14   5         12.84         16.17         3.57 o                         
  -4  14   5        459.88        470.40         9.50 o                         
  -2  14   5        929.07        894.37        17.27 o                         
   0  14   5       2149.52       2132.14        27.35 o                         
   2  14   5        925.72        912.61        13.66 o                         
   4  14   5        849.92        805.76        26.55 o                         
   6  14   5        153.04        170.06         9.74 o                         
  -9  15   5        335.13        255.29         6.06 o                         
  -7  15   5        145.13        167.01        10.17 o                         
  -5  15   5        787.20        773.16        19.58 o                         
  -3  15   5        138.59        142.59         4.65 o                         
  -1  15   5       1505.01       1527.06        19.28 o                         
   1  15   5        105.72        121.54         3.61 o                         
   3  15   5        794.09        738.41        16.17 o                         
   5  15   5         67.50         84.35         5.61 o                         
  -8  16   5        489.71        541.19        12.20 o                         
  -6  16   5        190.53        195.08         6.90 o                         
  -4  16   5         72.94         92.59         3.59 o                         
  -2  16   5       1556.98       1563.53        26.68 o                         
   0  16   5        309.62        308.33         5.07 o                         
   2  16   5        705.65        663.54        17.94 o                         
   4  16   5         73.81         88.03         6.18 o                         
   6  16   5         18.19         20.02         1.41 o                         
  -7  17   5         34.58         28.29         2.89 o                         
  -5  17   5         66.61         64.71         4.90 o                         
  -3  17   5        261.83        250.32        10.11 o                         
  -1  17   5        339.29        374.64         7.43 o                         
   1  17   5        136.32        123.65         3.10 o                         
   3  17   5        105.97        117.01         7.16 o                         
   5  17   5         61.93         71.97         3.16 o                         
  -8  18   5        717.05        718.14        20.44 o                         
  -6  18   5        120.30        111.54         4.65 o                         
  -4  18   5        702.40        710.71        18.95 o                         
  -2  18   5       2133.14       2222.07        24.93 o                         
   0  18   5        227.25        214.27         4.46 o                         
   2  18   5        460.14        465.30        10.35 o                         
   4  18   5        363.23        411.87        12.53 o                         
  -7  19   5       1299.03       1330.12        32.91 o                         
  -5  19   5        257.11        254.77        13.27 o                         
  -3  19   5       2468.38       2561.47        37.06 o                         
  -1  19   5       1371.26       1565.39        22.38 o                         
   1  19   5         86.29        108.27         3.60 o                         
   3  19   5        760.51        778.49        20.59 o                         
   5  19   5        513.75        527.11        26.45 o                         
  -6  20   5         58.84         55.43         3.84 o                         
  -4  20   5       1430.15       1460.67        37.72 o                         
  -2  20   5        353.60        406.94        10.48 o                         
   0  20   5        256.22        265.27         7.10 o                         
   2  20   5        518.72        545.13        10.95 o                         
   4  20   5        310.30        345.22         6.54 o                         
  -7  21   5        133.64        153.39         7.36 o                         
  -5  21   5       1238.95       1235.20        33.91 o                         
  -3  21   5        331.36        359.16         8.35 o                         
  -1  21   5         88.85         82.00         3.38 o                         
   1  21   5        499.71        525.87         9.21 o                         
   3  21   5        439.16        468.26        12.61 o                         
  -6  22   5        686.73        664.18        20.89 o                         
  -4  22   5        414.34        443.61        12.60 o                         
  -2  22   5        386.21        384.07         9.54 o                         
   0  22   5       1128.54       1153.50        16.93 o                         
   2  22   5        533.41        547.44        13.48 o                         
   4  22   5         10.15         10.29         1.47 o                         
  -3  23   5        128.88        134.74         4.37 o                         
  -1  23   5        778.77        787.65        14.44 o                         
   1  23   5       1114.29       1013.47        19.85 o                         
   3  23   5        134.71        144.02         5.23 o                         
  -6  24   5        236.40        199.17         7.46 o                         
  -4  24   5        147.56        146.02         9.02 o                         
  -2  24   5         48.98         49.37         2.97 o                         
   0  24   5        489.07        487.05        14.92 o                         
   2  24   5       1042.41       1088.37        49.49 o                         
  -3  25   5         20.81         22.84         3.86 o                         
  -1  25   5         42.65         43.58         4.51 o                         
   1  25   5        290.19        318.58        17.73 o                         
  -4  26   5        244.18        240.70         9.47 o                         
  -2  26   5        119.84        127.39         7.64 o                         
   0  26   5        267.61        302.31        12.32 o                         
  -3  27   5         61.47         62.27         3.91 o                         
  -1  27   5        569.04        584.69        17.68 o                         
 -10   0   6        142.19        118.11         4.75 o                         
  -8   0   6       1532.51       1537.81        19.87 o                         
  -6   0   6       1292.45       1280.65        13.79 o                         
  -4   0   6       4507.91       5089.81        74.38 o                         
  -2   0   6       2762.46       3389.74        53.63 o                         
   0   0   6        666.07        569.75        16.47 o                         
   2   0   6        879.59        997.85        16.63 o                         
   4   0   6       1041.92       1021.19        32.29 o                         
   6   0   6        359.18        371.86         8.75 o                         
  -9   1   6          7.00          6.38         1.64 o                         
  -7   1   6        619.66        617.54         7.39 o                         
  -5   1   6        704.94        624.31         6.08 o                         
  -3   1   6        148.97        144.13         6.66 o                         
  -1   1   6       2546.52       2482.84        43.02 o                         
   1   1   6       1028.64       1019.06        14.73 o                         
   3   1   6         50.15         61.05         2.34 o                         
   5   1   6        393.81        445.80         7.75 o                         
   7   1   6        308.70        265.84         9.87 o                         
 -10   2   6         10.15         14.24         2.20 o                         
  -8   2   6          2.47          3.36         1.21 o                         
  -6   2   6        234.51        241.68         3.03 o                         
  -4   2   6        631.80        551.65         9.02 o                         
  -2   2   6       2109.32       2312.81        32.36 o                         
   0   2   6       1187.17       1198.13        26.19 o                         
   2   2   6        832.31        845.96         8.93 o                         
   4   2   6         48.94         58.32         2.50 o                         
   6   2   6        403.40        420.26         8.51 o                         
  -9   3   6        181.53        200.69         4.48 o                         
  -7   3   6        535.76        614.85         6.74 o                         
  -5   3   6        328.42        309.17         3.84 o                         
  -3   3   6       1503.98       1258.84        17.63 o                         
  -1   3   6       1580.07       1961.41        25.13 o                         
   1   3   6        127.60        182.46         4.13 o                         
   3   3   6        305.40        306.71         6.17 o                         
   5   3   6        604.26        583.63         8.10 o                         
   7   3   6         86.35         71.76         2.34 o                         
 -10   4   6         38.38         25.56         2.27 o                         
  -8   4   6        291.49        305.82         8.55 o                         
  -6   4   6       1265.75       1341.61        13.56 o                         
  -4   4   6       1196.91       1243.08        12.26 o                         
  -2   4   6       1290.62       1372.49        27.59 o                         
   0   4   6       2474.32       2644.10        30.64 o                         
   2   4   6        204.87        188.57         3.81 o                         
   4   4   6        822.35        858.62        10.44 o                         
   6   4   6         73.39         74.89         2.99 o                         
  -9   5   6         64.31         56.78         2.33 o                         
  -7   5   6        527.76        529.93         7.94 o                         
  -5   5   6        525.61        579.02         4.59 o                         
  -3   5   6         76.16         78.12         2.86 o                         
  -1   5   6        282.83        239.41         5.70 o                         
   1   5   6       2318.35       2286.08        22.94 o                         
   3   5   6       1450.52       1441.64        14.13 o                         
   5   5   6        392.30        396.07         6.78 o                         
   7   5   6          8.02          6.81         1.80 o                         
 -10   6   6        602.19        573.34        10.00 o                         
  -8   6   6       1028.48       1114.04        14.82 o                         
  -6   6   6       1873.13       1946.80        19.87 o                         
  -4   6   6       1764.77       1878.45        14.33 o                         
  -2   6   6         85.12         98.75         3.14 o                         
   0   6   6       3902.10       4016.84        47.40 o                         
   2   6   6         12.68         17.40         1.47 o                         
   4   6   6        158.77        165.08         4.14 o                         
   6   6   6          1.73          1.28         1.22 o                         
  -9   7   6       1312.64       1364.50        17.12 o                         
  -7   7   6         76.75         77.50         2.44 o                         
  -5   7   6       2247.17       2191.98        15.53 o                         
  -3   7   6       1368.24       1480.26        15.91 o                         
  -1   7   6       1903.06       1920.23        21.53 o                         
   1   7   6       2812.31       2593.89        28.32 o                         
   3   7   6       1259.10       1281.82        22.01 o                         
   5   7   6        446.95        466.77        14.17 o                         
 -10   8   6        161.98        166.42         5.74 o                         
  -8   8   6       3945.99       4102.70        41.75 o                         
  -6   8   6       1041.21       1090.14        10.67 o                         
  -4   8   6       2803.07       2939.63        30.97 o                         
  -2   8   6      14824.41      15597.54       108.41 o                         
   0   8   6        298.65        277.75         4.62 o                         
   2   8   6       1807.10       1715.17        19.06 o                         
   4   8   6       1363.80       1322.33        23.29 o                         
   6   8   6         82.61         91.82         3.77 o                         
  -9   9   6        212.29        213.58        10.68 o                         
  -7   9   6        401.63        417.42         6.13 o                         
  -5   9   6       3468.69       3416.14        36.66 o                         
  -3   9   6       5923.43       6004.21        41.30 o                         
  -1   9   6        357.29        371.93         4.81 o                         
   1   9   6        274.66        251.71         4.58 o                         
   3   9   6       1093.50       1031.23        21.59 o                         
   5   9   6        268.11        296.17         9.04 o                         
 -10  10   6        203.76        173.52         7.01 o                         
  -8  10   6        149.37        165.75         5.32 o                         
  -6  10   6       1670.62       1659.45        18.91 o                         
  -4  10   6       2818.40       2945.54        31.35 o                         
  -2  10   6        323.87        305.51         4.02 o                         
   0  10   6         44.31         45.59         1.79 o                         
   2  10   6        219.00        196.76         4.60 o                         
   4  10   6        373.61        378.28        12.10 o                         
   6  10   6        103.39        112.08         3.74 o                         
  -9  11   6         28.83         22.72         2.66 o                         
  -7  11   6         13.87         20.92         2.92 o                         
  -5  11   6       2832.70       2747.77        35.84 o                         
  -3  11   6       3406.40       3448.06        40.34 o                         
  -1  11   6        337.50        297.37         4.15 o                         
   1  11   6        230.56        192.28         6.18 o                         
   3  11   6        158.44        157.72         4.98 o                         
   5  11   6        209.20        233.05         5.85 o                         
  -8  12   6        385.06        417.79        16.46 o                         
  -6  12   6       4115.15       4230.12        57.53 o                         
  -4  12   6       1704.63       1704.84        27.34 o                         
  -2  12   6       2442.72       2652.56        24.12 o                         
   0  12   6       1292.55       1188.91        20.71 o                         
   2  12   6        400.38        387.58         8.05 o                         
   4  12   6        384.22        397.75        10.09 o                         
   6  12   6        156.57        137.29        14.63 o                         
  -9  13   6        271.11        284.79         7.89 o                         
  -7  13   6        274.38        253.59        15.73 o                         
  -5  13   6         76.49         90.56         6.93 o                         
  -3  13   6        456.23        444.45         8.07 o                         
  -1  13   6       2110.77       2028.07        25.98 o                         
   1  13   6       1655.92       1604.00        25.81 o                         
   3  13   6        475.73        461.36        10.14 o                         
   5  13   6        289.94        299.94         8.67 o                         
  -8  14   6        249.72        245.61         7.18 o                         
  -6  14   6         34.72         39.50         2.76 o                         
  -4  14   6        310.14        333.17         7.85 o                         
  -2  14   6        179.60        158.55         3.87 o                         
   0  14   6        512.75        470.59         9.27 o                         
   2  14   6       1778.41       1736.66        27.57 o                         
   4  14   6         61.51         80.96         4.99 o                         
  -9  15   6        111.21        102.22         4.33 o                         
  -7  15   6         16.19         19.93         2.41 o                         
  -5  15   6       1120.30       1191.47        24.98 o                         
  -3  15   6        760.90        792.91        15.50 o                         
  -1  15   6        627.67        620.60         8.69 o                         
   1  15   6       2304.13       2343.17        22.81 o                         
   3  15   6         75.51         63.07         3.28 o                         
   5  15   6         20.25         14.48         2.10 o                         
  -8  16   6        103.33        119.94         4.00 o                         
  -6  16   6        417.66        412.10         9.24 o                         
  -4  16   6        527.54        541.08        10.45 o                         
  -2  16   6       1500.06       1443.35        28.03 o                         
   0  16   6       1147.22       1228.42        12.77 o                         
   2  16   6         85.42         95.12         3.50 o                         
   4  16   6        474.05        479.62        11.10 o                         
  -7  17   6        799.40        806.28        20.81 o                         
  -5  17   6        581.00        667.18        13.81 o                         
  -3  17   6        344.83        364.06         8.53 o                         
  -1  17   6       2311.27       2313.17        32.04 o                         
   1  17   6        303.43        340.79         5.32 o                         
   3  17   6         99.35         88.04         2.90 o                         
   5  17   6        485.56        485.60        13.93 o                         
  -8  18   6         70.20         69.68         4.91 o                         
  -6  18   6        316.83        310.70         7.13 o                         
  -4  18   6         10.67         17.75         1.98 o                         
  -2  18   6        250.53        251.58         6.15 o                         
   0  18   6        179.03        181.74         4.49 o                         
   2  18   6        300.35        309.35         6.66 o                         
   4  18   6        345.77        371.07         7.51 o                         
  -7  19   6          7.21          7.56         2.20 o                         
  -5  19   6        180.17        191.94         6.17 o                         
  -3  19   6        419.88        385.70         8.60 o                         
  -1  19   6         77.42         70.52         3.37 o                         
   1  19   6         87.71         83.86         3.79 o                         
   3  19   6         60.94         59.99         2.49 o                         
  -6  20   6        137.12        135.24         4.72 o                         
  -4  20   6        123.02        140.25         7.71 o                         
  -2  20   6        294.76        215.94         6.03 o                         
   0  20   6        112.38        126.47         4.65 o                         
   2  20   6         72.90         78.37         3.22 o                         
   4  20   6         98.59         81.15         4.91 o                         
  -7  21   6        523.55        552.03        16.48 o                         
  -5  21   6        371.63        339.97        10.26 o                         
  -3  21   6        225.28        263.77         7.94 o                         
  -1  21   6        628.26        675.38        13.44 o                         
   1  21   6        136.41        153.36         5.38 o                         
   3  21   6        107.26         99.64         6.81 o                         
  -6  22   6        586.34        573.20        59.19 o                         
  -4  22   6        374.95        389.22        12.12 o                         
  -2  22   6       1384.45       1470.72        23.94 o                         
   0  22   6        972.70        975.35        14.48 o                         
   2  22   6          2.16          2.47         0.99 o                         
  -5  23   6       1061.49        992.25        36.42 o                         
  -3  23   6        796.85        819.05        13.39 o                         
  -1  23   6        158.59        154.26        15.90 o                         
   1  23   6        480.11        494.38        12.55 o                         
   3  23   6        225.60        178.23         6.86 o                         
  -4  24   6        583.95        590.44        58.46 o                         
  -2  24   6        897.22        888.40        20.39 o                         
   0  24   6         85.71         77.94         5.86 o                         
   2  24   6        179.35        155.49         6.86 o                         
  -3  25   6        669.00        655.34        48.14 o                         
   1  25   6        170.12        145.07         6.56 o                         
  -4  26   6        816.27        763.87        19.69 o                         
  -2  26   6        826.98        782.68        14.88 o                         
   0  26   6         51.11         48.44         3.86 o                         
  -9   1   7        138.94        132.51         4.68 o                         
  -7   1   7        191.03        198.93         3.56 o                         
  -5   1   7       2308.62       2349.11        20.38 o                         
  -3   1   7        394.22        365.62         7.31 o                         
  -1   1   7        177.79        185.56         5.09 o                         
   1   1   7       1824.56       1786.06        20.22 o                         
   3   1   7        528.46        515.24         6.61 o                         
   5   1   7          9.73         11.88         1.88 o                         
 -10   2   7        185.04        192.59        13.00 o                         
  -8   2   7        201.27        202.62         4.62 o                         
  -6   2   7        890.64        862.27        10.79 o                         
  -4   2   7       1720.76       1654.25        14.11 o                         
  -2   2   7       1275.12       1165.99        17.36 o                         
   0   2   7         55.04         39.84         1.77 o                         
   2   2   7       1263.11       1284.22        14.45 o                         
   4   2   7        458.84        464.06         9.21 o                         
   6   2   7        224.80        199.32         6.63 o                         
  -9   3   7        114.73        116.91         4.02 o                         
  -7   3   7        204.45        197.70         3.14 o                         
  -5   3   7        223.38        244.46         2.88 o                         
  -3   3   7        824.52        900.89        12.44 o                         
  -1   3   7        400.28        349.95         5.57 o                         
   1   3   7       1100.88       1002.10        11.15 o                         
   3   3   7        911.43        918.50         9.93 o                         
   5   3   7         55.49         56.88         2.84 o                         
 -10   4   7        306.72        332.23         8.57 o                         
  -8   4   7         51.38         51.85         2.30 o                         
  -6   4   7        863.35        935.48        11.47 o                         
  -4   4   7       4721.99       4619.95        41.64 o                         
  -2   4   7        901.74        971.64         9.30 o                         
   0   4   7       1737.07       1918.39        24.62 o                         
   2   4   7       1952.63       1908.57        21.77 o                         
   4   4   7        884.66        926.95        12.89 o                         
   6   4   7        203.23        204.97         6.95 o                         
  -9   5   7        256.14        227.13         5.81 o                         
  -7   5   7        467.37        481.83         7.09 o                         
  -5   5   7         32.11         26.62         1.11 o                         
  -3   5   7        760.94        701.37         7.46 o                         
  -1   5   7       2009.89       1893.88        15.44 o                         
   1   5   7        314.89        273.59         5.97 o                         
   3   5   7        669.76        620.79         8.86 o                         
   5   5   7        197.57        202.08         5.09 o                         
 -10   6   7        413.15        334.54         6.53 o                         
  -8   6   7        770.27        799.36        11.03 o                         
  -6   6   7        776.82        767.72         8.12 o                         
  -4   6   7         77.66        103.58         2.00 o                         
  -2   6   7       6147.47       6253.04        54.29 o                         
   0   6   7       3240.65       3287.28        25.01 o                         
   2   6   7       1156.78       1143.30        12.56 o                         
   4   6   7        701.72        706.09        14.42 o                         
   6   6   7         94.13         89.36         3.95 o                         
  -9   7   7        360.86        415.92         9.34 o                         
  -7   7   7        553.61        587.33        10.64 o                         
  -5   7   7        616.70        641.60         5.86 o                         
  -3   7   7        349.10        342.05         3.83 o                         
  -1   7   7       3996.26       3944.55        28.05 o                         
   1   7   7        547.83        533.20         6.28 o                         
   3   7   7         51.12         57.36         2.47 o                         
   5   7   7        409.93        394.25        11.53 o                         
 -10   8   7         18.71         18.00         1.79 o                         
  -8   8   7        749.00        804.77        14.62 o                         
  -6   8   7        450.47        462.41         8.33 o                         
  -4   8   7        152.76        183.29         2.91 o                         
  -2   8   7       1114.04       1081.90         9.30 o                         
   0   8   7        207.71        200.64         3.39 o                         
   2   8   7        420.22        439.58         6.85 o                         
   4   8   7        131.08        134.77         4.30 o                         
   6   8   7         38.60         27.51         2.28 o                         
  -9   9   7         54.06         50.26         4.16 o                         
  -7   9   7        825.16        835.96        11.65 o                         
  -5   9   7       1495.88       1463.89        15.15 o                         
  -3   9   7        417.15        446.29         5.21 o                         
  -1   9   7       1218.84       1265.71        10.44 o                         
   1   9   7        403.68        416.86         5.97 o                         
   3   9   7         18.38         19.76         1.70 o                         
   5   9   7        297.40        310.98         8.23 o                         
  -8  10   7        202.55        205.71         6.99 o                         
  -6  10   7       1602.05       1603.58        16.41 o                         
  -4  10   7       4755.54       4772.98        50.30 o                         
  -2  10   7       1145.24       1173.15        11.68 o                         
   0  10   7        308.53        331.48         4.63 o                         
   2  10   7        615.49        555.97        13.57 o                         
   4  10   7        536.16        546.13        11.61 o                         
  -9  11   7        637.66        683.10        15.73 o                         
  -7  11   7       2850.17       2924.72        40.97 o                         
  -5  11   7        398.45        401.37         8.92 o                         
  -3  11   7       3521.75       3542.17        43.28 o                         
  -1  11   7       3290.03       3283.13        34.78 o                         
   1  11   7        659.05        635.21        16.08 o                         
   3  11   7        695.65        664.95        15.32 o                         
   5  11   7        118.80        129.91         6.69 o                         
  -8  12   7        394.61        426.07        11.62 o                         
  -6  12   7        639.02        663.84        10.18 o                         
  -4  12   7       2564.82       2722.08        31.57 o                         
  -2  12   7       2346.79       2432.33        21.70 o                         
   0  12   7       1249.61       1246.03        19.89 o                         
   2  12   7        369.37        373.05         8.58 o                         
   4  12   7        254.75        275.61         9.00 o                         
  -9  13   7       1066.19       1099.08        16.29 o                         
  -7  13   7        365.10        367.27        12.76 o                         
  -5  13   7       1493.97       1472.74        19.48 o                         
  -3  13   7       2595.00       2725.58        30.39 o                         
  -1  13   7        841.75        791.08        11.02 o                         
   1  13   7       1636.80       1622.31        24.77 o                         
   3  13   7        431.41        447.66        11.13 o                         
   5  13   7         76.94         85.46         5.66 o                         
  -8  14   7        144.57        148.80         5.13 o                         
  -6  14   7        276.98        281.29         6.74 o                         
  -4  14   7       2338.03       2289.15        37.07 o                         
  -2  14   7       1346.46       1487.92        27.14 o                         
   0  14   7       1655.42       1589.84        17.24 o                         
   2  14   7        695.42        737.91        15.22 o                         
   4  14   7          3.92          2.30         1.49 o                         
  -7  15   7         65.63         68.37         4.00 o                         
  -5  15   7        553.64        585.85        12.96 o                         
  -3  15   7        346.04        381.01         7.66 o                         
  -1  15   7        298.52        276.43         5.94 o                         
   1  15   7       1387.79       1331.03        18.34 o                         
   3  15   7        386.40        413.86         7.88 o                         
   5  15   7         89.01         86.56         4.16 o                         
  -8  16   7        217.10        248.10         9.33 o                         
  -6  16   7        211.79        235.51         6.53 o                         
  -4  16   7        316.84        357.56         7.73 o                         
  -2  16   7        435.43        460.96        11.91 o                         
   0  16   7        177.67        168.66         3.99 o                         
   2  16   7        405.48        402.35         6.71 o                         
   4  16   7        436.65        442.13        13.46 o                         
  -7  17   7         17.46         17.81         2.50 o                         
  -5  17   7        113.01        119.52         4.53 o                         
  -3  17   7         87.53         94.88         4.33 o                         
  -1  17   7        142.00        137.68         4.64 o                         
   1  17   7         10.42          9.02         1.55 o                         
   3  17   7         93.49         98.26         2.88 o                         
  -8  18   7        284.91        302.16        10.37 o                         
  -6  18   7        334.14        353.45         7.38 o                         
  -4  18   7        475.69        513.59         9.49 o                         
  -2  18   7        526.01        525.34         9.39 o                         
   0  18   7        314.58        391.65         8.66 o                         
   2  18   7        375.91        379.79         9.63 o                         
   4  18   7        438.17        398.07        38.65 o                         
  -7  19   7        107.36        104.34         5.61 o                         
  -5  19   7        517.42        544.32        11.12 o                         
  -3  19   7        119.42        140.85         4.81 o                         
  -1  19   7        114.53         95.15         4.10 o                         
   1  19   7        399.61        395.48        10.00 o                         
   3  19   7        257.83        291.93         8.57 o                         
  -6  20   7        230.72        240.77         6.18 o                         
  -4  20   7        460.27        534.12        27.20 o                         
  -2  20   7          7.51         10.12         1.77 o                         
   0  20   7        457.62        468.46         8.82 o                         
   2  20   7        376.44        403.83        20.49 o                         
  -7  21   7         56.19         50.14         3.46 o                         
  -5  21   7        112.61        117.64         6.54 o                         
  -3  21   7        424.26        441.20         8.24 o                         
  -1  21   7        266.58        284.03         7.71 o                         
   1  21   7        375.69        398.04         8.72 o                         
   3  21   7         32.52         26.60         2.60 o                         
  -4  22   7         55.21         54.73         3.84 o                         
  -2  22   7        287.90        327.31         8.07 o                         
   0  22   7        226.80        238.21         7.60 o                         
   2  22   7         47.27         42.43         3.86 o                         
  -5  23   7        215.26        226.43         8.64 o                         
  -3  23   7        180.84        184.56         5.19 o                         
  -1  23   7        490.37        518.58        12.14 o                         
   1  23   7        151.72        119.32         4.86 o                         
  -4  24   7        330.43        309.90        40.83 o                         
  -2  24   7         42.68         44.91         2.30 o                         
   0  24   7        525.32        522.22        16.43 o                         
  -3  25   7         80.89         79.90         4.61 o                         
 -10   0   8        116.48        120.23         6.49 o                         
  -8   0   8       1208.83       1280.59        15.27 o                         
  -6   0   8       2263.50       2171.37        22.65 o                         
  -4   0   8       1582.37       1366.08        18.87 o                         
  -2   0   8       4787.98       4589.44        44.71 o                         
   0   0   8       2132.51       1987.80        25.07 o                         
   2   0   8        884.19        849.42        19.92 o                         
   4   0   8       1590.72       1540.38        32.28 o                         
  -9   1   8        214.73        205.05         6.49 o                         
  -7   1   8        145.34        142.05         2.75 o                         
  -5   1   8        623.93        629.46         6.28 o                         
  -3   1   8        778.60        750.64         9.33 o                         
  -1   1   8        578.04        601.28         8.77 o                         
   1   1   8        108.64        122.91         3.71 o                         
   3   1   8        358.06        366.35         8.75 o                         
   5   1   8        414.90        414.66         7.90 o                         
 -10   2   8        110.07        106.65         5.51 o                         
  -8   2   8        796.86        824.77        10.46 o                         
  -6   2   8        242.23        240.69         3.49 o                         
  -4   2   8        819.18        808.32         6.08 o                         
  -2   2   8       1299.63       1258.56        14.86 o                         
   0   2   8        363.66        316.94         5.04 o                         
   2   2   8        541.54        550.68         8.50 o                         
   4   2   8         73.41         71.48         3.96 o                         
  -9   3   8         62.92         51.28         2.52 o                         
  -7   3   8        148.18        163.35         2.89 o                         
  -5   3   8          7.22         13.33         0.92 o                         
  -3   3   8        349.94        288.22         3.20 o                         
  -1   3   8         17.92         19.33         1.39 o                         
   1   3   8         11.80         19.48         1.52 o                         
   3   3   8        358.06        401.26         7.69 o                         
   5   3   8        441.50        407.22         7.78 o                         
 -10   4   8        125.90        115.17         3.43 o                         
  -8   4   8         45.35         40.48         2.70 o                         
  -6   4   8        746.58        745.00         8.20 o                         
  -4   4   8       1200.35       1276.34        11.02 o                         
  -2   4   8        556.18        609.37         7.69 o                         
   0   4   8        342.76        313.88         5.14 o                         
   2   4   8       1464.22       1534.65        13.47 o                         
   4   4   8        337.58        357.03         6.44 o                         
  -9   5   8        404.60        437.80         8.29 o                         
  -7   5   8        174.23        165.06         3.33 o                         
  -5   5   8       1596.88       1693.48        13.39 o                         
  -3   5   8       3429.59       3415.17        43.01 o                         
  -1   5   8        792.58        771.24         8.29 o                         
   1   5   8       3107.97       3169.78        23.14 o                         
   3   5   8        445.93        441.03         8.77 o                         
   5   5   8         19.31         19.44         1.68 o                         
 -10   6   8        333.05        270.45         9.67 o                         
  -8   6   8        432.52        463.28        10.30 o                         
  -6   6   8        375.68        380.44         4.82 o                         
  -4   6   8        410.61        437.75         4.37 o                         
  -2   6   8        628.03        652.32         7.94 o                         
   0   6   8       1639.38       1638.72        18.04 o                         
   2   6   8        245.19        243.71         6.12 o                         
   4   6   8        111.93        110.28         3.25 o                         
  -9   7   8        111.97        122.81         3.99 o                         
  -7   7   8        209.75        228.43         3.94 o                         
  -5   7   8       2226.07       2235.72        16.63 o                         
  -3   7   8       1929.67       1855.98        14.93 o                         
  -1   7   8       2400.74       2340.36        18.38 o                         
   1   7   8       2574.30       2480.46        34.67 o                         
   3   7   8          4.70          7.78         1.44 o                         
   5   7   8         97.23        103.53         5.51 o                         
  -8   8   8        660.29        684.49        19.81 o                         
  -6   8   8       2031.81       2143.44        17.64 o                         
  -4   8   8         39.44         48.78         1.68 o                         
  -2   8   8        751.90        700.12         7.70 o                         
   0   8   8       1387.39       1380.26        14.05 o                         
   2   8   8        220.00        225.18         7.25 o                         
   4   8   8        187.92        176.20         4.79 o                         
  -9   9   8        182.71        172.56         6.26 o                         
  -7   9   8       3887.36       4058.57        39.32 o                         
  -5   9   8       4966.96       4880.93        45.95 o                         
  -3   9   8       1315.60       1413.00        12.00 o                         
  -1   9   8       1384.69       1370.15        14.03 o                         
   1   9   8       1740.98       1632.83        36.06 o                         
   3   9   8         84.75        101.42         4.20 o                         
   5   9   8         94.41         87.81         3.54 o                         
  -8  10   8        402.72        395.43        10.71 o                         
  -6  10   8       1183.51       1214.25        11.91 o                         
  -4  10   8        135.02        133.07         3.79 o                         
  -2  10   8        786.89        786.35         9.18 o                         
   0  10   8        355.35        312.25         6.82 o                         
   2  10   8         85.55         76.74         2.77 o                         
   4  10   8        309.94        335.57         9.01 o                         
  -9  11   8        320.20        265.45         7.79 o                         
  -7  11   8        570.82        546.61        12.16 o                         
  -5  11   8       4282.08       4562.22        43.30 o                         
  -3  11   8       1157.63       1187.69        14.22 o                         
  -1  11   8        361.24        339.86         4.79 o                         
   1  11   8         21.56         18.69         1.67 o                         
   3  11   8        445.35        441.04         8.87 o                         
   5  11   8        227.16        176.18         6.66 o                         
  -8  12   8       1041.36       1046.16        41.19 o                         
  -6  12   8        140.41        139.40         4.51 o                         
  -4  12   8       1148.38       1180.53        14.86 o                         
  -2  12   8       1848.46       1862.79        38.63 o                         
   0  12   8        203.84        184.10         3.92 o                         
   2  12   8         26.46         22.38         2.52 o                         
   4  12   8        353.33        347.82         7.04 o                         
  -9  13   8         40.82         33.76         2.86 o                         
  -7  13   8        184.74        198.32         7.52 o                         
  -5  13   8        615.32        644.71        12.09 o                         
  -3  13   8        935.97        961.04        13.66 o                         
  -1  13   8        646.27        690.20        10.13 o                         
   1  13   8        308.42        335.63         9.28 o                         
   3  13   8         76.75         84.37         2.89 o                         
  -8  14   8        211.67        230.23         5.80 o                         
  -6  14   8        464.99        475.28        14.22 o                         
  -4  14   8        691.90        748.59        15.24 o                         
  -2  14   8       1070.07       1085.20        16.34 o                         
   0  14   8       1371.59       1415.63        20.73 o                         
   2  14   8        716.57        756.87        16.50 o                         
   4  14   8         78.59         74.93         3.30 o                         
  -7  15   8         69.26         61.82         3.33 o                         
  -5  15   8        210.98        196.62         5.28 o                         
  -3  15   8       1081.33       1096.93        45.53 o                         
  -1  15   8        292.68        339.57         5.54 o                         
   1  15   8        211.65        249.48         5.95 o                         
   3  15   8        164.44        154.79         3.32 o                         
  -8  16   8        815.36        845.89        19.91 o                         
  -6  16   8        123.44        139.30         4.54 o                         
  -4  16   8       1246.78       1324.22        24.55 o                         
  -2  16   8       2063.44       2239.90        42.37 o                         
   0  16   8        664.87        745.96        10.38 o                         
   2  16   8       1062.76       1143.98        15.78 o                         
  -7  17   8        230.65        238.88         6.67 o                         
  -5  17   8        229.92        225.57         7.30 o                         
  -3  17   8        338.38        342.37         8.05 o                         
  -1  17   8        871.24        958.05        15.34 o                         
   1  17   8         91.61         91.93         3.32 o                         
   3  17   8        732.02        805.60        22.69 o                         
  -6  18   8        333.53        347.98         7.79 o                         
  -4  18   8        181.36        223.84         5.88 o                         
  -2  18   8        463.02        560.88         9.92 o                         
   0  18   8        482.97        487.97        11.16 o                         
   2  18   8        266.13        272.16        10.57 o                         
  -7  19   8         87.62         78.32         3.29 o                         
  -5  19   8          3.59          2.87         1.81 o                         
  -3  19   8        113.98        148.30         4.65 o                         
  -1  19   8        141.38        136.60         4.32 o                         
   1  19   8        115.45        119.77         8.17 o                         
  -6  20   8         63.51         74.92         3.67 o                         
  -4  20   8        199.41        266.44         8.54 o                         
  -2  20   8         12.39         10.97         1.64 o                         
   0  20   8         53.09         63.64         2.63 o                         
   2  20   8        527.80        490.11        13.58 o                         
  -5  21   8        179.79        170.49         4.97 o                         
  -3  21   8        887.42        961.47        16.24 o                         
  -1  21   8        465.05        497.31        11.95 o                         
   1  21   8        256.20        245.59         6.48 o                         
  -4  22   8        158.78        149.08         7.61 o                         
  -2  22   8        774.65        808.31        16.61 o                         
   0  22   8         36.47         34.41         3.11 o                         
  -5  23   8        157.84        153.28         6.06 o                         
  -3  23   8        721.73        740.96        14.56 o                         
  -1  23   8        121.54        131.44         5.76 o                         
  -2  24   8         57.24         62.77         3.96 o                         
  -9   1   9         43.61         57.40         3.19 o                         
  -7   1   9        725.33        762.18         8.41 o                         
  -5   1   9       1794.65       1763.27        13.52 o                         
  -3   1   9        713.39        720.08         7.66 o                         
  -1   1   9       1047.84       1026.31        11.86 o                         
   1   1   9       1172.02       1157.70        13.97 o                         
   3   1   9        205.10        196.76         4.60 o                         
   5   1   9        115.69         90.77         4.61 o                         
 -10   2   9         38.77         44.19         2.31 o                         
  -8   2   9        759.24        781.19        10.24 o                         
  -6   2   9       1412.99       1436.17        17.78 o                         
  -4   2   9        322.38        267.86         3.13 o                         
  -2   2   9       1257.65       1196.72        13.78 o                         
   0   2   9       2412.09       2423.16        22.32 o                         
   2   2   9         91.22         96.00         3.20 o                         
   4   2   9        410.30        419.78         9.18 o                         
  -9   3   9        277.10        289.82         6.72 o                         
  -7   3   9        791.77        836.02         8.37 o                         
  -5   3   9         84.48         72.87         1.58 o                         
  -3   3   9       1121.85       1176.69        11.35 o                         
  -1   3   9       2801.14       2712.73        22.10 o                         
   1   3   9        289.45        299.03         5.25 o                         
   3   3   9        348.30        340.63         6.86 o                         
 -10   4   9        157.75        112.76         5.01 o                         
  -8   4   9        175.78        183.96         3.73 o                         
  -6   4   9       1942.85       1998.00        17.30 o                         
  -4   4   9       1691.20       1706.94        16.25 o                         
  -2   4   9        686.33        730.68         8.79 o                         
   0   4   9       1787.59       1662.35        15.31 o                         
   2   4   9        364.43        374.96         6.47 o                         
   4   4   9         39.30         37.44         1.82 o                         
  -9   5   9        480.05        530.49        23.83 o                         
  -7   5   9        315.61        296.16         4.33 o                         
  -5   5   9        675.31        719.88         6.09 o                         
  -3   5   9       2752.32       2812.90        20.14 o                         
  -1   5   9       1063.36       1018.84        10.08 o                         
   1   5   9       1584.04       1582.54        14.87 o                         
   3   5   9        571.77        575.20         9.29 o                         
  -8   6   9         83.31         90.48         2.56 o                         
  -6   6   9        163.22        153.39         2.63 o                         
  -4   6   9       1867.60       1946.12        17.60 o                         
  -2   6   9       1886.11       1884.76        19.99 o                         
   0   6   9        243.71        243.88         4.41 o                         
   2   6   9        136.37        123.93         4.25 o                         
   4   6   9        280.83        259.77        17.23 o                         
  -9   7   9        417.66        421.34         7.80 o                         
  -7   7   9        197.92        196.90         3.45 o                         
  -5   7   9        459.13        473.60         5.04 o                         
  -3   7   9       1226.46       1238.00        10.47 o                         
  -1   7   9        599.78        549.66         6.39 o                         
   1   7   9        536.58        535.20         9.15 o                         
   3   7   9        159.48        152.50         4.71 o                         
  -8   8   9        174.70        183.36         6.42 o                         
  -6   8   9        454.30        433.52         5.47 o                         
  -4   8   9       1348.13       1317.98        11.54 o                         
  -2   8   9       1185.02       1178.41        12.47 o                         
   0   8   9         20.25         27.62         1.66 o                         
   2   8   9         30.70         28.87         1.69 o                         
   4   8   9         32.59         23.90         3.93 o                         
  -9   9   9        383.92        373.77        15.38 o                         
  -7   9   9        243.97        251.23         4.75 o                         
  -5   9   9         89.09         81.49         2.20 o                         
  -3   9   9       1420.46       1421.46        13.46 o                         
  -1   9   9        176.65        189.79         4.26 o                         
   1   9   9        128.25        120.10         2.83 o                         
   3   9   9         18.76         23.77         2.31 o                         
  -8  10   9        157.84        158.19         4.47 o                         
  -6  10   9       2128.86       2181.43        30.93 o                         
  -4  10   9        848.76        844.89        15.24 o                         
  -2  10   9        486.21        482.30        12.86 o                         
   0  10   9         14.13         14.86         1.33 o                         
   2  10   9        435.43        436.29        14.70 o                         
   4  10   9         25.61         23.05         1.86 o                         
  -9  11   9        827.25        769.37        36.87 o                         
  -7  11   9          7.92          8.40         1.36 o                         
  -5  11   9       1004.64       1086.89        17.00 o                         
  -3  11   9       1399.06       1411.29        20.83 o                         
  -1  11   9        205.52        209.83         4.68 o                         
   1  11   9        849.44        877.60        22.33 o                         
   3  11   9        376.31        413.25         9.76 o                         
  -8  12   9          1.00          0.29         1.28 o                         
  -6  12   9        132.81        138.56         4.37 o                         
  -4  12   9       1955.70       2086.92        24.71 o                         
  -2  12   9       1109.69       1082.59        27.48 o                         
   0  12   9        796.60        783.33        10.34 o                         
   2  12   9        240.77        229.29         5.09 o                         
  -7  13   9        764.07        697.50        17.71 o                         
  -5  13   9         12.42         13.25         1.50 o                         
  -3  13   9        462.92        512.20        11.82 o                         
  -1  13   9        212.02        228.55         4.80 o                         
   1  13   9         56.41         69.28         2.98 o                         
   3  13   9        187.37        189.34         4.99 o                         
  -8  14   9        144.80        130.43         8.01 o                         
  -6  14   9        585.04        595.31        10.31 o                         
  -4  14   9         75.56         80.05         4.35 o                         
  -2  14   9       1216.54       1207.97        22.08 o                         
   0  14   9        250.95        249.43         6.48 o                         
   2  14   9          1.63          0.75         0.95 o                         
  -7  15   9        127.83        125.26         5.66 o                         
  -5  15   9        575.68        571.57        11.97 o                         
  -3  15   9        832.77        950.28        20.54 o                         
  -1  15   9       1389.97       1478.40        23.56 o                         
   1  15   9        508.52        563.71        10.81 o                         
   3  15   9        244.53        208.54         7.66 o                         
  -6  16   9        323.58        343.66         7.73 o                         
  -4  16   9        232.13        230.37         7.64 o                         
  -2  16   9        451.85        507.45        12.20 o                         
   0  16   9         97.44        105.31         3.59 o                         
   2  16   9        493.96        519.84        11.49 o                         
  -7  17   9        145.39        140.96         6.84 o                         
  -5  17   9        156.66        158.73         4.68 o                         
  -3  17   9         15.72         19.24         3.76 o                         
  -1  17   9          3.43          0.95         2.00 o                         
   1  17   9        259.01        249.55        24.65 o                         
  -6  18   9        860.90        850.98        17.45 o                         
  -4  18   9        102.00        114.90         5.24 o                         
  -2  18   9        773.13        911.88        18.48 o                         
   0  18   9       1282.06       1391.55        25.67 o                         
   2  18   9        301.11        244.15         8.06 o                         
  -5  19   9        908.79        996.40        15.34 o                         
  -3  19   9        360.37        423.89        10.57 o                         
  -1  19   9        842.09        895.43        20.09 o                         
   1  19   9        642.16        629.18        13.83 o                         
  -6  20   9        840.93        832.64        14.96 o                         
  -4  20   9        182.22        184.29         7.86 o                         
  -2  20   9        464.53        468.33        22.07 o                         
   0  20   9        617.92        560.44        81.15 o                         
  -5  21   9        332.67        366.20         8.41 o                         
  -3  21   9        506.86        516.43         9.25 o                         
  -1  21   9        427.63        446.03        13.48 o                         
  -4  22   9        661.15        659.03        12.34 o                         
  -2  22   9        784.86        831.79        37.29 o                         
  -8   0  10        704.19        744.23        25.75 o                         
  -6   0  10       1120.77       1071.32        12.27 o                         
  -4   0  10        657.82        614.84         9.06 o                         
  -2   0  10        591.01        521.64        10.77 o                         
   0   0  10        165.42        189.31         9.33 o                         
   2   0  10        871.35        851.37        16.57 o                         
   4   0  10        116.69        101.94         5.11 o                         
  -9   1  10        314.21        317.61        17.73 o                         
  -7   1  10        936.49        935.02        10.99 o                         
  -5   1  10       2481.32       2445.47        16.12 o                         
  -3   1  10        307.26        291.55         4.03 o                         
  -1   1  10        927.43        872.19        11.54 o                         
   1   1  10       1534.87       1515.96        25.85 o                         
   3   1  10        421.90        416.77        11.32 o                         
  -8   2  10         97.23         86.37         3.44 o                         
  -6   2  10        255.83        247.11         3.90 o                         
  -4   2  10        885.07        873.68         8.45 o                         
  -2   2  10        800.70        769.13         8.53 o                         
   0   2  10        602.37        594.49         8.44 o                         
   2   2  10        332.21        341.65         6.33 o                         
   4   2  10         81.65         65.92         3.86 o                         
  -9   3  10        433.97        442.96        10.61 o                         
  -7   3  10        938.01        959.26        10.64 o                         
  -5   3  10          7.62         10.12         0.93 o                         
  -3   3  10       1642.10       1527.13        24.07 o                         
  -1   3  10       1145.59       1195.16        14.30 o                         
   1   3  10        367.99        388.91         6.06 o                         
   3   3  10        477.39        461.53         6.85 o                         
  -8   4  10        360.16        382.69        12.04 o                         
  -6   4  10        275.05        249.47         3.65 o                         
  -4   4  10        465.38        504.99         5.29 o                         
  -2   4  10       1087.66       1070.38        11.01 o                         
   0   4  10        625.49        626.07         8.26 o                         
   2   4  10        474.72        456.94         6.01 o                         
  -9   5  10         59.84         65.12         4.76 o                         
  -7   5  10         92.28        108.40         3.19 o                         
  -5   5  10        494.10        513.61         7.63 o                         
  -3   5  10        250.18        260.08         4.11 o                         
  -1   5  10        320.65        335.97         7.36 o                         
   1   5  10        231.18        249.87         4.50 o                         
   3   5  10         63.77         70.21         2.48 o                         
  -8   6  10         70.07         76.83         3.96 o                         
  -6   6  10        652.81        642.28         8.76 o                         
  -4   6  10        287.01        294.55         3.79 o                         
  -2   6  10         14.65         13.56         1.46 o                         
   0   6  10         11.06          7.95         1.30 o                         
   2   6  10        463.34        451.33         7.65 o                         
  -9   7  10         14.65         13.68         2.25 o                         
  -7   7  10        346.76        365.95         7.06 o                         
  -5   7  10         79.65         87.21         2.49 o                         
  -3   7  10         83.61         82.56         2.29 o                         
  -1   7  10        606.95        630.76         9.22 o                         
   1   7  10         78.74         74.51         2.45 o                         
   3   7  10          1.09          2.76         1.60 o                         
  -8   8  10        884.09        851.50        28.53 o                         
  -6   8  10        749.30        763.80        13.44 o                         
  -4   8  10       1074.81       1093.37        13.20 o                         
  -2   8  10        788.20        776.22        10.94 o                         
   0   8  10        771.56        746.20        17.53 o                         
   2   8  10         76.08         83.69         3.57 o                         
  -9   9  10       1164.76       1124.89        26.85 o                         
  -7   9  10        365.45        353.49         7.10 o                         
  -5   9  10        176.43        182.18         3.16 o                         
  -3   9  10         94.91         91.84         2.66 o                         
  -1   9  10        463.51        481.20         9.74 o                         
   1   9  10        404.40        406.21        14.43 o                         
   3   9  10        151.08        136.73         4.08 o                         
  -8  10  10        191.18        188.81         7.16 o                         
  -6  10  10        147.50        139.03         4.97 o                         
  -4  10  10         66.57         69.45         2.83 o                         
  -2  10  10        517.91        531.87        17.75 o                         
   0  10  10        229.47        213.04         5.39 o                         
   2  10  10         13.08         13.35         1.74 o                         
  -7  11  10        516.72        527.72         8.89 o                         
  -5  11  10        293.00        277.63         4.45 o                         
  -3  11  10        249.30        267.51         6.51 o                         
  -1  11  10        369.24        353.16         9.53 o                         
   1  11  10         67.14         69.51         4.63 o                         
   3  11  10        134.38        123.13         4.81 o                         
  -8  12  10        167.69        141.42         5.13 o                         
  -6  12  10        345.05        308.63         7.00 o                         
  -4  12  10        330.02        333.34         6.96 o                         
  -2  12  10        536.95        570.91        13.91 o                         
   0  12  10        289.64        311.24         6.87 o                         
   2  12  10         90.22         84.14         2.93 o                         
  -7  13  10        413.15        411.67         8.02 o                         
  -5  13  10         84.48         80.65         3.77 o                         
  -3  13  10       1748.86       1932.74        28.01 o                         
  -1  13  10        368.49        391.76         8.74 o                         
   1  13  10         34.77         41.05         6.69 o                         
  -6  14  10        182.61        182.52         4.66 o                         
  -4  14  10        157.05        160.51         4.50 o                         
  -2  14  10        526.82        574.64        32.34 o                         
   0  14  10        123.57        129.20         4.39 o                         
   2  14  10        328.15        288.79         9.72 o                         
  -7  15  10        174.18        182.39         5.99 o                         
  -5  15  10        757.42        820.22        17.01 o                         
  -3  15  10        215.06        244.58         9.07 o                         
  -1  15  10        921.18       1000.71       125.76 o                         
   1  15  10        198.53        224.38         6.03 o                         
  -6  16  10        388.47        380.37         7.52 o                         
  -4  16  10       1046.59       1109.43        16.42 o                         
  -2  16  10       1010.61       1081.40        20.84 o                         
   0  16  10        771.06        780.00        22.14 o                         
  -5  17  10       1054.73       1044.54        67.58 o                         
  -3  17  10       1031.23       1110.47        21.50 o                         
  -1  17  10        636.01        678.84        44.01 o                         
   1  17  10       1024.26        821.88        20.14 o                         
  -6  18  10        290.02        264.44         9.52 o                         
  -4  18  10        934.56       1010.33        17.66 o                         
  -2  18  10         32.80         35.19         2.57 o                         
   0  18  10        575.71        493.97        13.12 o                         
  -5  19  10        227.08        250.47         8.62 o                         
  -3  19  10        111.14        124.78         4.78 o                         
  -1  19  10        222.80        233.92        14.60 o                         
  -4  20  10        535.31        474.59        29.71 o                         
  -2  20  10        384.25        332.70         7.47 o                         
  -7   1  11        243.76        217.31        10.90 o                         
  -5   1  11        675.65        619.74         6.85 o                         
  -3   1  11        517.82        548.97         7.35 o                         
  -1   1  11         41.28         47.79         2.83 o                         
   1   1  11         88.62         86.83         3.24 o                         
  -8   2  11        471.19        446.78        15.23 o                         
  -6   2  11         30.33         32.73         1.63 o                         
  -4   2  11        997.44        956.68        10.77 o                         
  -2   2  11        711.86        698.70         9.31 o                         
   0   2  11        149.34        150.55         4.55 o                         
   2   2  11        158.32        169.16         6.56 o                         
  -7   3  11        413.05        415.13         7.97 o                         
  -5   3  11        214.95        264.69         4.06 o                         
  -3   3  11       2384.61       2410.87        28.09 o                         
  -1   3  11        499.97        484.81         8.98 o                         
   1   3  11        320.49        314.43         6.58 o                         
  -8   4  11         56.76         60.99         3.40 o                         
  -6   4  11       1420.66       1348.93        25.24 o                         
  -4   4  11        587.46        550.17         8.92 o                         
  -2   4  11        351.05        342.85         5.52 o                         
   0   4  11        457.86        494.97         8.12 o                         
   2   4  11         95.85         85.80         3.51 o                         
  -7   5  11        659.62        681.89        12.03 o                         
  -5   5  11        995.25       1030.83        12.26 o                         
  -3   5  11        619.95        623.93         8.13 o                         
  -1   5  11       1186.31       1188.01        15.18 o                         
   1   5  11        361.87        386.95         6.20 o                         
  -8   6  11         50.13         45.28         4.06 o                         
  -6   6  11        640.45        667.85        15.30 o                         
  -4   6  11        430.60        411.43         5.08 o                         
  -2   6  11        733.30        776.72         9.30 o                         
   0   6  11         76.19         92.03         2.76 o                         
   2   6  11         72.90         71.69         3.14 o                         
  -7   7  11        177.31        192.87         6.05 o                         
  -5   7  11        522.65        524.66         9.78 o                         
  -3   7  11          3.11          5.54         1.15 o                         
  -1   7  11        103.72        105.39         3.02 o                         
   1   7  11        115.88        110.24         4.90 o                         
  -8   8  11         48.76         46.79         3.86 o                         
  -6   8  11        290.77        264.78         7.00 o                         
  -4   8  11         20.23         21.31         1.80 o                         
  -2   8  11        112.84        114.02         3.07 o                         
   0   8  11        329.49        329.00        11.15 o                         
   2   8  11        106.15         98.93         4.63 o                         
  -7   9  11        213.50        190.63        13.32 o                         
  -5   9  11        153.52        150.81         3.32 o                         
  -3   9  11         24.10         27.87         1.69 o                         
  -1   9  11         75.51         68.24         2.50 o                         
   1   9  11         12.25          9.77         1.95 o                         
  -8  10  11        471.22        407.26        12.07 o                         
  -6  10  11        483.52        480.90         9.58 o                         
  -4  10  11        489.78        483.98         7.65 o                         
  -2  10  11         71.31         73.80         2.96 o                         
   0  10  11        901.28        924.24        24.47 o                         
   2  10  11        383.41        332.32         9.47 o                         
  -7  11  11        424.46        416.95        11.87 o                         
  -5  11  11        424.53        436.28         7.28 o                         
  -3  11  11        834.86        891.76        16.91 o                         
  -1  11  11        220.80        219.81         6.79 o                         
   1  11  11        387.61        413.43         7.39 o                         
  -6  12  11       1344.26       1250.73       102.49 o                         
  -4  12  11        736.58        759.49        12.43 o                         
  -2  12  11        176.46        162.30         7.86 o                         
   0  12  11        508.80        551.80        17.86 o                         
  -7  13  11        348.90        320.10        10.97 o                         
  -5  13  11        257.74        290.88         5.93 o                         
  -3  13  11        185.32        168.89         9.34 o                         
  -1  13  11        676.29        754.37        14.74 o                         
  -6  14  11        173.24        166.28        14.95 o                         
  -4  14  11        999.77        959.07        15.55 o                         
  -2  14  11        870.76        877.66        16.43 o                         
   0  14  11          5.25          4.36         1.26 o                         
  -5  15  11        404.52        432.81        14.11 o                         
  -3  15  11       1601.57       1680.81        35.12 o                         
  -1  15  11        754.36        800.24        25.45 o                         
  -6  16  11         65.82         56.71         3.11 o                         
  -4  16  11        150.04        157.09         5.95 o                         
  -2  16  11          8.79          9.16         1.16 o                         
  -5  17  11          6.53          4.47         1.04 o                         
  -3  17  11         79.52         70.43         2.09 o                         
  -1  17  11         97.57         75.99         2.96 o                         
  -4  18  11        161.16        160.55         5.86 o                         
  -2  18  11        200.97        143.72         5.56 o                         
  -6   0  12        395.12        443.78         8.61 o                         
  -4   0  12        167.55        156.45         4.92 o                         
  -2   0  12        393.85        398.26        10.14 o                         
   0   0  12        717.85        735.08        37.59 o                         
  -5   1  12        191.52        195.32         4.14 o                         
  -3   1  12         74.75         90.17         4.13 o                         
  -1   1  12        812.05        912.48        15.18 o                         
   1   1  12        232.29        230.82        11.47 o                         
  -6   2  12        142.98        139.70         5.28 o                         
  -4   2  12        200.77        180.50         3.64 o                         
  -2   2  12        100.70         98.00         3.79 o                         
   0   2  12         40.22         38.10         2.37 o                         
  -7   3  12         65.08         70.43         4.91 o                         
  -5   3  12         60.94         69.08         2.21 o                         
  -3   3  12         56.72         69.32         2.49 o                         
  -1   3  12        127.87        142.61         3.42 o                         
   1   3  12         57.23         50.24         3.26 o                         
  -6   4  12         44.54         33.29         2.42 o                         
  -4   4  12        527.07        540.47         6.68 o                         
  -2   4  12        542.28        547.40         8.16 o                         
   0   4  12        555.98        574.28         9.98 o                         
  -7   5  12        581.22        527.78        16.23 o                         
  -5   5  12        420.06        417.86         7.13 o                         
  -3   5  12        185.69        208.50         4.09 o                         
  -1   5  12        587.24        584.57         8.01 o                         
   1   5  12        200.59        193.88         5.96 o                         
  -6   6  12        160.41        139.12         7.25 o                         
  -4   6  12        231.59        261.48         4.99 o                         
  -2   6  12        582.98        618.69         8.76 o                         
   0   6  12        716.44        694.19        14.92 o                         
  -7   7  12        250.60        215.55         8.77 o                         
  -5   7  12        742.64        740.22        12.21 o                         
  -3   7  12        230.79        213.26         3.39 o                         
  -1   7  12        222.33        247.90         6.53 o                         
   1   7  12        330.63        268.69         5.74 o                         
  -6   8  12       1020.36       1030.49        17.00 o                         
  -4   8  12        756.70        776.08        11.97 o                         
  -2   8  12       1073.75       1073.44        23.02 o                         
   0   8  12        143.04        133.04         8.24 o                         
  -7   9  12         72.56         54.90         3.86 o                         
  -5   9  12        145.25        150.78         3.79 o                         
  -3   9  12       1299.43       1263.85        24.34 o                         
  -1   9  12         42.63         47.03         2.12 o                         
  -6  10  12         51.97         43.44         2.07 o                         
  -4  10  12        726.70        731.75        19.44 o                         
  -2  10  12        231.02        265.86         6.69 o                         
   0  10  12        258.09        206.48         7.11 o                         
  -5  11  12        290.49        291.38         8.25 o                         
  -3  11  12        124.87        120.90         7.61 o                         
  -1  11  12        197.24        224.11        11.27 o                         
  -6  12  12        139.99        125.47         3.88 o                         
  -4  12  12        109.46        114.64         3.03 o                         
  -2  12  12        198.66        171.26         6.89 o                         
  -5  13  12        625.72        608.83        17.41 o                         
  -3  13  12        120.00        125.14         6.01 o                         
  -1  13  12         82.98         75.59         3.76 o                         
  -4  14  12        595.79        600.20        12.26 o                         
  -2  14  12         11.03         12.87         1.42 o                         
  -3  15  12        481.94        382.95        22.54 o                         
  -5   1  13         48.25         60.55         3.10 o                         
  -3   1  13        317.31        316.36         5.99 o                         
  -1   1  13        109.35        109.53         3.54 o                         
  -6   2  13       1356.88       1438.61        50.82 o                         
  -4   2  13        350.13        366.39         6.10 o                         
  -2   2  13         56.15         61.81         4.11 o                         
  -5   3  13       1497.07       1594.62        21.99 o                         
  -3   3  13         47.67         60.09         2.20 o                         
  -1   3  13         97.43         95.48         5.39 o                         
  -6   4  13        233.93        210.82         5.99 o                         
  -4   4  13        242.56        269.02         4.83 o                         
  -2   4  13        189.12        210.15         5.47 o                         
  -5   5  13        140.83        142.84         3.27 o                         
  -3   5  13        952.18        969.44        19.65 o                         
  -1   5  13        276.94        226.77         6.81 o                         
  -4   6  13        435.25        433.43         9.14 o                         
  -2   6  13        238.87        223.94         7.91 o                         
  -5   7  13         70.23         72.82         3.64 o                         
  -3   7  13         86.18         73.06         3.69 o                         
  -1   7  13        177.45        136.05         5.06 o                         
  -4   8  13        113.03        103.15         7.96 o                         
  -2   8  13         45.29         39.67         2.60 o                         
  -5   9  13          8.84          7.96         1.65 o                         
  -3   9  13        136.82        123.53         5.31 o                         
  -4  10  13         49.33         43.10         4.71 o                         
                                                                                
